# Supplementary material for: Blood Microbiome Analysis Reveals Biomarkers of Treatment Response in Drug-Naïve Patients with First-Episode Psychosis: A Pilot Study
Source: Microorganisms. 2025 Aug 19;13(8):1935. doi: 10.3390/microorganisms13081935 (PMC12388318; doi:10.3390/microorganisms13081935)
Supplement: Supplementary file 1 [file microorganisms-13-01935-s001.zip]

Archive with 5 entries (3 files):
- microorganisms-3764382-supplementary/
- microorganisms-3764382-supplementary/microorganisms-3764382-supplementary/
- microorganisms-3764382-supplementary/microorganisms-3764382-supplementary/microorganisms-3764382-supplementary file S1-proofed-ASVs sequences from blood samples.xlsx
- microorganisms-3764382-supplementary/microorganisms-3764382-supplementary/microorganisms-3764382-supplementary-proofed.pdf
- microorganisms-3764382-supplementary/microorganisms-3764382-supplementary/Supplementary File S2 Differential Abundance of Metabolic Pathway.xlsx
