# Supplementary material for: Blood Microbiome Analysis Reveals Biomarkers of Treatment Response in Drug-Naïve Patients with First-Episode Psychosis: A Pilot Study
Source: Microorganisms. 2025 Aug 19;13(8):1935. doi: 10.3390/microorganisms13081935 (PMC12388318; doi:10.3390/microorganisms13081935)
Supplement: Supplementary file 1 [file microorganisms-13-01935-s001.zip › microorganisms-3764382-supplementary/microorganisms-3764382-supplementary/microorganisms-3764382-supplementary file S1-proofed-ASVs sequences from blood samples.xlsx]

## Sheet: Supplementary File S1 ASVs sequ
ASVs
>ASV_1
TGGGGAATATTGCACAATGGGCGCAAGCCTGATGCAGCCATGCCGCGTGTATGAAGAAGGCCTTCGGGTTGTAAAGTACTTTCAGTTGTGAGGAAGGGGGTGTTGTTAATAGCAACATCTCTTGACGTTAGCAACAGAAGAAGCACCGGCTAACTCCGTGCCAGCAGCCGCGGTAATACGGAGGGTGCGAGCGTTAATCGGAATTACTGGGCGTAAAGCGCATGCAGGTGGTTCATTAAGTCAGATGTGAAAGCCCGGGGCTCAACCTCGGAACTGCATTTGAAACTGGTGAACTAGAGTACTGTAGAGGGGGGTAGAATTTCAGGTGTAGCGGTGAAATGCGTAGAGATCTGAAGGAATACCAGTGGCGAAGGCGGCCCCCTGGACAGATACTGACAC…
>ASV_2
TGATAAACCTTTAGCAATAAACGAAAGTTTAACTGAGCTATACTAACTTTAGGGTTGGTTAATTTCATGCCAGCCACCACGGTCATACGATGAACCCAAGCTAATAGAGACTGGCGTAAAGAATGTTTTACATTATCCCTCAATAAAGCTAAATTTCACCTAAGTTGTAGAAAACCCTAGTTGATATAAAACAAACTACGAAAGTGGCTTTAATATTTCTGAATACACAATAGCGAAGATTCAAACTG
>ASV_3
TAGGGAATCTTCGGCAATGGGGGCAACCCTGACCGAGCAACGCCGCGTGAGTGAAGAAGGTTTTCGGATCGTAAAGCTCTGTTGTAAGAGAAGAACGGGTATGAGAGTGGAAAATTCATACTGTGACGGTATCTTACCAGAAAGGGACGGCTAACTACGTGCCAGCAGCCGCGGTAATACGTAGGTCCCGAGCGTTGTCCGGATTTATTGGGCGTAAAGCGAGCGCAGGTGGTTACATAAGTCTGAAGTAAAAGGCAGTGGCTCAACCATTGTATGCTTTGGAAACTGTGTAACTTGAGTGCAGAAGGGGAGAGTGGAATTCCATGTGTAGCGGTGAAATGCGTAGATATATGGAGGAACACCGGTGGCGAAAGCGGCTCTCTGGTCTGTAACTGACAC…
>ASV_4
TGATAAACCTTTAGCAATAAACCAAAGTTTAACTAAGCCATACTAACCCCAGGGTTGGTCAATTTCGTGCCAGCCACCGCGGTCACACGATTAACCCAAGTCAATAGAAACCGGCATAAAGAGTGTTTTAGATCAATTCCCCTCAATAAAGCTAAAATTCACGTGAGTTGTAAAAAACTCCAGTTGATACAAAATAAACTACGAAAGTGGCTTTAATGCATCTGAACACAGAATAACTAAGACCCAAACTG
>ASV_5
TAGGGAATCTTCCGCAATGGACGAAAGTCTGACGGAGCAACGCCGCGTGAGTGATGAAGGCTTTCGGGTCGTAAAACTCTGTTGTTAGGGAAGAACAAGTACAAGAGTAACTGCTTGTACCTTGACGGTACCTAACCAGAAAGCCACGGCTAACTACGTGCCAGCAGCCGCGGTAATACGTAGGTGGCAAGCGTTATCCGGAATTATTGGGCGTAAAGCGCGCGCAGGCGGTTTCTTAAGTCTGATGTGAAAGCCCACGGCTCAACCGTGGAGGGTCATTGGAAACTGGGGAACTTGAGTGCAGAAGAGAAAAGCGGAATTCCACGTGTAGCGGTGAAATGCGTAGAGATGTGGAGGAACACCAGTGGCGAAGGCGGCTTTTTGGTCTGTAACTGACGC…
>ASV_6
TGATAAACCTTTAGCAATAAACGAAAGTTTAACTAAGCTATACTAACCCTAGGGTTCGTCAAGTTCGTGCCAGCCACCGCGGTCACACGATTAACCCAAGTCAATAGAAACCGGCGTAAAGAGTGTTTTAGATCAATTCCCCTCAATAAAGCTAAAATTCACCTGAGTTGTAAAAAACTCCAGTTGATACAAAATAAACTACGAAAGTGGCTTTAACGCATCTGAACACACAATAGCTAAGACCCAAACTG
>ASV_7
TGGGGAATATTGCACAATGGGCGCAAGCCTGATGCAGCCATGCCGCGTGTGTGAAGAAGGCCTTCGGGTTGTAAAGCACTTTCAGTCGTGAGGAAGGTGGTGTTGTTAATAGCAGCATCATTTGACGTTAGCGACAGAAGAAGCACCGGCTAACTCCGTGCCAGCAGCCGCGGTAATACGGAGGGTGCGAGCGTTAATCGGAATTACTGGGCGTAAAGCGCATGCAGGTGGTTTGTTAAGTCAGATGTGAAAGCCCGGGGCTCAACCTCGGAATAGCATTTGAAACTGGCAAGCTAGAGTACTGTAGAGGGGGGTAGAATTTCAGGTGTAGCGGTGAAATGCGTAGAGATCTGAAGGAATACCGGTGGCGAAGGCGGCCCCCTGGACAGATACTGACAC…
>ASV_8
TGGGGAATATTGCACAATGGGCGCAAGCCTGATGCAGCCATGCCGCGTGTATGAAGAAGGCCTTCGGGTTGTAAAGTACTTTCAGCGGGGAGGAAGGGAGTAAAGTTAATACCTTTGCTCATTGACGTTACCCGCAGAAGAAGCACCGGCTAACTCCGTGCCAGCAGCCGCGGTAATACGGAGGGTGCAAGCGTTAATCGGAATTACTGGGCGTAAAGCGCACGCAGGCGGTTTGTTAAGTCAGATGTGAAATCCCCGGGCTCAACCTGGGAACTGCATCTGATACTGGCAAGCTTGAGTCTCGTAGAGGGGGGTAGAATTCCAGGTGTAGCGGTGAAATGCGTAGAGATCTGGAGGAATACCGGTGGCGAAGGCGGCCCCCTGGACGAAGACTGACGC…
>ASV_9
TGGGGAATATTGCACAATGGGCGCAAGCCTGATGCAGCCATGCCGCGTGTATGAAGAAGGCCTTCGGGTTGTAAAGTACTTTCAGCAGTGAGGAAGGCGGAGTCGTTAATAGCGGCCTCGTTTGACGTTAGCTGCAGAAGAAGCACCGGCTAACTCCGTGCCAGCAGCCGCGGTAATACGGAGGGTGCGAGCGTTAATCGGAATTACTGGGCGTAAAGCGCATGCAGGTGGTTTGTTAAGTCAGATGTGAAAGCCCGGGGCTCAACCTCGGAATAGCATTTGAAACTGGCAGACTAGAGTACTGTAGAGGGGGGTAGAATTTCAGGTGTAGCGGTGAAATGCGTAGAGATCTGAAGGAATACCGGTGGCGAAGGCGGCCCCCTGGACAGATACTGACAC…
>ASV_10
TGGGGAATATTGCACAATGGGCGCAAGCCTGATGCAGCCATGCCGCGTGTATGAAGAAGGCCTTCGGGTTGTAAAGTACTTTCAGTCGTGAGGAAGGCGGCGTCGTTAATAGCGGCGTTGTTTGACGTTAGCGACAGAAGAAGCACCGGCTAACTCCGTGCCAGCAGCCGCGGTAATACGGAGGGTGCGAGCGTTAATCGGAATTACTGGGCGTAAAGCGCATGCAGGTGGTTTGTTAAGTCAGATGTGAAAGCCCGGGGCTCAACCTCGGAATAGCATTTGAAACTGGCAGACTAGAGTACTGTAGAGGGGGGTAGAATTTCAGGTGTAGCGGTGAAATGCGTAGAGATCTGAAGGAATACCGGTGGCGAAGGCGGCCCCCTGGACAGATACTGACAC…
>ASV_11
TGGGGAATATTGCACAATGGGGGAAACCCTGATGCAGCCATGCCGCGTGTGTGAAGAAGGCCTTCGGGTTGTAAAGCACTTTCAGCGAGGAGGAAAGGGTGTAAGTTAATACCTTACATCTGTGACGTTACTCGCAGAAGAAGCACCGGCTAACTCCGTGCCAGCAGCCGCGGTAATACGGAGGGTGCGAGCGTTAATCGGAATTACTGGGCGTAAAGCGTGCGCAGGCGGTTTGTTAAGCGAGATGTGAAAGCCCCGGGCTCAACCTGGGAACCGCATTTCGAACTGGCAAACTAGAGTCTTGTAGAGGGGGGTAGAATTCCAGGTGTAGCGGTGAAATGCGTAGAGATCTGGAGGAATACCGGTGGCGAAGGCGGCCCCCTGGACAAAGACTGACGC…
>ASV_12
TGGGGAATATTGCACAATGGGCGCAAGCCTGATGCAGCCATGCCGCGTGTGTGAAGAAGGCCTTCGGGTTGTAAAGCACTTTCAGTCGTGAGGAAGGTGGTAGTGTTAATAGCACTATCATTTGACGTTAGCGACAGAAGAAGCACCGGCTAACTCCGTGCCAGCAGCCGCGGTAATACGGAGGGTGCGAGCGTTAATCGGAATTACTGGGCGTAAAGCGCATGCAGGTGGTTTGTTAAGTCAGATGTGAAAGCCCGGGGCTCAACCTCGGAATAGCATTTGAAACTGGCAAGCTAGAGTACTGTAGAGGGGGGTAGAATTTCAGGTGTAGCGGTGAAATGCGTAGAGATCTGAAGGAATACCGGTGGCGAAGGCGGCCCCCTGGACAGATACTGACAC…
>ASV_13
TGGGGAATATTGCACAATGGGGGAAACCCTGATGCAGCCATGCCGCGTGTGTGAAGAAGGCCTTCGGGTTGTAAAGCACTTTCAGCGAGGAGGAAAGGTTGGTAGCTAATAACTGCCAGCTGTGACGTTACTCGCAGAAGAAGCACCGGCTAACTCCGTGCCAGCAGCCGCGGTAATACGGAGGGTGCGAGCGTTAATCGGAATTACTGGGCGTAAAGCGTGCGCAGGCGGTTTGTTAAGCGAGATGTGAAAGCCCCGGGCTCAACCTGGGAACCGCATTTCGAACTGGCAAACTAGAGTCTTGTAGAGGGGGGTAGAATTCCAGGTGTAGCGGTGAAATGCGTAGAGATCTGGAGGAATACCGGTGGCGAAGGCGGCCCCCTGGACAAAGACTGACGC…
>ASV_14
TGATAAACCTTTAGCAATAAACGAAAGTTTAACTAAGCTATACTAACCCTAGGGTTCGTCAAGTTCGTGCCAGCCACCGCGGTCACACGATTAACCCAAGTCAATAGAAACCGGCGTAAAGAGTGTTTTAGATCAATTCCCCTCAATAAAGCTAAAATTCACCTGAGTTGTAAAAAACTCCAGTTGATACAAAATAAACGACGAAAGTGGCTTTAACGCATCTGAACACACAATAGCTAAGACCCAAACTG
>ASV_15
TGGGGAATATTGGACAATGGGCGGAAGCCTGATCCAGCCATGCCGCGTGTGTGAAGAAGGCCTTAGGGTTGTAAAGCACTTTCAGGGGTGAGGAAGGGTAGCTAGTTAATACCTAGTTATCTTGACGTTAGCCCCAGAAGAAGCACCGGCTAACTCTGTGCCAGCAGCCGCGGTAATACAGAGGGTGCAAGCGTTAATCGGAATTACTGGGCGTAAAGCGCGCGTAGGTGGTTTGTTAAGTCGGATGTGAAATCCCAGGGCTCAACCTTGGAATGGCACCCGATACTGGCAGGCTAGAGTATGGTAGAGGGGTGTGGAATTTCCTGTGTAGCGGTGAAATGCGTAGATATAGGAAGGAACATCAGTGGCGAAGGCGACACCCTGGACTAATACTGACAC…
>ASV_16
TGATTAACCTTTAGCAATAAACGAAAGTTTAACTAAGCTATACTAACCCCAGGGTTGGTCAATTTCGTGCCAGCCACCGCGGTCACACGATTAACCCAAGTCAATAGAAGCCGGCGTAAAGAGTGTTTTAGATCACCCCCTCCCCAATAAAGCTAAAACTCACCTGAGTTGTAAAAAACTCCAGTTGACACAAAATAGACTACGAAAGTGGCTTTAACATATCTGAACACACAATAGCTAAGACCCAAACTG
>ASV_17
TGGGGAATATTGCACAATGGGCGCAAGCCTGATGCAGCCATGCCGCGTGTGTGAAGAAGGCCTTCGGGTTGTAAAGCACTTTCAGTCGTGAGGAAGGCGGCGTCGTTAATAGCGGCGTTGTTTGACGTTAGCGACAGAAGAAGCACCGGCTAACTCCGTGCCAGCAGCCGCGGTAATACGGAGGGTGCGAGCGTTAATCGGAATTACTGGGCGTAAAGCGCATGCAGGTGGTTTGTTAAGTCAGATGTGAAAGCCCGGGGCTCAACCTCGGAATAGCATTTGAAACTGGCAGACTAGAGTACTGTAGAGGGGGGTAGAATTTCAGGTGTAGCGGTGAAATGCGTAGAGATCTGAAGGAATACCGGTGGCGAAGGCGGCCCCCTGGACAGATACTGACAC…
>ASV_18
TGGGGAATATTGCACAATGGGCGCAAGCCTGATGCAGCCATGCCGCGTGTATGAAGAAGGCCTTCGGGTTGTAAAGTACTTTCAGTCGTGAGGAAGGGGGTATCGTTAATAGCGGTATTCTTTGACGTTAGCGACAGAAGAAGCACCGGCTAACTCCGTGCCAGCAGCCGCGGTAATACGGAGGGTGCGAGCGTTAATCGGAATTACTGGGCGTAAAGCGCATGCAGGTGGTTTGTTAAGTCAGATGTGAAAGCCCGGGGCTCAACCTCGGAGTTGCATTTGAAACTGGCAGGCTAGAGTACTGTAGAGGGGGGTAGAATTTCAGGTGTAGCGGTGAAATGCGTAGAGATCTGAAGGAATACCGGTGGCGAAGGCGGCCCCCTGGACAGATACTGACAC…
>ASV_19
TAGGGAATCTTCGGCAATGGACGCAAGTCTGACCGAGCAACGCCGCGTGAGTGAAGAAGGTTTTCGGATCGTAAAACTCTGTTGTAAGAGAAGAACGTTGATGAGAGTGGAAAGTTCATCAAGTGACGGTATCTTACCAGAAAGCCACGGCTAACTACGTGCCAGCAGCCGCGGTAATACGTAGGTGGCAAGCGTTGTCCGGATTTATTGGGCGTAAAGCGAGCGCAGGCGGTTGATTAAGTCTGATGTGAAAGCCCCCGGCTCAACCGGGGAGGGTCATTGGAAACTGGTCAACTTGAGTGCAGAAGAGGAGAGTGGAATTCCATGTGTAGCGGTGAAATGCGTAGATATATGGAGGAACACCAGTGGCGAAGGCGGCTCTCTGGTCTGTAACTGACG…
>ASV_20
TGGGGAATATTGCACAATGGGCGCAAGCCTGATGCAGCCATGCCGCGTGTATGAAGAAGGCCTTCGGGTTGTAAAGTACTTTCAGTTGTGAGGAAGGGGGTGTTGTTAATAGCGCTATCTCTTGACGTTAGCAACAGAAGAAGCACCGGCTAACTCCGTGCCAGCAGCCGCGGTAATACGGAGGGTGCGAGCGTTAATCGGAATTACTGGGCGTAAAGCGCATGCAGGTGGTTCATTAAGTCAGATGTGAAAGCCCGGGGCTCAACCTCGGAACTGCATTTGAAACTGGTGAACTAGAGTACTGTAGAGGGGGGTAGAATTTCAGGTGTAGCGGTGAAATGCGTAGAGATCTGAAGGAATACCAGTGGCGAAGGCGGCCCCCTGGACAGATACTGACAC…
>ASV_21
TGGGGAATATTGGACAATGGGCGCAAGCCTGATCCAGCCATGCCGCGTGTGTGAAGAAGGCCTTCGGGTTGTAAAGCACTTTCAGTGGTGAGGAAGGGGAGTACGTTAATAGCGTGCTTCATTGACGTTAGCCACAGAAGAAGCACCGGCTAACTCCGTGCCAGCAGCCGCGGTAATACGGAGGGTGCAAGCGTTAATCGGAATTACTGGGCGTAAAGCGCACGTAGGCGGTTTGTTAAGCAAGATGTGAAAGCCCAGGGCTCAACCTTGGAATAGCATTTTGAACTGGCAGACTAGAGTTTTGAAGAGGGTGGTAGAATTTCCAGTGTAGCGGTGAAATGCGTAGATATTGGAAGGAATACCAGTGGCGAAGGCGGCCACCTGGTCAAAAACTGACGC…
>ASV_22
TGGGGAATTTTGGACAATGGGCGCAAGCCTGATCCAGCCATGCCGCGTGTATGAAGAAGGCCTTCGGGTTGTAAAGTACTTTTGTCAGGGAAGAAAAGCCTGAGGATAACACCCTCAGGTCATGACGGTACCTGAAGAATAAGCACCGGCTAACTACGTGCCAGCAGCCGCGGTAATACGTAGGGTGCGAGCGTTAATCGGAATTACTGGGCGTAAAGCGAGCGCAGACGGTTATTTAAGCAAGATGTGAAAGCCCCGGGCTCAACCTGGGAACTGCGTTTTGAACTGGGTAACTAGAGTGTGTCAGAGGGGGGTAGAATTCCACGTGTAGCAGTGAAATGCGTAGAGATGTGGAGGAATACCGATGGCGAAGGCAGCCCCCTGGGATAACACTGACGT…
>ASV_23
TGGGGAATATTGGACAATGGGCGCAAGCCTGATCCAGCAATGCCGCGTGAGTGATGAAGGCCCTAGGGTTGTAAAGCTCTTTTACCCGGGAAGATAATGACTGTACCGGGAGAATAAGCCCCGGCTAACTCCGTGCCAGCAGCCGCGGTAATACGGAGGGGGCTAGCGTTGTTCGGAATTACTGGGCGTAAAGCGCACGTAGGCGGCTTTGTAAGTCAGAGGTGAAAGCCTGGAGCTCAACTCCAGAACTGCCTTTGAGACTGCATCGCTTGAATCCAGGAGAGGTCAGTGGAATTCCGAGTGTAGAGGTGAAATTCGTAGATATTCGGAAGAACACCAGTGGCGAAGGCGGCTGACTGGACTGGTATTGACGCTGAGGTGCGAAAGCGTGGGGAGCAA…
>ASV_24
TAGGGAATCTTCGGCAATGGACGGAAGTCTGACCGAGCAACGCCGCGTGAGTGAAGAAGGTTTTCGGATCGTAAAGCTCTGTTGTTAGAGAAGAATGATGGTGGGAGTGGAAAATCCACCATGTGACGGTAACTAACCAGAAAGGGACGGCTAACTACGTGCCAGCAGCCGCGGTAATACGTAGGTCCCGAGCGTTGTCCGGATTTATTGGGCGTAAAGCGAGCGCAGGCGGTTCTTTAAGTCTGAAGTTAAAGGCAGTGGCTCAACCATTGTACGCTTTGGAAACTGGAGAACTTGAGTGCAGAAGGGGAGAGTGGAATTCCATGTGTAGCGGTGAAATGCGTAGATATATGGAGGAACACCGGTGGCGAAAGCGGCTCTCTGGTCTGTAACTGACGC…
>ASV_25
TAGGGAATCTTCGGCAATGGACGAAAGTCTGACCGAGCAACGCCGCGTGAGTGAAGAAGGTTTTCGGATCGTAAAACTCTGTTGTTAGAGAAGAACGTTGTGTAGAGTGGAAAATTACACAAGTGACGGTATCTAACCAGAAAGGGACGGCTAACTACGTGCCAGCAGCCGCGGTAATACGTAGGTCCCGAGCGTTGTCCGGATTTATTGGGCGTAAAGCGAGCGCAGGTGGTTTAATAAGTCTGATGTAAAAGGCAGTGGCTCAACCATTGTGTGCATTGGAAACTGTTAGACTTGAGTGCAGTAGAGGAGAGTGGAATTCCATGTGTAGCGGTGAAATGCGTAGATATATGGAGGAACACCGGTGGCGAAAGCGGCTCTCTGGACTGTAACTGACAC…
>ASV_26
TGGGGAATATTGCACAATGGGCGCAAGCCTGATGCAGCCATGCCGCGTGTGTGAAGAAGGCCTTCGGGTTGTAAAGCACTTTCAGTCGTGAGGAAGGTGGTGTTGTTAATAGCAACATCATTTGACGTTAGCGACAGAAGAAGCACCGGCTAACTCCGTGCCAGCAGCCGCGGTAATACGGAGGGTGCGAGCGTTAATCGGAATTACTGGGCGTAAAGCGCATGCAGGTGGTTTGTTAAGTCAGATGTGAAAGCCCGGGGCTCAACCTCGGAATAGCATTTGAAACTGGCAAGCTAGAGTACTGTAGAGGGGGGTAGAATTTCAGGTGTAGCGGTGAAATGCGTAGAGATCTGAAGGAATACCGGTGGCGAAGGCGGCCCCCTGGACAGATACTGACAC…
>ASV_27
TGGGGAATATTGCACAATGGGCGCAAGCCTGATGCAGCCATGCCGCGTGTATGAAGAAGGCCTTCGGGTTGTAAAGTACTTTCAGTTGTGAGGAAGGGTGTGTAGTTAATAGCTGCACATCTTGACGTTAGCAACAGAAGAAGCACCGGCTAACTCCGTGCCAGCAGCCGCGGTAATACGGAGGGTGCGAGCGTTAATCGGAATTACTGGGCGTAAAGCGCATGCAGGTGGTTCATTAAGTCAGATGTGAAAGCCCGGGGCTCAACCTCGGAACTGCATTTGAAACTGGTGAACTAGAGTACTGTAGAGGGGGGTAGAATTTCAGGTGTAGCGGTGAAATGCGTAGAGATCTGAAGGAATACCAGTGGCGAAGGCGGCCCCCTGGACAGATACTGACAC…
>ASV_28
TGGGGAATATTGCACAATGGGCGCAAGCCTGATGCAGCCATGCCGCGTGTATGAAGAAGGCCTTCGGGTTGTAAAGTACTTTCAGTCGTGAGGAAGGCGTTGTCGTTAATAGCGGCATCGTTTGACGTTAGCGACAGAAGAAGCACCGGCTAACTCCGTGCCAGCAGCCGCGGTAATACGGAGGGTGCGAGCGTTAATCGGAATTACTGGGCGTAAAGCGCATGCAGGTGGTTTGTTAAGTCAGATGTGAAAGCCCGGGGCTCAACCTCGGAATAGCATTTGAAACTGGCAGACTAGAGTACTGTAGAGGGGGGTAGAATTTCAGGTGTAGCGGTGAAATGCGTAGAGATCTGAAGGAATACCGGTGGCGAAGGCGGCCCCCTGGACAGATACTGACAC…
>ASV_29
AACATAGTGGAGAAGCATGCTAGCGCCTCCATCCAGCTGTGTGACCTCAAAGAGGTGGTCCAACCTCTCTGATCTTCCTAATACCTACAAAATTGTACTGATCATTATAGAATCAGCTTGGTAAGTTTGTTGGTGAGTGTAAAACAAGTGTCTGGAGCATAGTGGATGCTCAATAAACATTTGACATAGTATTGGCAGCTGGGTGTTTGGTTCCCAATCAAGAATATGACTTGGGGGTATT
>ASV_30
TGGGGAATCTTGCGCAATGGGCGAAAGCCTGACGCAGCCATGCCGCGTGAATGATGAAGGTCTTAGGATTGTAAAATTCTTTCACCGGGGACGATAATGACGGTACCCGGAGAAGAAGCCCCGGCTAACTTCGTGCCAGCAGCCGCGGTAATACGAAGGGGGCTAGCGTTGCTCGGAATTACTGGGCGTAAAGGGAGCGTAGGCGGACTGTTTAGTCAGAGGTGAAAGCCCAGGGCTCAACCTTGGAATTGCCTTTGATACTGGCAGTCTTGAGTACGGAAGAGGTATGTGGAACTCCGAGTGTAGAGGTGAAATTCGTAGATATTCGGAAGAACACCAGTGGCGAAGGCGACATACTGGTCCGTTACTGACGCTGAGGCTCGAAAGCGTGGGGAGCAA…
>ASV_31
TGGGGAATTTTGGACAATGGGCGCAAGCCTGATCCAGCCATGCCGCGTGTATGAAGAAGGCCTTCGGGTTGTAAAGTACTTTTGTCAGGGAAGAAAAGCCTGGGGATAACACCCTCAGGTCATGACGGTACCTGAAGAATAAGCACCGGCTAACTACGTGCCAGCAGCCGCGGTAATACGTAGGGTGCGAGCGTTAATCGGAATTACTGGGCGTAAAGCGAGCGCAGACGGTTATTTAAGCAAGATGTGAAAGCCCCGGGCTCAACCTGGGAACTGCGTTTTGAACTGGGTAACTAGAGTGTGTCAGAGGGGGGTAGAATTCCACGTGTAGCAGTGAAATGCGTAGAGATGTGGAGGAATACCGATGGCGAAGGCAGCCCCCTGGGATAACACTGACGT…
>ASV_32
TGAGGAATATTGGTCAATGGGTGCAAGCCTGAACCAGCCATCCCGCGTGAAGGACGACTGCCCTATGGGTTGTAAACTTCTTTTGTATAGGGATAAACCTACCCTCGAGAGGGTAGCTGAAGGTACTATACGAATAAGCACCGGCTAACTCCGTGCCAGCAGCCGCGGTAATACGGAGGGTGCAAGCGTTATCCGGATTTATTGGGTTTAAAGGGTCCGTAGGCGGACTTATAAGTCAGTGGTGAAAGCCTGTCGCTTAACGATAGAACTGCCATTGATACTGTAAGTCTTGAGTATATTTGAGGTAGCTGGAATAAGTAGTGTAGCGGTGAAATGCATAGATATTACTTAGAACACCAATTGCGAAGGCAGGTTACCAAGATATAACTGACGCTGAGG…
>ASV_33
TGGGGAATATTGCACAATGGGCGCAAGCCTGATGCAGCCATGCCGCGTGTGTGAAGAAGGCCTTCGGGTTGTAAAGCACTTTCAGTAAGGAGGAAAGGTTAAGTTTTAATAGAGCTTAGCTGTGACGTTACTTACAGAAGAAGCACCGGCTAACTCCGTGCCAGCAGCCGCGGTAATACGGAGGGTGCGAGCGTTAATCGGAATTACTGGGCGTAAAGCGTACGCAGGCGGTTTGTTAAGCGAGATGTGAAAGCCCCGGGCTCAACCTGGGAACTGCATTTCGAACTGGCAAACTAGAGTGTGATAGAGGGTGGTAGAATTTCAGGTGTAGCGGTGAAATGCGTAGAGATCTGAAGGAATACCGATGGCGAAGGCAGCCACCTGGGTCAACACTGACGC…
>ASV_34
TGGGGAATATTGCACAATGGGCGCAAGCCTGATGCAGCCATGCCGCGTGTGTGAAGAAGGCCTTCGGGTTGTAAAGCACTTTCAGTAAGGAGGAAAGGGTAGTCTTTAATAGAGGTTATCTGTGACGTTACTTACAGAAGAAGCACCGGCTAACTCCGTGCCAGCAGCCGCGGTAATACGGAGGGTGCGAGCGTTAATCGGAATTACTGGGCGTAAAGCGTACGCAGGCGGTTTGTTAAGCGAGATGTGAAAGCCCCGGGCTCAACCTGGGAACTGCATTTCGAACTGGCAAACTAGAGTGTGATAGAGGGTGGTAGAATTTCAGGTGTAGCGGTGAAATGCGTAGAGATCTGAAGGAATACCGATGGCGAAGGCAGCCACCTGGGTCAACACTGACGC…
>ASV_35
TAGGGAATCTTCGGCAATGGACGAAAGTCTGACCGAGCAACGCCGCGTGAGTGAAGAAGGTTTTCGGATCGTAAAACTCTGTTGTTAGAGAAGAACGTTGCATAGAGTGGAAAATTATGCAAGTGACGGTATCTAACCAGAAAGGGACGGCTAACTACGTGCCAGCAGCCGCGGTAATACGTAGGTCCCGAGCGTTGTCCGGATTTATTGGGCGTAAAGCGAGCGCAGGTGGTTTAATAAGTCTGATGTAAAAGGCAGTGGCTCAACCATTGTGTGCATTGGAAACTGTTAGACTTGAGTGCAGTAGAGGAGAGTGGAATTCCATGTGTAGCGGTGAAATGCGTAGATATATGGAGGAACACCGGTGGCGAAAGCGGCTCTCTGGACTGTCACTGACAC…
>ASV_36
TGGGGAATATTGCACAATGGGCGCAAGCCTGATGCAGCCATGCCGCGTGTATGAAGAAGGCCTTCGGGTTGTAAAGTACTTTCAGTCGTGAGGAAGGTGGTAGTGTTAATAGCACTATCATTTGACGTTAGCGACAGAAGAAGCACCGGCTAACTCCGTGCCAGCAGCCGCGGTAATACGGAGGGTGCGAGCGTTAATCGGAATTACTGGGCGTAAAGCGCATGCAGGTGGTTTGTTAAGTCAGATGTGAAAGCCCGGGGCTCAACCTCGGAATAGCATTTGAAACTGGCAGACTAGAGTACTGTAGAGGGGGGTAGAATTTCAGGTGTAGCGGTGAAATGCGTAGAGATCTGAAGGAATACCGGTGGCGAAGGCGGCCCCCTGGACAGATACTGACAC…
>ASV_37
TAGGGAATCTTCCGCAATGGACGAAAGTCTGACGGAGCAACGCCGCGTGAGTGATGAAGGCTTTCGGGTCGTAAAACTCTGTTGTTAGGGAAGAACAAGTACAAGAGTAACTGCTTGTACCTTGACGGTACCTAACTAGAAAGCCACGGCTAACTACGTGCCAGCAGCCGCGGTAATACGTAGGTGGCAAGCGTTATCCGGAATTATTGGGCGTAAAGCGCGCGCAGGCGGTTTCTTAAGTCTGATGTGAAAGCCCACGGCTCAACCGTGGAGGGTCATTGGAAACTGGGGAACTTGAGTGCAGAAGAGAAAAGCGGAATTCCACGTGTAGCGGTGAAATGCGTAGAGATGTGGAGGAACACCAGTGGCGAAGGCGGCTTTTTGGTCTGTAACTGACGC…
>ASV_38
TAGGGAATCTTCCGCAATGGGCGAAAGCCTGACGGAGCAACGCCGCGTGAGTGATGAAGGTCTTCGGATCGTAAAACTCTGTTATCAGGGAAGAACAAATGTGTAAGTAACTGTGCACATCTTGACGGTACCTGATCAGAAAGCCACGGCTAACTACGTGCCAGCAGCCGCGGTAATACGTAGGTGGCAAGCGTTATCCGGAATTATTGGGCGTAAAGCGCGCGTAGGCGGTTTTTTAAGTCTGATGTGAAAGCCCACGGCTCAACCGTGGAGGGTCATTGGAAACTGGAAAACTTGAGTGCAGAAGAGGAAAGTGGAATTCCATGTGTAGCGGTGAAATGCGCAGAGATATGGAGGAACACCAGTGGCGAAGGCGACTTTCTGGTCTGTAACTGACGC…
>ASV_39
TAGGGAATCTTCCGCAATGGACGAAAGTCTGACGGAGCAACGCCGCGTGAGTGATGAAGGCTTTCGGGTCGTAAAACTCTGTTGTTAGGGAAGAACAAGTACAAGAGTAACTGCTTGTACCTTGACGGTACCTAACCAGAAAGCCACGGCTAACTACGTGCCAGCAGCCGCGGTAATACGTAGGTGGCAAGCGTTATCCGGAATTATTGGGCGTAAAGCGCGCGCGGGCGGTTTCTTAAGTCTGATGTGAAAGCCCACGGCTCAACCGTGGAGGGTCATTGGAAACTGGGGAACTTGAGTGCAGAAGAGAAAAGCGGAATTCCACGTGTAGCGGTGAAATGCGTAGAGATGTGGAGGAACACCAGTGGCGAAGGCGGCTTTTTGGTCTGTAACTGACGC…
>ASV_40
TGGGGAATATTGCGCAATGGGGGCAACCCTGACGCAGCCATGCCGCGTGAATGAAGAAGGCCTTCGGGTTGTAAAGTTCTTTCGGTGATGAGGAAGGAGGATGTTTAAATAGGGCATTCAATTGACGTTAATCACAGAAGAAGCACCGGCTAACTCCGTGCCAGCAGCCGCGGTAATACGGAGGGTGCGAGCGTTAATCGGAATAACTGGGCGTAAAGGGCACGCAGGCGGATAATTAAGTGAGATGTGAAATCCCCGAGCTTAACTTGGGAATTGCATTTCATACTGGTTATCTAGAGTCTTGTAGAGAGGGGTAGAATTCCACGTGTAGCGGTGAAATGCGTAGAGATGTGGAGGAATACCGGAGGCGAAGGCGGCCCCTTGGACAAAGACTGACGC…
>ASV_41
TGGGGAATATTGCACAATGGGCGAAAGCCTGATGCAGCGACGCCGCGTGAGGGATGACGGCCTTCGGGTTGTAAACCTCTTTCAGTAAGGACGCAGGGCAATCTTTGGGTTGTTTGACGGTACTTGCAGAAGAAGCGCCGGCTAACTACGTGCCAGCAGCCGCGGTAATACGTAGGGCGCAAGCGTTGTCCGGAATTATTGGGCGTAAAGGGCTTGTAGGCGGCGTGTCGCGTCTGTCGTGAAAACCAATGGCTTAACTGTTGGCTTGCGGTGGGTACGGGCATGCTTGAGTGCGGTAGGGGAGACTGGAATTCCTGGTGTAGCGGTGGAATGCGCAGATATCAGGAGGAACACCGGTGGCGAAGGCGGGTCTCTGGGCCGTTACTGACGCTGAGGAGC…
>ASV_42
TAGGGAATCTTCCGCAATGGGCGAAAGCCTGACGGAGCAACGCCGCGTGAGTGATGAAGGTCTTCGGATCGTAAAACTCTGTTATTAGGGAAGAACAAATGTGTAAGTAACTATGCACGTCTTGACGGTACCTAATCAGAAAGCCACGGCTAACTACGTGCCAGCAGCCGCGGTAATACGTAGGTGGCAAGCGTTATCCGGAATTATTGGGCGTAAAGCGCGCGTAGGCGGTTTTTTAAGTCTGATGTGAAAGCCCACGGCTCAACCGTGGAGGGTCATTGGAAACTGGAAAACTTGAGTGCAGAAGAGGAAAGTGGAATTCCATGTGTAGCGGTGAAATGCGCAGAGATATGGAGGAACACCAGTGGCGAAGGCGACTTTCTGGTCTGTAACTGACGC…
>ASV_43
CTCCTGTGGGAAGGAAGGAAACAGGAAATTTACATTTGGAATGGGGACGCAAGTGAGAGTGAAGCTATCTTTAAACCAAAGGTGTCAGGTTATTTGGTTTGGTTTTTGAATTATCTGGAAGTTCCAAAGAAAGAACACTTCTCCCTGAGGATTTGATTGCAAAATTCTGACTTCAAACTTCTAAAAAGATCAAATGTTAAATCAGATAGTAGGCTTGGAAAACTCTATTTCTCTATGTAAAAAGTAGAGAACTACTTTTCTTTTGTTTGATCATTTTATTTTGTTTAGGAAATAAGA
>ASV_44
TGGGGAATATTGCACAATGGGCGCAAGCCTGATGCAGCCATGCCGCGTGTATGAAGAAGGCCTTCGGGTTGTAAAGTACTTTCAGCGGGGATGAAGGGAGTAAAGTTAATACCTTTGCTCATTGACGTTACCCGCAGAAGAAGCACCGGCTAACTCCGTGCCAGCAGCCGCGGTAATACGGAGGGTGCAAGCGTTAATCGGAATTACTGGGCGTAAAGCGCACGCAGGCGGTTTGTTAAGTCAGATGTGAAATCCCCGGGCTCAACCTGGGAACTGCATCTGATACTGGCAAGCTTGAGTCTCGTAGAGGGGGGTAGAATTCCAGGTGTAGCGGTGAAATGCGTAGAGATCTGGAGGAATACCGGTGGCGAAGGCGGCCCCCTGGACGAAGACTGACGC…
>ASV_45
TGGGGAATATTGGACAATGGGCGCAAGCCTGATCCAGCCATGCCGCGTGAGTGATGAAGGCCTTAGGGTTGTAAAGCTCTTTTATCCGGGACGATAATGACGGTACCGGAGGAATAAGCCCCGGCTAACTTCGTGCCAGCAGCCGCGGTAATACGAAGGGGGCTAGCGTTGCTCGGAATCACTGGGCGTAAAGGGCGCGTAGGCGGCGTTTTAAGTCGGGGGTGAAAGCCTGTGGCTCAACCACAGAATGGCCTTCGATACTGGGACGCTTGAGTCTGGTAGAGGTTGGTGGAACTGCGAGTGTAGAGGTGAAATTCGTAGATATTCGCAAGAACACCGGTGGCGAAGGCGGCCAACTGGACCAGAACTGACGCTGAGGCGCGAAAGCGTGGGGAGCAA…
>ASV_46
TAGGGAATCTTCCGCAATGGGCGAAAGCCTGACGGAGCAACGCCGCGTGAGTGAAGAAGGTCTTCGGATCGTAAAACTCTGTTATTAGGGAAGAACAAATGTGTAAGTAACTATGCACGTCTTGACGGTACCTAATCAGAAAGCCACGGCTAACTACGTGCCAGCAGCCGCGGTAATACGTAGGTGGCAAGCGTTATCCGGAATTATTGGGCGTAAAGCGCGCGTAGGCGGTTTTTTAAGTCTGATGTGAAAGCCCACGGCTCAACCGTGGAGGGTCATTGGAAACTGGAAAACTTGAGTGCAGAAGAGGAAAGTGGAATTCCATGTGTAGCGGTGAAATGCGCAGAGATATGGAGGAACACCAGTGGCGAAGGCGACTTTCTGGTCTGTAACTGACGC…
>ASV_47
TGAGGAATATTGGTCAATGGGTGCAAGCCTGAACCAGCCATCCCGCGTGAAGGACGACTGCCCTATGGGTTGTAAACTTCTTTTGTATAGGGATAAACCTACCCTCGTGAGGGTAGCTGAAGGTACTATACGAATAAGCACCGGCTAACTCCGTGCCAGCAGCCGCGGTAATACGGAGGGTGCAAGCGTTATCCGGATTTATTGGGTTTAAAGGGTCCGTAGGCGGACTTATAAGTCAGTGGTGAAAGCCTGTCGCTTAACGATAGAACTGCCATTGATACTGTAAGTCTTGAGTATATTTGAGGTAGCTGGAATAAGTAGTGTAGCGGTGAAATGCATAGATATTACTTAGAACACCAATTGCGAAGGCAGGTTACCAAGATATAACTGACGCTGAGG…
>ASV_48
TAGGGAATCTTCCGCAATGGACGAAAGTCTGACGGAGCAACGCCGCGTGAGCGAAGAAGGCCTTCGGGTCGTAAAGCTCTGTTGTTAGGGAAGAACAAGTAACGCAGTAACTGGCGTTACCGTGACGGTACCTAACGAGAAAGCCACGGCTAACTACGTGCCAGCAGCCGCGGTAATACGTAGGTGGCAAGCGTTGTCCGGAATTATTGGGCGTAAAGCGCGCGCAGGCGGTTCCTTAAGTCTGATGTGAAAGCCCACGGCTCAACCGTGGAGGGTCATTGGAAACTGGGGGACTTGAGTGCAGAAGAGGAGAGCGGAATTACACGTGTAGCGGTGAAATGCGTAGAGATGTGGAGGAACACCAGTGGCGAAGGCGGCTCTCTGGTCTGTAACTGACGC…
>ASV_49
TGAGGAATTTTCCGCAATGGGCGAAAGCCTGACGGAGCAATGCCGCGTGGAGGATGAAAGCCTATGGGTTGTAAACTCCTTTTCTCAGAGAAGAAATTTTGACGGTATCTGAGGAATAAGCATCGGCTAACTCCGTGCCAGCAGCCGCGGTAATACGGGGGATGCAAGTGTTATCCGGAATAATTGGGCGTAAAGCGTCTGTAGGTGGTTTACCAAGTCTGTTGTTAAAAATCAGGGCTCAACCCTGATCCGGCAACAGAAACTAGTAGACTTGAGTACGGTAGGGGCAGAGGGAATTCTCGGTGTAGTGGTGAAATACGTAGATATCGAGAAGAACACCAATAGCGAAAGCACTCTGCTGGGCCGAAACTGACATTGAGAGACGAAAGCTAGGGGAGC…
>ASV_50
TGGGGAATATTGGACAATGGGGGCAACCCTGATCCAGCCATGCCGCGTGTGTGAAGAAGGCCTTTTGGTTGTAAAGCACTTTAAGCAGGGAGGAGAGGCTAATGGTTAATACCCATTAGATTAGACGTTACCTGCAGAATAAGCACCGGCTAACTCTGTGCCAGCAGCCGCGGTAATACAGAGGGTGCGAGCGTTAATCGGAATTACTGGGCGTAAAGCGAGTGTAGGTGGCTCATTAAGTCACATGTGAAATCCCCGGGCTTAACCTGGGAACTGCATGTGATACTGGTGGTGCTAGAATATGTGAGAGGGAAGTAGAATTCCAGGTGTAGCGGTGAAATGCGTAGAGATCTGGAGGAATACCGATGGCGAAGGCAGCTTCCTGGCATAATATTGACA…
>ASV_51
AGCTATCATCATGATCATGATCCAAAAGCATTTGGTACCCAGTTAATAAAAATAATGTGCCAGGCAACAGTCTAACTTGCACAAGCTCTGCAACTCCCTTTCTACAAAGACAAATGGAGAAATGCAGTCCACATTTTATTTCTTACAGTTTAAGGTAAAATATAGCACCCACTCTGAAGATCACTCTACGGTTTTTAACTTACAACTTTTGAAAACCATCTCTCATTTTCACCCTATTTTCTGCCACAGCCCC
>ASV_52
TGGGGAATCTTGCGCAATGGGCGAAAGCCTGACGCAGCCATGCCGCGTGAATGATGAAGGTCTTAGGATTGTAAAATTCTTTCACCGGGGACGATAATGACGGTACCCGGAGAAGAAGCCCCGGCTAACTTCGTGCCAGCAGCCGCGGTAATACGAAGGGGGCTAGCGTTGCTCGGAATTACTGGGCGTAAAGGGAGCGTAGGCGGACATTTAAGTCAGGGGTGAAATCCCGGGGCTCAACCTCGGAATTGCCTTTGATACTGGGTGTCTTGAGTGTGAGAGAGGTATGTGGAACTCCGAGTGTAGAGGTGAAATTCGTAGATATTCGGAAGAACACCAGTGGCGAAGGCGACATACTGGCTCATTACTGACGCTGAGGCTCGAAAGCGTGGGGAGCAA…
>ASV_53
TGGGGAATATTGGACAATGGGCGGAAGCCTGATCCAGCCATGCCGCGTGTGTGAAGAAGGCCTTAGGGTTGTAAAGCACTTTCAGGGGTGAGGAAGGATGATTGGTTAATACCCAATTATCTTGACGTTAGCCCCAGAAGAAGCACCGGCTAACTCTGTGCCAGCAGCCGCGGTAATACAGAGGGTGCAAGCGTTAATCGGAATTACTGGGCGTAAAGCGCGCGTAGGTGGTTTGTTAAGTCGGATGTGAAATCCCAGGGCTCAACCTTGGAATGGCACCCGATACTGGCAGGCTAGAGTATGGTAGAGGGGTGTGGAATTTCCTGTGTAGCGGTGAAATGCGTAGATATAGGAAGGAACATCAGTGGCGAAGGCGACACCCTGGACTAATACTGACAC…
>ASV_54
TAGGGAATCTTCGGCAATGGACGGAAGTCTGACCGAGCAACGCCGCGTGAGTGAAGAAGGTTTTCGGATCGTAAAGCTCTGTTGTAAGAGAAGAACGAGTGTGAGAGTGGAAAGTTCACACTGTGACGGTATCTTACCAGAAAGGGACGGCTAACTACGTGCCAGCAGCCGCGGTAATACGTAGGTCCCGAGCGTTGTCCGGATTTATTGGGCGTAAAGCGAGCGCAGGCGGTTAGATAAGTCTGAAGTTAAAGGCTGTGGCTTAACCATAGTACGCTTTGGAAACTGTTTAACTTGAGTGCAAGAGGGGAGAGTGGAATTCCATGTGTAGCGGTGAAATGCGTAGATATATGGAGGAACACCGGTGGCGAAAGCGGCTCTCTGGCTTGTAACTGACGC…
>ASV_55
TGGGGAATATTGCACAATGGGCGCAAGCCTGATGCAGCCATGCCGCGTGTGTGAAGAAGGCCTTCGGGTTGTAAAGCACTTTCAGTAAGGAGGAAAGGGTAGTCTTTAATAGAGGCTATCTGTGACGTTACTTACAGAAGAAGCACCGGCTAACTCCGTGCCAGCAGCCGCGGTAATACGGAGGGTGCGAGCGTTAATCGGAATTACTGGGCGTAAAGCGTACGCAGGCGGTTTGTTAAGCGAGATGTGAAAGCCCCGGGCTCAACCTGGGAACTGCATTTCGAACTGGCAAACTAGAGTGTGATAGAGGGTGGTAGAATTTCAGGTGTAGCGGTGAAATGCGTAGAGATCTGAAGGAATACCGATGGCGAAGGCAGCCACCTGGGTCAACACTGACGC…
>ASV_56
TGAGGAATATTGGACAATGGGTGAGAGCCTGATCCAGCCATCCCGCGTGAAGGATGACGGCCCTATGGGTTGTAAACTTCTTTTGTACAGGGATAAACCTACCCTCGTGAGGGTAGCTGAAGGTACTGTACGAATAAGCACCGGCTAACTCCGTGCCAGCAGCCGCGGTAATACGGAGGGTGCAAGCGTTATCCGGATTTATTGGGTTTAAAGGGTCCGTAGGCGGATCTGTAAGTCAGTGGTGAAATCTCGCAGCTTAACTGCGAAACTGCCATTGATACTGCAGGTCTTGAGTAAATTTGAAGTGGCTGGAATAAGTAGTGTAGCGGTGAAATGCATAGATATTACTTAGAACACCAATTGCGAAGGCAGGTCACTAAGATTTAACTGACGCTGAGG…
>ASV_57
TGGGGAATATTGGACAATGGGCGCAAGCCTGATCCAGCCATGCCGCGTGTGTGAAGAAGGCCTTCGGGTTGTAAAGCACTTTCAGTGGTGAGGAAGGGGAGTAAGTTAATAGCTTATTTCATTGACGTTAGCCACAGAAGAAGCACCGGCTAACTCCGTGCCAGCAGCCGCGGTAATACGGAGGGTGCAAGCGTTAATCGGAATTACTGGGCGTAAAGCGCACGTAGGCGGTTTGTTAAGCAAGATGTGAAAGCCCAGGGCTCAACCTTGGAATAGCATTTTGAACTGGCAGACTAGAGTTTTGAAGAGGGTGGTAGAATTTCCAGTGTAGCGGTGAAATGCGTAGATATTGGAAGGAATACCAGTGGCGAAGGCGGCCACCTGGTCAAAAACTGACGC…
>ASV_58
TAGGGAATCTTCGGCAATGGGGGCAACCCTGACCGAGCAACGCCGCGTGAGTGAAGAAGGTTTTCGGATCGTAAAGCTCTGTTGTTAGAGAAGAACGGTAATGGGAGTGGAAAATCCATTACGTGACGGTAACTAACCAGAAAGGGACGGCTAACTACGTGCCAGCAGCCGCGGTAATACGTAGGTCTCGAGCGTTGTCCGGATTTATTGGGCGTAAAGCGAGCGCAGGCGGTTATTTAAGTCTGAAGTTAAAGGCCGTGGCTCAACCATGGTTCGCTTTGGAAACTGGATAACTTGAGTGCAGAAGGGGAGAGTGGAATTCCATGTGTAGCGGTGAAATGCGTAGATATATGGAGGAACACCGGTGGCGAAAGCGGCTCTCTGGTCTGTAACTGACGC…
>ASV_59
TGGGGAATATTGGACAATGGGCGAAAGCCTGATCCAGCCATGCCGCGTGTGTGAAGAAGGCCTTTTGGTTGTAAAGCACTTTAAGCGAGGAGGAGGCTACTTGGATTAATACTCTAGGATAGTGGACGTTACTCGCAGAATAAGCACCGGCTAACTCTGTGCCAGCAGCCGCGGTAATACAGAGGGTGCGAGCGTTAATCGGATTTACTGGGCGTAAAGCGTGCGTAGGCGGCTTTTTAAGTCGGATGTGAAATCCCTGAGCTTAACTTAGGAATTGCATTCGATACTGGGAAGCTAGAGTATGGGAGAGGATGGTAGAATTCCAGGTGTAGCGGTGAAATGCGTAGAGATCTGGAGGAATACCGATGGCGAAGGCAGCCATCTGGCCTAATACTGACG…
>ASV_60
TGGGGAATATTGCACAATGGGCGAAAGCCTGATGCAGCGACGCCGCGTGAGGGATGAAGGCCTTCGGGTTGTAAACCTCTTTCATCAGGGAAGAAGCGAGAGTGACGGTACCTGAAGAAGAAGCACCGGCTAACTACGTGCCAGCAGCCGCGGTAATACGTAGGGTGCGAGCGTTGTCCGGAATTATTGGGCGTAAAGAGCTTGTAGGCGGTTTGTCGCGTCTGCCGTGAAAATTCGGGGCTTAACTCCGGACGTGCGGTGGGTACGGGCAGGCTAGAGTGTGGTAGGGGAGACTGGAATTCCTGGTGTAGCGGTGAAATGCGCAGATATCAGGAGGAACACCGATGGCGAAGGCAGGTCTCTGGGCCATAACTGACGCTGAGAAGCGAAAGCATGGGG…
>ASV_61
TGATAAACCTTTAGCAATAAACGAAAGTTTAACTAAACTATACTAACACCCAGCGTTGGTTAATTTCATGCCAGCCACCGCAGCCATACGATTAACCCAAGCTAATAGAACCCAGCTTAAAGAGTGTTTTAGATCTGTTCTCAATAAAGCTAAGCTTCATCTAAGTTGTAAAAAACCCTAGCTGAAATAAAATAAACTACGAAGGTGAATTTAATATTTCTGAGGACACAATAGCTAAGACCCAAACTG
>ASV_62
TGGGGAATATTGGACAATGGGCGAAAGCCTGATCCAGCCATGCCGCGTGTGTGAAGAAGGCCTTTTGGTTGTAAAGCACTTTAAGCGAGGAGGAGGCTACTGAGATTAATACTCTTGGATAGTGGACGTTACTCGCAGAATAAGCACCGGCTAACTCTGTGCCAGCAGCCGCGGTAATACAGAGGGTGCGAGCGTTAATCGGATTTACTGGGCGTAAAGCGTGCGTAGGCGGCTTTTTAAGTCGGATGTGAAATCCCTGAGCTTAACTTAGGAATTGCATTCGATACTGGGAAGCTAGAGTATGGGAGAGGATGGTAGAATTCCAGGTGTAGCGGTGAAATGCGTAGAGATCTGGAGGAATACCGATGGCGAAGGCAGCCATCTGGCCTAATACTGACG…
>ASV_63
TGGGGAATATTGCACAATGGGCGCAAGCCTGATGCAGCCATGCCGCGTGTGTGAAGAAGGCCTTCGGGTTGTAAAGCACTTTCAGTAAGGAGGAAAGGATAGTCTTTAATAGAGGTTATCTGTGACGTTACTTACAGAAGAAGCACCGGCTAACTCCGTGCCAGCAGCCGCGGTAATACGGAGGGTGCGAGCGTTAATCGGAATTACTGGGCGTAAAGCGTACGCAGGCGGTTTGTTAAGCGAGATGTGAAAGCCCCGGGCTCAACCTGGGAACTGCATTTCGAACTGGCAAACTAGAGTGTGATAGAGGGTGGTAGAATTTCAGGTGTAGCGGTGAAATGCGTAGAGATCTGAAGGAATACCGATGGCGAAGGCAGCCACCTGGGTCAACACTGACGC…
>ASV_64
TGGGGAATATTGGACAATGGGCGAAAGCCTGATCCAGCAATGCCGCGTGAGTGATGAAGGCCTTAGGGTTGTAAAGCTCTTTTACCCGGGAAGATAATGACTGTACCGGGAGAATAAGCCCCGGCTAACTCCGTGCCAGCAGCCGCGGTAATACGGAGGGGGCTAGCGTTGTTCGGAATTACTGGGCGTAAAGCGCACGTAGGCGGCTTTGTAAGTCAGAGGTGAAAGCCTGGAGCTCAACTCCAGAACTGCCTTTGAGACTGCATCGCTTGAATCCAGGAGAGGTGAGTGGAATTCCGAGTGTAGAGGTGAAATTCGTAGATATTCGGAAGAACACCAGTGGCGAAGGCGGCTCACTGGACTGGTATTGACGCTGAGGTGCGAAAGCGTGGGGAGCAA…
>ASV_65
TGGGGAATTTTCCGCAATGGGCGAAAGCCTGACGGAGCAATGCCGCGTGAAGGCAGAAGGCCCACGGGTCATGAACTTCTTTTCTCGGAGAAGAAAAAATGACGGTATCTGAGGAATAAGCATCGGCTAACTCTGTGCCAGCAGCCGCGGTAAGACAGAGGATGCAAGCGTTATCCGGAATGATTGGGCGTAAAGCGTCTGTAGGTGGCTTTTCAAGTCCGCCGTCAAATCCCAGGGCTCAACCCTGGACAGGCGGTGGAAACTACCAAGCTGGAGTACGGTAGGGGCAGAGGGAATTTCCGGTGGAGCGGTGAAATGCGTTGAGATCGGAAAGAACACCAACGGCGAAAGCACTCTGCTGGGCCGACACTGACACTGAGAGACGAAAGCTAGGGGAGC…
>ASV_66
TGATAAACCTTTAGCAATAAACGAAAGTTTAACTAAGCTATACTAACCCTAGGGTTCGTCAAGTTCGTGCCAGCCACCGCGGTCACATGATTAACCCAAGTCAATAGAAACCGGCGTAAAGAGTGTTTTAGATCAATTCCCCTCAATAAAGCTAAAATTCACCTGAGTTGTAAAAAACTCCAGTTGATACAAAATAAACTACGAAAGTGGCTTTAACGCATCTGAACACACAATAGCTAAGACCCAAACTG
>ASV_67
TAGGGAATCTTCGGCAATGGGGGGAACCCTGACCGAGCAACGCCGCGTGAGTGAAGAAGGTTTTCGGATTGTAAAGCTCTGTTGTAAGAGAAGAACGTGTGTGAGAGTGGAAAGTTCACACAGTGACGGTAACTTACCAGAAAGGGACGGCTAACTACGTGCCAGCAGCCGCGGTAATACGTAGGTCCCGAGCGTTGTCCGGATTTATTGGGCGTAAAGCGAGCGCAGGCGGTTTGATAAGTCTGAAGTAAAAGGCTGTGGCTTAACCATAGTATGCTTTGGAAACTGTCAAACTTGAGTGCAGAAGGGGAGAGTGGAATTCCATGTGTAGCGGTGAAATGCGTAGATATATGGAGGAACACCGGTGGCGAAAGCGGCTCTCTGGTCTGTAACTGACGC…
>ASV_68
TGGGGAATATTGGACAATGGGCGCAAGCCTGATCCAGCCATGCCGCGTGAGTGATGAAGGCCTTAGGGTTGTAAAGCTCTTTTGTCCGGGACGATAATGACGGTACCGGAAGAATAAGCCCCGGCTAACTTCGTGCCAGCAGCCGCGGTAATACGAAGGGGGCTAGCGTTGCTCGGAATCACTGGGCGTAAAGGGCGCGTAGGCGGCCGATTAAGTCGGGGGTGAAAGCCTGTGGCTCAACCACAGAATTGCCTTCGATACTGGTTGGCTTGAGACCGGAAGAGGACAGCGGAACTGCGAGTGTAGAGGTGAAATTCGTAGATATTCGCAAGAACACCAGTGGCGAAGGCGGCTGTCTGGTCCGGTTCTGACGCTGAGGCGCGAAAGCGTGGGGAGCAA…
>ASV_69
TAGGGAATCTTCGGCAATGGACGAAAGTCTGACCGAGCAACGCCGCGTGAGTGAAGAAGGTTTTCGGATCGTAAAACTCTGTTGTTAGAGAAGAATGTTGCATAGAGTGGAAAATTATGCAAGTGACGGTATCTAACCAGAAAGGGACGGCTAACTACGTGCCAGCAGCCGCGGTAATACGTAGGTCCCGAGCGTTGTCCGGATTTATTGGGCGTAAAGCGAGCGCAGGTGGTTTAATAAGTCTGATGTAAAAGGCAGTGGCTCAACCATTGTGTGCATTGGAAACTGTTAGACTTGAGTGCAGTAGAGGAGAGTGGAATTCCATGTGTAGCGGTGAAATGCGTAGATATATGGAGGAACACCGGTGGCGAAAGCGGCTCTCTGGACTGTCACTGACAC…
>ASV_70
TGGGGAATATTGGACAATGGGCGAAAGCCTGATCCAGCCATGCCGCGTGTGTGAAGAAGGTCTTCGGATTGTAAAGCACTTTAAGTTGGGAGGAAGGGCAGTAACTTAATACGTTGCTGTTTTGACGTTACCGACAGAATAAGCACCGGCTAACTCTGTGCCAGCAGCCGCGGTAATACAGAGGGTGCAAGCGTTAATCGGAATTACTGGGCGTAAAGCGCGCGTAGGCGGTTTGTTAAGTTGGATGTGAAAGCCCCGGGCTCAACCTGGGAACTGCATCCAAAACTGGCAAGCTAGAGTACAGTAGAGGGTGGTGGAATTTCCTGTGTAGCGGTGAAATGCGTAGATATAGGAAGGAACACCAGTGGCGAAGGCGACCACCTGGACTGATACTGACGC…
>ASV_71
GGAACAAACCCAAGAAACACCTGAAATGTGGACTATATGCTCTCAGTCTGAAGTCGAAAAGAGCTCTAATACTGAATTCTGATCACTAGACCTCTTTTTGCAGAAGTTAGCAATTTTGAAACTACTTTCTGACATTCTAGAATTGAGCAAATACATAAATACATTGTGAAAACCAGGAAGCCAGGTTTCACTGTTGGAGGGGGGAGTGACAAATATGGAAATGGAAAAGGGCAGAATGAACCCCACAGCACTAGATCA
>ASV_72
TAGGGAATCTTCCGCAATGGACGCAAGTCTGACGGAGCAACGCCGCGTGAGTGAAGAAGGTTTTCGGATCGTAAAACTCTGTTGTTAGAGAAGAACAAGTGCTAGAGTAACTGTTAGCGCCTTGACGGTATCTAACCAGAAAGCCACGGCTAACTACGTGCCAGCAGCCGCGGTAATACGTAGGTGGCAAGCGTTGTCCGGATTTATTGGGCGTAAAGCGAGCGCAGGCGGTTCCTTAAGTCTGATGTGAAAGCCCCCGGCTCAACCGGGGAGGGTCATTGGAAACTGGGGAACTTGAGTGCAGAAGAGGAGAGTGGAATTCCATGTGTAGCGGTGAAATGCGTAGATATATGGAGGAACACCAGTGGCGAAGGCGACTCTCTGGTCTGTAACTGACGC…
>ASV_73
TGAGGAATATTGGTCAATGGGTGCAAGCCTGAACCAGCCATCCCGCGTGAAGGACGACTGCCCTATGGGTTGTAAACTTCTTTTGTATAGGGATAAACCTACCCTCGTGAGGGTAGCTGAAGGTACTATACGAATAAGCACCGGCTAACTCCGTGCCAGCAGCCGCGGTAATACGGAGGGTGCAAGCGTTATCCGGATTTATTGGGTTTAAAGGGTCCGTAGGCGGACTTATAAGTCAGTGGTGAAATCCTGTCGCTTAACGATAGAACTGCCATTGATACTGTAAGTCTTGAGTATATTTGAGGTAGCTGGAATAAGTAGTGTAGCGGTGAAATGCATAGATATTACTTAGAACACCAATTGCGAAGGCAGGTTACCAAGATATAACTGACGCTGAGG…
>ASV_74
TAGGGAATCTTCGGCAATGGGGGGAACCCTGACCGAGCAACGCCGCGTGAGTGAAGAAGGTTTTCGGATCGTAAAGCTCTGTTGTAAGAGAAGAACGTGTGTGAGAGTGGAAAGTTCACACAGTGACGGTAACTTACCAGAAAGGGACGGCTAACTACGTGCCAGCAGCCGCGGTAATACGTAGGTCCCGAGCGTTGTCCGGATTTATTGGGCGTAAAGCGAGCGCAGGCGGTTTGATAAGTCTGAAGTAAAAGGCTGTGGCTTAACCATAGTATGCTTTGGAAACTGTCAAACTTGAGTGCAGAAGGGGAGAGTGGAATTCCATGTGTAGCGGTGAAATGCGTAGATATATGGAGGAACACCGGTGGCGAAAGCGGCTCTCTGGTCTGTAACTGACGC…
>ASV_75
TAGGGAATCTTCGGCAATGGACGGAAGTCTGACCGAGCAACGCCGCGTGAGTGAAGAAGGTTTTCGGATCGTAAAGCTCTGTTGTAAGAGAAGAACGAGTGTGAGAGTGGAAAGTTCACGCTGTGACGGTATCTTACCAGAAAGGGACGGCTAACTACGTGCCAGCAGCCGCGGTAATACGTAGGTCCCGAGCGTTGTCCGGATTTATTGGGCGTAAAGCGAGCGCAGGCGGTTAGATAAGTCTGAAGTTAAAGGCTGTGGCTTAACCATAGTACGCTTTGGAAACTGTTTAACTTGAGTGCAAGAGGGGAGAGTGGAATTCCATGTGTAGCGGTGAAATGCGTAGATATATGGAGGAACACCGGTGGCGAAAGCGGCTCTCTGGCTTGTAACTGACGC…
>ASV_76
TAGGGAATCTTCGGCAATGGACGAAAGTCTGACCGAGCAACGCCGCGTGAGTGAAGAAGGTTTTCGGATCGTAAAACTCTGTTGTTAGAGAAGAACAAGGACGTTAGTAACTGAACGTCCCCTGACGGTATCTAACCAGAAAGCCACGGCTAACTACGTGCCAGCAGCCGCGGTAATACGTAGGTGGCAAGCGTTGTCCGGATTTATTGGGCGTAAAGCGAGCGCAGGCGGTTTCTTAAGTCTGATGTGAAAGCCCCCGGCTCAACCGGGGAGGGTCATTGGAAACTGGGAGACTTGAGTGCAGAAGAGGAGAGTGGAATTCCATGTGTAGCGGTGAAATGCGTAGATATATGGAGGAACACCAGTGGCGAAGGCGGCTCTCTGGTCTGTAACTGACGC…
>ASV_77
TGGGGAATATTGCACAATGGGGGAAACCCTGATGCAGCCATGCCGCGTGTGTGAAGAAGGCCTTCGGGTTGTAAAGCACTTTCAGCGAGGAGGAAAGGTTGGCGCCTAATACGTGTCAACTGTGACGTTACTCGCAGAAGAAGCACCGGCTAACTCCGTGCCAGCAGCCGCGGTAATACGGAGGGTGCAAGCGTTAATCGGAATTACTGGGCGTAAAGCGCACGCAGGCGGTTGGATAAGTTAGATGTGAAAGCCCCGGGCTCAACCTGGGAATTGCATTTAAAACTGTCCAGCTAGAGTCTTGTAGAGGGGGGTAGAATTCCAGGTGTAGCGGTGAAATGCGTAGAGATCTGGAGGAATACCGGTGGCGAAGGCGGCCCCCTGGACAAAGACTGACGC…
>ASV_78
CCTCGCCTGTGTGTTTGCAGCTTTCTCACAACTATTCTAGAAAGCACTTGCCTCAAGTAAATGCTTTTTTTAAAAGCATATGTAATCTTAAATACGATTTTTGTTTCATCATGGAACAAGATGTGTTAGTTCCAGCACACTTACAATGCAAGTCATGAGAAGACGCAATTCATTGTCACTCATGAGCTGTGTGACCTTGGTCGAGTCTTTTCAGCCCCACCCCCGCAAGTGGATTAG
>ASV_79
TGGGGAATCTTAGACAATGGGGGCAACCCTGATCTAGCCATGCCGCGTGAGTGATGAAGGCCTTAGGGTTGTAAAGCTCTTTCAGCTGGGAAGATAATGACGGTACCAGCAGAAGAAGCCCCGGCTAACTCCGTGCCAGCAGCCGCGGTAATACGGAGGGGGCTAGCGTTGTTCGGAATTACTGGGCGTAAAGCGCACGTAGGCGGACTGGAAAGTTGGGGGTGAAATCCCGGGGCTCAACCCCGGAACTGCCTTCAAAACTATCAGTCTGGAGTTCGAGAGAGGTGAGTGGAATTGCGAGTGTAGAGGTGAAATTCGTAGATATTCGCAGGAACACCAGTGGCGAAGGCGGCTCACTGGCTCGATACTGACGCTGAGGTGCGAAAGCGTGGGGAGCAA…
>ASV_80
TGGGGAATATTGGACAATGGGCGCAAGCCTGATCCAGCCATACCGCGTGGGTGAAGAAGGCCTTCGGGTTGTAAAGCCCTTTTGTTGGGAAAGAAATCCAGCTGGTTAATACCCGGTTGGGATGACGGTACCCAAAGAATAAGCACCGGCTAACTTCGTGCCAGCAGCCGCGGTAATACGAAGGGTGCAAGCGTTACTCGGAATTACTGGGCGTAAAGCGTGCGTAGGTGGTCGTTTAAGTCCGTTGTGAAAGCCCTGGGCTCAACCTGGGAACTGCAGTGGATACTGGACGACTAGAGTGTGGTAGAGGGTAGCGGAATTCCTGGTGTAGCAGTGAAATGCGTAGAGATCAGGAGGAACATCCATGGCGAAGGCAGCTACCTGGACCAACACTGACAC…
>ASV_81
TGGGGAATATTGGACAATGGGGGCAACCCTGATCCAGCCATGCCGCGTGAGTGATGACGGCCTTAGGGTTGTAAAGCTCTTTTCTCCGGGACGATAATGACGGTACCGGAGGAATAAGCCCCGGCTAACTTCGTGCCAGCAGCCGCGGTAATACGAAGGGGGCTAGCGTTGCTCGGAATCACTGGGCGTAAAGGGCGCGTAGGCGGCTGATTTAGTCGAGGGTGAAAGCCCGTGGCTCAACCACGGAATGGCCTTCGATACTGGTTGGCTTGAGACCGGAAGAGGACAGCGGAACTGCGAGTGTAGAGGTGAAATTCGTAGATATTCGCAAGAACACCAGTGGCGAAGGCGGCTGTCTGGTCCGGTTCTGACGCTGAGGCGCGAAAGCGTGGGGAGCAA…
>ASV_82
TGGGGAATATTGCACAATGGGCGCAAGCCTGATGCAGCCATGCCGCGTGTATGAAGAAGGCCTTCGGGTTGTAAAGTACTTTCAGTCGTGAGGAAGGGAGTATCGTTAATAGCGGTATTCTTTGACGTTAGCGACAGAAGAAGCACCGGCTAACTCCGTGCCAGCAGCCGCGGTAATACGGAGGGTGCGAGCGTTAATCGGAATTACTGGGCGTAAAGCGCATGCAGGTGGTTTGTTAAGTCAGATGTGAAAGCCCGGGGCTCAACCTCGGAGTTGCATTTGAAACTGGCAGGCTAGAGTACTGTAGAGGGGGGTAGAATTTCAGGTGTAGCGGTGAAATGCGTAGAGATCTGAAGGAATACCGGTGGCGAAGGCGGCCCCCTGGACAGATACTGACAC…
>ASV_83
TGAGGAATTTTCCGCAATGGGCGAAAGCCTGACGGAGCAATGCCGCGTGGAGGATGAAAGCCTATGGGTTGTAAACTCCTTTTCTCAGAGAAGAAATTTTGACGGTATCTGAGGAATAAGCATCGGCTAACTCCGTGCCAGCAGCCGCGGTAATACGGGGGTTGCAAGTGTTATCCGGAATAATTGGGCGTAAAGCGTCTGTAGGTGGTTTACCAAGTCTGTTGTTAAAAATCAGGGCTCAACCCTGATCCGGCAACAGAAACTAGTAGACTTGAGTACGGTAGGGGCAGAGGGAATTCTCGGTGTAGTGGTGAAATACGTAGATATCGAGAAGAACACCAATAGCGAAAGCACTCTGCTGGGCCGAAACTGACATTGAGAGACGAAAGCTAGGGGAGC…
>ASV_84
TGAGGAATATTGGTCAATGGGTGCAAGCCTGAACCAGCCATCCCGCGTGAAGGACGACTGCCCTATGGGTTGTAAACTTCTTTTGTATAGGGATAAACCTACCCTCGAGAGGGTAGCTGAAGGTACTATACGAATAAGCACCGGCTAACTCCGTGCCAGCAGCCGCGGTAATACGGAGGGTGCAAGCGTTATCCGGATTTATTGGGTTTAAAGGGTCCGTAGGCGGACTTATAAGTCAGTGGTGAAATCCTGTCGCTTAACGATAGAACTGCCATTGATACTGTAAGTCTTGAGTATATTTGAGGTAGCTGGAATAAGTAGTGTAGCGGTGAAATGCATAGATATTACTTAGAACACCAATTGCGAAGGCAGGTTACCAAGATATAACTGACGCTGAGG…
>ASV_85
TGGGGAATATTGGACAATGGGCGAAAGCCTGATCCAGCCATGCCGCGTGTGTGAAGAAGGTCTTCGGATTGTAAAGCACTTTAAGTTGGGAGGAAGGGCAGTAAATTAATACTTTGCTGTTTTGACGTTACCGACAGAATAAGCACCGGCTAACTCTGTGCCAGCAGCCGCGGTAATACAGAGGGTGCAAGCGTTAATCGGAATTACTGGGCGTAAAGCGCGCGTAGGTGGTTCGTTAAGTTGGATGTGAAATCCCCGGGCTCAACCTGGGAACTGCATTCAAAACTGACGAGCTAGAGTATGGTAGAGGGTGGTGGAATTTCCTGTGTAGCGGTGAAATGCGTAGATATAGGAAGGAACACCAGTGGCGAAGGCGACCACCTGGACTGATACTGACAC…
>ASV_86
ACAAAATGCCTTTGCTTCTTCCATTTCACCTCTTGATGCACACAGCCTAATTTTCATGCATTGAAAGTGAACATGGGACATATGTAACATGTAAGTTTGCTTACTATGCATGTATACATGCCCCCTTTGTGAATAGTTATAACTTCTCATATAACCTGTTAAATACGCGTACTTAGATGACTCATTCAGCATAAATTTCTATGTCACTCTTCTCTATGAATATCTGCTTCTGGTTTCTATCAGAGGCTACATTTCCCCAGTAGCAACCCTTTATAAAACATAGAATTCCCTACTCTAAGTTTATGAACCTCATGATTCTTCAGCTGACATGTTATGCATCAACAATTCTTTGCTTTATTTTGCTGCATAGTTTTCCAT
>ASV_87
TAGGGAATCTTCCGCAATGGACGAAAGTCTGACGGAGCAACGCCGCGTGAGCGAAGAAGGCCTTCGGGTCGTAAAGCTCTGTTGTTAGGGAAGAACAAGTAACGCAGTAACTGGCGTTACCGTGACGGTACCTAACGAGAAAGCCACGGCTAACTACGTGCCAGCAGCCGCGGTAATACGTAGGTGGCAAGCGTTGTCCGGAATTATTGGGCGTAAAGCGCGCGCAGGCGGTTCCTTAAGTCTGATGTGAAAGCCCACGGCTCAACCGTGGAGGGTCATTGGAAACTGGGGGACTTGAGTGCAGAAGAGGAGAGCGGAATTCCACGTGTAGCGGTGAAATGCGTAGAGATGTGGAGGAACACCAGTGGCGAAGGCGGCTCTCTGGTCTGTAACTGACGC…
>ASV_88
TGGAACTAATTCCTAGCTCAGACTGTGGGTTTATGTCCATGTATTTTATTATTTTACTTTCACCCAAATATGTTATGTATATATCAAATATTGCATAGTGATATCTGAAAAGAGATCTGAAAAATAACTCTTTAATAGTTCAAGGTTTTGAAACCTGAGATGCTATTGAGGTGGATGCTAACACACACATCTTAATTTCCATGAAATAGGTAATAGATGGCAGGGGAGAAACATGCAAGAACTTTCTGCCAGGTTTATTGGAATCTGAATGAGTTACAGAGGGAGGGTGTGTCTCCTGAGACCCTTTAGTGTGGGCTTGACAGTCATATGTTTTCAGTGGTTCAGGAGTGGTCTCATCCAAGGCAATGATTGATGTCTCAGGGAT
>ASV_89
TGGGGAATATTGCACAATGGGCGCAAGCCTGATGCAGCCATGCCGCGTGTATGAAGAAGGCCTTAGGGTTGTAAAGTACTTTCAGTCGGGAGGAAGGTGCTGAGTTTAATATGCTCAGCAATTGACGTTACCGACAGAAGAAGCACCGGCTAACTCCGTGCCAGCAGCCGCGGTAATACGGAGGGTGCAAGCGTTAATCGGAATTACTGGGCGTAAAGCGCACGCAGGCGGTTGATTAAGTCAGATGTGAAATCCCCGGGCTCAACCCGGGAATTGCATCTGAGACTGGTCAGCTAGAGTCTTGTAGAGGGGGGTAGAATTCCATGTGTAGCGGTGAAATGCGTAGAGATGTGGAGGAATACCGGTGGCGAAGGCGGCCCCCTGGACAAAGACTGACGC…
>ASV_90
TGAGGAATATTGGTCAATGGGCGAGAGCCTGAACCAGCCAAGTCGCGTGAAGGATGACTGTCTTATGGATTGTAAACTTCTTTTATACGGGAATAACAAGAGTCACGTGTGGCTCCCTGCATGTACCGTATGAATAAGCATCGGCTAACTCCGTGCCAGCAGCCGCGGTAATACGGAGGATGCGAGCGTTATCCGGATTTATTGGGTTTAAAGGGTGCGTAGGCGGCCTGTTAAGTCAGCGGTGAAATCTAGGAGCTTAACTCCTAAATTGCCATTGATACTGGCGGGCTTGAGTGTAGATGAGGTAGGCGGAATGCGTGGTGTAGCGGTGGAATGCATAGATATCACGCAGAACTCCGATTGCGAAGGCAGCTTACTAAGGTACAACTGACGCTGAAG…
>ASV_91
TGGGGAATATTGCACAATGGGCGGAAGCCTGATGCAGCAACGCCGCGTGCGGGATGACGGCCTTCGGGTTGTAAACCGCTTTCGCCTGTGACGAAGCGTGAGTGACGGTAATGGGTAAAGAAGCACCGGCTAACTACGTGCCAGCAGCCGCGGTGATACGTAGGGTGCGAGCGTTGTCCGGATTTATTGGGCGTAAAGGGCTCGTAGGTGGTTGATCGCGTCGGAAGTGTAATCTTGGGGCTTAACCCTGAGCGTGCTTTCGATACGGGTTGACTTGAGGAAGGTAGGGGAGAATGGAATTCCTGGTGGAGCGGTGGAATGCGCAGATATCAGGAGGAACACCAGTGGCGAAGGCGGTTCTCTGGGCCTTTCCTGACGCTGAGGAGCGAAAGCGTGGGG…
>ASV_92
TGGGGAATATTGCACAATGGGCGCAAGCCTGATGCAGCCATGCCGCGTGTATGAAGAAGGCCTTCGGGTTGTAAAGTACTTTCAGCGAGGAGGAAGGCATTGTGGTTAATAATCACAGTGATTGACGTTACTCGCAGAAGAAGCACCGGCTAACTCCGTGCCAGCAGCCGCGGTAATACGGAGGGTGCAAGCGTTAATCGGAATTACTGGGCGTAAAGCGCACGCAGGCGGTTGATTAAGTCAGATGTGAAATCCCCGAGCTTAACTTGGGAACTGCATTTGAAACTGGTCAGCTAGAGTCTTGTAGAGGGGGGTAGAATTCCAGGTGTAGCGGTGAAATGCGTAGAGATCTGGAGGAATACCGGTGGCGAAGGCGGCCCCCTGGACAAAGACTGACGC…
>ASV_93
TGGGGAATCTTGGACAATGGGGGCAACCCTGATCCAGCGACGCCGCGTGGGTGATGAAGGCCTTCGGGTTGTAAAGCCCTTTTGCCGGGGACGATGATGACGGTACCCGGCGAATAAGCACCGGCTAACTCCGTGCCAGCAGCCGCGGTAAGACGGAGGGTGCTAGCGTTGTTCGGAATTACTGGGCGTAAAGGGCGCGTAGGCGGCTCTTTCAGTCGGATGTGAAAGCCCGGGGCTCAACCCCGGAACGGCATCCGAGACGGGAGGGCTCGAGACCGGGAGAGGAGGGTGGAATAGCCAGTGTAGAGGTGAAATTCGTAGATATTGGCTGGAACACCGGTGGCGAAAGCGGCTCTCTGGCCCGGTTCTGACGCTGAGGCGCGAAAGCGTGGGGAGCAA…
>ASV_94
TGGGGAATCTTAGACAATGGGGGCAACCCTGATCTAGCCATGCCGCGTGAGTGATGAAGGCCTTAGGGTTGTAAAGCTCTTTCAGCTGGGAAGATAATGACGGTACCAGCAGAAGAAGCCCCGGCTAACTCCGTGCCAGCAGCCGCGGTAATACGGAGGGGGCTAGCGTTGTTCGGAATTACTGGGCGTAAAGCGCACGTAGGCGGACTGGAAAGTTGGGGGTGAAATCCCGGGGCTCAACCCCGGAACTGCCTTCAAAACTATCAGTCTAGAGTTCGAGAGAGGTGAGTGGAATTGCGAGTGTAGAGGTGAAATTCGTAGATATTCGCAGGAACACCAGTGGCGAAGGCGGCTCACTGGCTCGATACTGACGCTGAGGTGCGAAAGCGTGGGGAGCAA…
>ASV_95
AAAAGCAAATGCAGTCTTAGGCGGCATAAAGGCAAGTGCATTGTCTGGAACAAAGAGAAAAATAATGCTCATCTCCTCTGCTTCTCTCTGGGTACCACACTTTAGTAGGGGTGTTGATAACCCACGTTTTTGTTCTGAATACACAAAATCAGGATAGGGAGAAGACGTAAACCCCATCAGAGCAAAAAACAGCAGAGGCAAGAGAAGCTCAAGGAGGCTCAGGACATGTGTCTATAAACATTTGTGCATGAT
>ASV_96
TGGGGAATATTGGACAATGGGCGCAAGCCTGATCCAGCCATGCCGCGTGAGTGATGAAGGCCCTAGGGTTGTAAAGCTCTTTTACCTGGGAAGATAATGACGGTACCAGGAGAATAAGCCCCGGCTAACTTCGTGCCAGCAGCCGCGGTAATACGAAGGGGGCTAGCGTTGTTCGGAATCACTGGGCGTAAAGCGCACGTAGGCGGATCTTTAAGTCAGGGGTGAAATCCCGAGGCTCAACCTCGGAACTGCCTTTGATACTGGGGATCTCGAGTCCGGAAGAGGTAAGTGGAACTGCGAGTGTAGAGGTGAAATTCGTAGATATTCGCAAGAACACCAGTGGCGAAGGCGGCTTACTGGTCCGGAACTGACGCTGAGGTGCGAAAGCGTGGGGAGCAA…
>ASV_97
TGAGGAATATTGGACAATGGGTTAGCGCCTGATCCAGCCATCCCGCGTGAAGGACGACGGCCCTATGGGTTGTAAACTTCTTTTGTACAGGGATAAACCTACCCTCGTGAGGGTAGCTGAAGGTACTGTACGAATAAGCACCGGCTAACTCCGTGCCAGCAGCCGCGGTAATACGGAGGGTGCAAGCGTTATCCGGATTTATTGGGTTTAAAGGGTCCGTAGGCGGATGCGTAAGTCAGTGGTGAAATCTCACAGCTCAACTGTGAAACTGCCATTGATACTGCGTGTCTTGAGTGAGGTTGAAGTAGCTGGAATAAGTAGTGTAGCGGTGAAATGCATAGATATTACTTAGAACACCAATTGCGAAGGCAGGTTACTAAGTCTCAACTGACGCTGATG…
>ASV_98
TGGGGAATATTGCACAATGGGCGCAAGCCTGATGCAGCGACGCCGCGTGAGGGATGACGGCCTTCGGGTTGTAAACCTCTTTCAGTAGGGAAGAAGCGAAAGTGACGGTACCTGCAGAAGAAGCACCGGCTAACTACGTGCCAGCAGCCGCGGTAATACGTAGGGTGCGAGCGTTATCCGGAATTATTGGGCGTAAAGAGCTCGTAGGCGGTTTGTCGCGTCTGTCGTGAAAGTCCGGGGCTTAACCCCGGATCTGCGGTGGGTACGGGCAGACTAGAGTGCAGTAGGGGAGACTGGAATTCCTGGTGTAGCGGTGGAATGCGCAGATATCAGGAGGAACACCGATGGCGAAGGCAGGTCTCTGGGCTGTAACTGACGCTGAGGAGCGAAAGCATGGGG…
>ASV_99
TAGGGAATCTTCGGCAATGGACGAAAGTCTGACCGAGCAACGCCGCGTGAGTGAAGAAGGTTTTCGGATCGTAAAGCTCTGTTGTAAGAGAAGAACGAGTGTGAGAGTGGAAAGTTCACACTGTGACGGTATCTTACCAGAAAGGGACGGCTAACTACGTGCCAGCAGCCGCGGTAATACGTAGGTCCCGAGCGTTGTCCGGATTTATTGGGCGTAAAGCGAGCGCAGGCGGTTAGATAAGTCTGAAGTTAAAGGCTGTGGCTTAACCATAGTACGCTTTGGAAACTGTTTAACTTGAGTGCAAGAGGGGAGAGTGGAATTCCATGTGTAGCGGTGAAATGCGTAGATATATGGAGGAACACCGGTGGCGAAAGCGGCTCTCTGGCTTGTAACTGACGC…
>ASV_100
ACACACTGATCCTGGTGGAGGGAAGTGCACATCGTGCAAGGCATTCCCATAAGCCACCGGACAGGTGTTCAACTGCCCTCTGGGTAGCCTGACCCTGAATGAGTTTAAATAGAAACAAATAAAACCTAGGATCAGAAGGTTCTTATATTGTACTTAAAGTGGTTAGCATTTGTAGTAGGTTATCAAAGAATATTGTACAACATCTTTCCCTAGGGAACTTTAAGAATAGGATGGCTAGATCCTGCAGTCTGAGATATTTTTGTCTCTATAATAACACCTTAGCACGGTATCACAGCTTATAGTACGTGCCTCGAGGCCAGGCAT
>ASV_101
TAGGGAATCTTCGGCAATGGACGAAAGTCTGACCGAGCAACGCCGCGTGAGTGAAGAAGGTTTTCGGATCGTAAAACTCTGTTGTTAGAGAAGAACAAGTGGGAGAGTAACTGTTCCCACCTTGACGGTATCTAACCAGAAAGCCACGGCTAACTACGTGCCAGCAGCCGCGGTAATACGTAGGTGGCAAGCGTTGTCCGGATTTATTGGGCGTAAAGCGAGCGCAGGCGGTTTTTTAAGTCTGATGTGAAAGCCCTCGGCTCAACCGAGGAAGGTCATTGGAAACTGGAGAACTTGAGTGCAGAAGAGGAGAGTGGAATTCCATGTGTAGCGGTGAAATGCGTAGATATATGGAGGAACACCAGTGGCGAAGGCGACTCTCTGGTCTGTAACTGACGC…
>ASV_102
GGACATCCAGCCCTGGGCAGCTGAGGTGGCAGGGATTTTCTCACTTGTCCAATTTTGGTGTATGGTTTTTGGTGTTGTTCCTGACTCTGAAGTTCCAGACCTGGTTCTGTAGCCTTCTCAGATGTTTGTTGAGAGATCCTATATTGTTTAGTAAATCTTTTTTCAAAAATCCTTAATTCAGCCAGTGTCAGCTCCTATCGTTTGCAAATAAAACCCTGGCAGATACACTCTTACTTTATAGATGAGGAAACTGAGACTCACAAAAGTTGTGTTCTGCACAACGCAGCCATGGCTAGGTCA
>ASV_103
AACATGTGCTTGGAGAGATGGCCACAATCACATCAGGACAGTCCCATGGGCACAGTGGACTTAGGGTTTTACTGTGAATGTGATGGGCAGGCAGATGGTTTGTGTCTGAAAAATGTTAGAAGGATCACTCTGGCTGCTGTGTGAGAATCAGCTGAGAACATTCTAGACATTGAAGACTGATAGGAATAGGACTGGGCAGGAGGCTGCTGCCTGGAGGCACCATGAGGGATGATGGTGTTTGAACAAGAGAATAGAAGTGAGGGATCTGTGAAGTGATCGGATTCAAGGTCTAGCTGGAGGTAGCGTCAGCAACGCTGCTGAT
>ASV_104
CAGTGTAGTGCTTTGATCATTTGGATTTGCATCCAGATCTGAATCTTTTCACATTCAGAGCCTCTAATCTTGGCAAGTTAGTCACTCAACCCAGTTTGTTCTTTTTAGAACAGATATGGTAGTGTCTATCCCACAGTGTCATTCTGAGGATCAGCTGCTGTAATTTATGTGTAGTCACTTGGTAAATTGTGAAGCACTCGCTCTTATTTTAAGTGGAAGCACAACTGGCAGCAAGGACTTTGAATGTCTTCTGTTCCTATTAGATGACTTTCTATCACGCTTTCTAAGAAATATGTTTAAGCTTCTTGGATCTTCCTTCAGTGCTTTCTATACCTTCCTTTGCAATACAGGTTCTTAAATGTGAAGTGGAATTGATGGCCAGGATGGCAAAAACCATTG…
>ASV_105
TAGGGAATCTTCCGCAATGGGCGAAAGCTTGACGGAGCAACGCCGCGTGAGTGATGAAGGTCTTCGGATCGTAAAACTCTGTTATTAGGGAAGAACAAATGTGTAAGTAACTATGCACGTCTTGACGGTACCTAATCAGAAAGCCACGGCTAACTACGTGCCAGCAGCCGCGGTAATACGTAGGTGGCAAGCGTTATCCGGAATTATTGGGCGTAAAGCGCGCGTAGGCGGTTTTTTAAGTCTGATGTGAAAGCCCACGGCTCAACCGTGGAGGGTCATTGGAAACTGGAAAACTTGAGTGCAGAAGAGGAAAGTGGAATTCCATGTGTAGCGGTGAAATGCGCAGAGATATGGAGGAACACCAGTGGCGAAGGCGACTTTCTGGTCTGTAACTGACGC…
>ASV_106
TGGGGAATATTGGACAATGGGCGAAAGCCTGATCCAGCCATGCCGCGTGTGTGAAGAAGGCCTTTTGGTTGTAAAGCACTTTAAGCGAGGAGGAGGCTACCGAGATTAATACTCTTGGATAGTGGACGTTACTCGCAGAATAAGCACCGGCTAACTCTGTGCCAGCAGCCGCGGTAATACAGAGGGTGCGAGCGTTAATCGGATTTACTGGGCGTAAAGCGTGCGTAGGCGGCTTTTTAAGTCGGATGTGAAATCCCTGAGCTTAACTTAGGAATTGCATTCGATACTGGGAAGCTAGAGTATGGGAGAGGATGGTAGAATTCCAGGTGTAGCGGTGAAATGCGTAGAGATCTGGAGGAATACCGATGGCGAAGGCAGCCATCTGGCCTAATACTGACG…
>ASV_107
TGATAAACCTTTAGCAATAAACGAAAGTTTAACTAAACTATACTAACACCCAGCGTTGGTTAATTTCATGCCAGCCACCGCAGCCATACGATTAACCCAAGCTAATAGAACCCAGCTTAAAGAGTGTTTTAGATCTGTTCTCAATAAAGCTAAGCTTCATCTAAGTTGTAAAAAATCCTAGCTGAAATAAAATAAACTACGAAGGTGAATTTAATATTTCTGAGGACACAATAGCTAAGACCCAAACTG
>ASV_108
TAACGAATCTTCCGCAATGGGCGCAAGCCTGACGGAGCAATGCCGCGTGCGGGATGAAGTATCTCTGGTATGTAAACCGCTGTCAGGGGACGGAAACAATGATTGTCCCCAGAGGAAGTGGCGACTAACTCTGTGCCAGCAGTCGCGGTAATACAGAGGCCACGAGCATTAGTCGGAATCACTGGGCTTAAAGGGTGCGTAGGTGGCTTGCCAAGTGCTTTGTGAAATCCCACGGCTCAACCGTGGAACAGCAGGGCATACTGGTAGGCTTGAGGCAAGTAGGGGCTGACGGAACAGTAGGTGGAGCGGTGAAATGCGTAGATATCTACTGGAACGCCGATGGTGAAGACGGTCAGCTGGGCTTGTCCTGACACTGAGGCACGAAAGCGTGGGGAGCAA…
>ASV_109
TGATTAACCTTTAGCAATAAACGAAAGTTTAACTAAGCTATACTAACCCCAGGGTTGGTCAATTTCGTGCCAGCCACCGCGGTCACACGATTAACCCAAGTCAATAGAAACCGGCGTAAAGAGTGTTTTAGATCACCCCCTCCCCAATAAAGCTAAAACTCACCTGAGTTGTAAAAAACTCCAGTTGACACAAAATAGACTACGAAAGTGGCTTTAACATATCTGAACACACAATAGCTAAGACCCAAACTG
>ASV_110
TGGGGAATATTGCGCAATGGGGGCAACCCTGACGCAGCCATGCCGCGTGAATGAAGAAGGCCTTCGGGTTGTAAAGTTCTTTCGGTGATGAGGAAGGTGGATGTTTAAATAGGGCATTCAATTGACGTTAATCACAGAAGAAGCACCGGCTAACTCCGTGCCAGCAGCCGCGGTAATACGGAGGGTGCGAGCGTTAATCGGAATAACTGGGCGTAAAGGGCACGCAGGCGGATAATTAAGTGAGATGTGAAATCCCCGAGCTTAACTTGGGAATTGCATTTCATACTGGTTATCTAGAGTCTTGTAGAGAGGGGTAGAATTCCACGTGTAGCGGTGAAATGCGTAGAGATGTGGAGGAATACCGGAGGCGAAGGCGGCCCCTTGGACAAAGACTGACGC…
>ASV_111
TAGGGAATCTTCGGCAATGGGGGCAACCCTGACCGAGCAACGCCGCGTGAGTGAAGAAGGTTTTCGGATCGTAAAGCTCTGTTGTAAGTCAAGAACGAGTGTGAGAGTGGAAAGTTCACACTGTGACGGTAGCTTACCAGAAAGGGACGGCTAACTACGTGCCAGCAGCCGCGGTAATACGTAGGTCCCGAGCGTTGTCCGGATTTATTGGGCGTAAAGCGAGCGCAGGCGGTTTGATAAGTCTGAAGTTAAAGGCTGTGGCTCAACCATAGTTCGCTTTGGAAACTGTCAAACTTGAGTGCAGAAGGGGAGAGTGGAATTCCATGTGTAGCGGTGAAATGCGTAGATATATGGAGGAACACCGGTGGCGAAAGCGGCTCTCTGGTCTGTAACTGACGC…
>ASV_112
CCGCGGTAATACGGAGGGTGCGAGCGTTAATCGGAATTACTGGGCGTAAAGCGCATGCAGGTGGTTCATTAAGTCAGATGTGAAAGCCCGGGGCTCAACCTCGGAACTGCATTTGAAACTGGTGAACTAGAGTACTGTAGAGGGGGGTAGAATTTCAGGTGTAGCGGTGAAATGCGTAGAGATCTGAAGGAATACCAGTGGCGAAGGCGGCCCCCTGGACAGATACTGACACTCAGATGCGAAAGCGTGGGGAGCAAACA
>ASV_113
TTTGCTCTATGACCTCAATTCTCTGATAGATCTAAGAAGGTTGTTGGTTTTAACCTTGTTCGGCGTTTTACTTGTTTTTAGGAAAGAGTGAAAATTTCCAAGCTCTTTACATACTGGACCAGAAACTAGAAGTACAATATTTTCTTTCAATAATCATGGTGGTTTAGTACTACAAATCCTCCAGTATTCCTACATTACTTTGCCTAATATAATAATCATTACCATTATCGGAGCACTATTCCTATACG
>ASV_114
TGGGGAATCTTCCGCAATGGACGAAAGTCTGACGGAGCAACGCCGCGTGAGTGATGACGGCCTTCGGGTTGTAAAGCTCTGTTAATCGGGACGAAAGGCCTTCTTGCGAATAGTTAGAAGGATTGACGGTACCGGAATAGAAAGCCACGGCTAACTACGTGCCAGCAGCCGCGGTAATACGTAGGTGGCAAGCGTTGTCCGGAATTATTGGGCGTAAAGCGCGCGCAGGCGGATCAGTCAGTCTGTCTTAAAAGTTCGGGGCTTAACCCCGTGATGGGATGGAAACTGCTGATCTAGAGTATCGGAGAGGAAAGTGGAATTCCTAGTGTAGCGGTGAAATGCGTAGATATTAGGAAGAACACCAGTGGCGAAGGCGACTTTCTGGACGAAAACTGACGC…
>ASV_115
TAGGGAATCTTCCGCAATGGACGCAAGTCTGACGGAGCAACGCCGCGTGAGTGAAGAAGGTCTTCGGATCGTAAAGCTCTGTTGTTAGAGAAGAACAGCGCATAGAGTAACTGTTATGCGTGTGACGGTATCTAACCAGAAAGCCACGGCTAACTACGTGCCAGCAGCCGCGGTAATACGTAGGTGGCGAGCGTTGTCCGGATTTATTGGGCGTAAAGGGAGTGTAGGCGGTCTTTTAAGTCTGATGTGAAAGCCCACGGCTCAACCGTGGAGGGTCATTGGAAACTGGGAGACTTGAGTGCAGAAGAGGAGAGCGGAATTCCATGTGTAGCGGTGAAATGCGTAGATATATGGAGGAACACCAGTGGCGAAGGCGGCTCTCTGGTCTGTAACTGACGC…
>ASV_116
CCACACCCAGCTAATTTTTTGTATTTTTAATAGAGACAGGTTTCACCATATTGGTCAGGCTGGTCTCAAACTCCTGACCTCAGGTGATCCACCTGCCTCGGCATCCCAAAGTGCTGGGATTACAGAGGTGAGCCACCGCACCCGGCTGACAGTTTGATAATTAACTGCAGTTATCCCCCAAAATTAACTGATCTTTTATCAGCTACTCACTGAACAGATGATCAGAACAAACTAGATTGGGTGGGAAAA
>ASV_117
TGGGGAATCTTGGACAATGGGGGAAACCCTGATCCAGCCATGCCGCGTGATCGATGAAGGCCTTAGGGTTGTAAAGATCTTTCAGCTGGGAAGATAATGACGGTACCAGCAGAAGAAGCCCCGGCTAACTCCGTGCCAGCAGCCGCGGTAATACGGAGGGGGCTAGCGTTGTTCGGAATTACTGGGCGTAAAGCGCACGTAGGCGGATCAGTCAGTCAGGGGTGAAATCCCGGGGCTCAACCCCGGAACTGCCTTTGATACTGCTGGTCTTGAGGTCGAGAGAGGTGAGTGGAATTCCGAGTGTAGAGGTGAAATTCGTAGATATTCGGAGGAACACCAGTGGCGAAGGCGGCTCACTGGCTCGATACTGACGCTGAGGTGCGAAAGCGTGGGGAGCAA…
>ASV_118
TAGGGAATCTTCCGCAATGGACGAAAGTCTGACGGAGCAACGCCGCGTGAGCGAAGAAGGTCTTCGGATCGTAAAGCTCTGTTGTCAGGGAAGAACAAGTGCCGTTCGAACAGGGCGGTACCTTGACGGTACCTGACGAGGAAGCCACGGCTAACTACGTGCCAGCAGCCGCGGTAATACGTAGGTGGCAAGCGTTGTCCGGAATTATTGGGCGTAAAGCGCGCGCAGGCGGTTCCTTAAGTCTGATGTGAAATCTCGCGGCTCAACCGCGAGCGGCCATTGGAAACTGGGGAACTTGAGTGCAGGAGAGGGGAGCGGAATTCCACGTGTAGCGGTGAAATGCGTAGAGATGTGGAGGAACACCAGTGGCGAAGGCGGCTCTCTGGCCTGTAACTGACG…
>ASV_119
TGAGGAATATTGGTCAATGGACGAGAGTCTGAACCAGCCAAGTAGCGTGAAGGATGAAGGCCCTATGGGTCGTAAACTTCTTTTATAGGGGAATAAAGTGCGGAACGTGTTCCGCTTTGTATGTACCCTACGAATAAGGATCGGCTAACTCCGTGCCAGCAGCCGCGGTAATACGGAGGATCCGAGCGTTATCCGGATTTATTGGGTTTAAAGGGAGCGTAGGTGGACGTATAAGTCAGTTGTGAAAGTTTGCGGCTCAACCGTAAAATTGCAGTTGATACTGTATGTCTTGAGTGTACAAGAGGTGGGCGGAATTCGTGGTGTAGCGGTGAAATGCTTAGATATCACGAAGAACTCCGATTGCGAAGGCAGCTCACTAGAGTACAACTGACACTGAGG…
>ASV_120
TGGGGAATATTGCACAATGGGCGCAAGCCTGATGCAGCCATGCCGCGTGTGTGAAGAAGGCCTTCGGGTTGTAAAGCACTTTCAGTAAGGAGGAAAGGTTATACTTTAATAGAGTATAGCTGTGACGTTACTTACAGAAGAAGCACCGGCTAACTCCGTGCCAGCAGCCGCGGTAATACGGAGGGTGCGAGCGTTAATCGGAATTACTGGGCGTAAAGCGTACGCAGGCGGTTTGTTAAGCGAGATGTGAAAGCCCTGGGCTCAACCTGGGAACTGCATTTCGAACTGGCAAACTAGAGTGTGATAGAGGGTGGTAGAATTTCAGGTGTAGCGGTGAAATGCGTAGAGATCTGAAGGAATACCGATGGCGAAGGCAGCCACCTGGGTCAACACTGACGC…
>ASV_121
TGGGGAATATTGCACAATGGGCGCAAGCCTGATGCAGCCATGCCGCGTGTATGAAGAAGGCCTTCGGGTTGTAAAGTACTTTCAGTTGTGAGGAAGGGGGTGTTGTTAATAGCAACATCTCTTGACGTTAGCAACAGAAGAAGCACCGGCTAACTCCGTGCCAGCAGCCGCGGTAATACGGAGGGTGCGAGCGTTAATCGGAATTACTGGGCGTAAAGCGCATGCAGGTGGTTCATTAAGTCAGATGTGAAAGCCCGGGGCTCAACCTCGGAACTGCATTTGAAACTGGTGAACTAGAGTACTGTAGAGGGGGGTAGAATTTCAGGTATAGCGGTGAAATGCGTAGAGATCTGAAGGAATACCAGTGGCGAAGGCGGCCCCCTGGACAGATACTGACAC…
>ASV_122
TGGGGAATATTGCACAATGGGCGCAAGCCTGATGCAGCCATGCCGCGTGTATGAAGAAGGCCTTCGGGTTGTAAAGTACTTTCAGCGGGGAGGAAGGGAGTAAAGTTAATACCTTTGCTCATTGACGTTACCCGCAGAAGAAGCACCGGCTAACTCCGTGCCAGCAGCCGCGGTAATATGGAGGGTGCAAGCGTTAATCGGAATTACTGGGCGTAAAGCGCACGCAGGCGGTTTGTTAAGTCAGATGTGAAATCCCCGGGCTCAACCTGGGAACTGCATCTGATACTGGCAAGCTTGAGTCTCGTAGAGGGGGGTAGAATTCCAGGTGTAGCGGTGAAATGCGTAGAGATCTGGAGGAATACCGGTGGCGAAGGCGGCCCCCTGGACGAAGACTGACGC…
>ASV_123
CCATTGCAGAGTGGCAGCCAGCCTAGGCAAGCCATGACCCAGCCCCTGACACTGGCCCCAGGTGCATTCACAAGGGTGAGCATGTGTGCTGGTTGACCCAGGACCACCTCAGTTTATACCTGGGATAATTGTTAAAAGGGTCCTTTTCCAATCTCAAGAACTGTCCCAAGTTTGTCAATAAAGTACATGATCTCTCTAAATACAGTTCCCCTGTGCATCATCTTCCCCCGTGCCACTCCTCCAGGGTGCTGGACCAATTATGGAGTTAGGGTGGGTCAGGTGTCTACCATCTTTCAGACCCAAAGCTGCAACCATTTTCTTTCCCTAGGACCTCTTCTGGGTCTAACAGTCTCCTGTTTCTGGGGCACAAAAGGGCCAATTCTACCTCCAGTTCAGGCA…
>ASV_124
TGGGGAATATTGGACAATGGGCGCAAGCCTGATCCAGCCATGCCGCGTGAGTGATGAAGGCCTTAGGGTTGTAAAGCTCTTTCACCGATGAAGATAATGACGGTAGTCGGAGAAGAAGCCCCGGCTAACTTCGTGCCAGCAGCCGCGGTAATACGAAGGGGGCTAGCGTTGTTCGGAATTACTGGGCGTAAAGCGCATGTAGGCGGATATTTAAGTCAGGGGTGAAATCCCAGAGCTCAACTCTGGAACTGCCTTTGATACTGGGTATCTTGAGTATGGAAGAGGTAAGTGGAATTCCGAGTGTAGAGGTGAAATTCGTAGATATTCGGAGGAACACCAGTGGCGAAGGCGGCTTACTGGTCCATTACTGACGCTGAGGTGCGAAAGCGTGGGGAGCAA…
>ASV_125
TAGGGAATCTTCCGCAATGGGCGAAAGCCTGACGGAGCAACGCCGCGTGAGTGAAGAAGGATTTCGGTTCGTAAAGCTCTGTTGTTAGGGAAGAATGATTGTGTAGTAACTATACACAGTAGAGACGGTACCTAACCAGAAAGCCACGGCTAACTACGTGCCAGCAGCCGCGGTAATACGTAGGTGGCAAGCGTTGTCCGGAATTATTGGGCGTAAAGCGCGCGCAGGTGGTTTAATAAGTCTGATGTGAAAGCCCACGGCTCAACCGTGGAGGGTCATTGGAAACTGTTAAACTTGAGTGCAGGAGAGAAAAGTGGAATTCCTAGTGTAGCGGTGAAATGCGTAGAGATTAGGAGGAACACCAGTGGCGAAGGCGGCTTTTTGGCCTGTAACTGACAC…
>ASV_126
TCCAGCGCATACCCTCCTGAGTGAGAGCCCTGTTAAGGCCTGAAGGCAATGCCTTGAGCATTAAGCCAAGAGTACAGATCCTTCAACGAGCAGATCAAGCTGCCACATGAAAACCTACACTTCTGCCACTTTTTTAAAAGCTGGTGTAGGTTCTTGGGCACGAGTCTTACCATCCCCACTGTGAGATGGCTTCGCCAAGCTACCCTGCCAGCAGTCAGTTAAGCTGCCAGCAGTTGGAAAAGAAATGGGGTGGAGAGAGCGTTTTCTTCTATCCTAGCCTGACTAGGATATCACTAATATCTTTCTGGAAGCAAACTGGA
>ASV_127
TAGGGAATCTTCCGCAATGGGCGAAAGCCTGACGGAGCAACGCCGCGTGAGTGATGAAGGTCTTCGGATCGTAAAACTCTGTTATTAGGGAAGAACAAACGTGTAAGTAACTGTGCACGTCTTGACGGTACCTAATCAGAAAGCCACGGCTAACTACGTGCCAGCAGCCGCGGTAATACGTAGGTGGCAAGCGTTATCCGGAATTATTGGGCGTAAAGCGCGCGTAGGCGGTTTTTTAAGTCTGATGTGAAAGCCCACGGCTCAACCGTGGAGGGTCATTGGAAACTGGAAAACTTGAGTGCAGAAGAGGAAAGTGGAATTCCATGTGTAGCGGTGAAATGCGCAGAGATATGGAGGAACACCAGTGGCGAAGGCGACTTTCTGGTCTGTAACTGACGC…
>ASV_128
TAGGGAATCTTCCACAATGGACGCAAGTCTGATGGAGCAACGCCGCGTGAGTGAAGAAGGTTTTCGGATCGTAAAGCTCTGTTGTTGGTGAAGAAGGATAGAGGTAGTAACTGGCCTTTATTTGACGGTAATCAACCAGAAAGTCACGGCTAACTACGTGCCAGCAGCCGCGGTAATACGTAGGTGGCAAGCGTTGTCCGGATTTATTGGGCGTAAAGCGAGCGCAGGCGGAAGAATAAGTCTGATGTGAAAGCCCTCGGCTTAACCGAGGAACTGCATCGGAAACTGTTTTTCTTGAGTGCAGAAGAGGAGAGTGGAACTCCATGTGTAGCGGTGGAATGCGTAGATATATGGAAGAACACCAGTGGCGAAGGCGGCTCTCTGGTCTGCAACTGACGC…
>ASV_129
TGGGGAATTTTCCGCAATGGGCGAAAGCCTGACGGAGCAATGCCGCGTGGAGGTAGAAGGCCTACGGGTCGTGAACTTCTTTTCCCGGAGAAGAAGCAATGACGGTATCTGGGGAATAAGCATCGGCTAACTCTGTGCCAGCAGCCGCGGTAATACAGAGGATGCAAGCGTTATCCGGAATGATTGGGCGTAAAGCGTCTGTAGGTGGCTTTTTAAGTCCGCCGTCAAATCCCAGGGCTCAACCCTGGACAGGCGGTGGAAACTACCAAGCTGGAGTACGGTAGGGGCAGAGGGAATTTCCGGTGGAGCGGTGAAATGCGTAGAGATCGGAAAGAACACCAACGGCGAAAGCACTCTGCTGGGCCGACACTGACACTGAGAGACGAAAGCTAGGGGAGC…
>ASV_130
TGGGGAATCTTGCGCAATGGGCGAAAGCCTGACGCAGCCATGCCGCGTGAATGATGAAGGTCTTAGGATTGTAAAATTCTTTCAGTAGGGACGATAATGACGGTACCTACAGAAGAAGCCCCGGCTAACTTCGTGCCAGCAGCCGCGGTAATACGAAGGGGGCTAGCGTTGCTCGGAATTACTGGGCGTAAAGGGAGCGTAGGCGGACATTTAAGTCAGGGGTGAAATCCCGGGGCTCAACCTCGGAATTGCCTTTGATACTGGGTGTCTTGAGTGTGAGAGAGGTATGTGGAACTCCGAGTGTAGAGGTGAAATTCGTAGATATTCGGAAGAACACCAGTGGCGAAGGCGACATACTGGCTCATTACTGACGCTGAGGCTCGAAAGCGTGGGGAGCAA…
>ASV_131
TGGGGAATTTTACGCAATGGGGGAAACCCTGACGTAGCGACACCGCGTGAGCGAAGAAGCCCCTTGGGGTGTAAAGCTCTGTCAGCTGGAACGAAACAAATGACGGTACCAGCAGAGGAAGCATCGGCTAACTACGTGCCAGCAGCCGCGGTAAGACGTAGGATGCGAGCGTTGTCCGGATTTATTGGGCGTAAAGAGTTCGTAGGTGGTTTGTTAAGTTTGATGTTAAAGATCGGGGCTCAACCTCGGGACAGCATTGAATACTGGCAGACTTGAGTATGGTAGAGGCTAGTGGAATTCCCAGTGTAGCGGTGAAATGCGTAGATATTGGGAAGAACACCGGTGGCGTAGGCGACTAGCTGGGCCATAACTGACGCTGAGGAACGAAAGCCAGGGGAG…
>ASV_132
TGGGGAATATTGGACAATGGGGGGAACCCTGATCCAGCCATGCCGCGTGTGTGAAGAAGGCCTTTTGGTTGTAAAGCACTTTAAGCGAGGAGGAGGCTACCGAGATTAATACTCTTGGATAGTGGACGTTACTCGCAGAATAAGCACCGGCTAACTCTGTGCCAGCAGCCGCGGTAATACAGAGGGTGCAAGCGTTAATCGGATTTACTGGGCGTAAAGCGCGCGTAGGTGGCCAATTAAGTCAAATGTGAAATCCCCGAGCTTAACTTGGGAATTGCATTCGATACTGGTTGGCTAGAGTATGGGAGAGGATGGTAGAATTCCAGGTGTAGCGGTGAAATGCGTAGAGATCTGGAGGAATACCGATGGCGAAGGCAGCCATCTGGCCTAATACTGACA…
>ASV_133
AGGGGCACAAGAAAGTTCCTGCCTTGCTAATCTACAATGGTGTCTGGTAAGATCAATCAAAACTCCCAAAGGTGCCTGTTCCACCCACTTAATCAGTGAATGCTGTTCTTGGCTATTCCTTTTATTCCTTCGCTAAGCTGTTCCTGTCTCCCCAGTTTCTCAAGGAATTTAAAGGTGAAATGCAGAATGATAGACTCCTAGACCGGACTGGGAAGGCTTTATTTCAGCTGCTCCATTTTCAAGGGGAGCCACTGGGGATCCAAGGTCATGTGGCCA
>ASV_134
TAGGGAATCTTCGGCAATGGACGAAAGTCTGACCGAGCAACGCCGCGTGAGTGAAGAAGGTTTTCGGATCGTAAAACTCTGTTGTTAGAGAAGAACAAGGATGAGAGTGGAAAGTTCATCCCTTGACGGTATCTAACCAGAAAGCCACGGCTAACTACGTGCCAGCAGCCGCGGTAATACGTAGGTGGCAAGCGTTGTCCGGATTTATTGGGCGTAAAGCGAGCGCAGGCGGTTCTTTAAGTCTGATGTGAAAGCCCCCGGCTCAACCGGGGAGGGTCATTGGAAACTGGAGGACTTGAGTGCAGAAGAGGAGAGTGGAATTCCATGTGTAGCGGTGAAATGCGTAGATATATGGAGGAACACCAGTGGCGAAGGCGGCTCTCTGGTCTGTAACTGACG…
>ASV_135
TGAGGAATATTGGACAATGGGCGAAAGCCTGATCCAGCCATGCCGCGTGCAGGAAGACGGCCTTATGGGTTGTAAACTGCTTTTATACAGGAAGAATAAGGAGTACGTGTATTTCGATGACGGTACTGTATGAATAAGCATCGGCTAACTCCGTGCCAGCAGCCGCGGTAATACGGAGGATGCGAGCGTTATCCGGAATCATTGGGTTTAAAGGGTCCGTAGGCGGGCATGTAAGTCAGAGGTGAAATAACTGGGCTCAACCGAGTGGTTGCCTTTGAAACTGCATGTCTTGAATGTTTGTGAAGTGGCCGGAATGTGTAGTGTAGCGGTGAAATGCATAGATATTACACAGAACACCAATTGCGAAGGCAAGTCACTAACAAATGATTGACGCTGATG…
>ASV_136
GGTGGCTGCAGAACAGGAGATCTGGGGAAGATGAAGAGGAAGAAGAAGATGTTGATGATGGCAGCTAATGTTTTTTGAGGGCTTATTGTGTGCTATCTGTGGTTCTAAGCATGTCACATACCCTGCACTGAAAACAGCTCCACAAGGTAGATATTATTTCTGTTTCACAGATTGAGAGACTATGGCTACAAAAGATGAGGTAAGGGACCCAGGGTTAATGGTGTGGCCAGGATTAGATACCC
>ASV_137
TGGGGAATATTGCACAATGGGGGAAACCCTGATGCAGCCATGCCGCGTGTGTGAAGAAGGCCTTCGGGTTGTAAAGCACTTTCAGCGACGAGGAAGGGTGTTGTGTTAATAGCGCAGCGCATTGACGTTAGTCGCAGAAGAAGCACCGGCTAACTCCGTGCCAGCAGCCGCGGTAATACGGAGGGTGCAAGCGTTAATCGGAATTACTGGGCGTAAAGCGTACGTAGGCGGCGTGTTAAGCAAGATGTGAAAGCCCCGGGCTCAACCTGGGAATTGCATTTTGAACTGGCATGCTAGAGTCCTGAAGAGGGTGGTAGAATTTCCAGTGTAGCGGTGAAATGCGTAGATATTGGAAGGAATACCGGTGGCGAAGGCGGCCACCTGGTCAGAGACTGACGC…
>ASV_138
TGAGGAATATTGGTCAATGGGCGAGAGCCTGAACCAGCCAAGTCGCGTGAAGGATGACTGTCTTATGGATTGTAAACTTCTTTTGTAGGGGAATAAAGACTAGTACGTGTACTGGAGTGAATGTACCCTACGAATAAGCATCGGCTAACTCCGTGCCAGCAGCCGCGGTAATACGGAGGATGCGAGCGTTATCCGGATTTATTGGGTTTAAAGGGTGCGTAGGCGGCCTGTTAAGTCAGCGGTGAAATCTAGGAGCTTAACTCCTAAATTGCCATTGATACTGGCGGGCTTGAGTGTAGATGAGGTAGGCGGAATGCGTGGTGTAGCGGTGGAATGCATAGATATCACGCAGAACTCCGATTGCGAAGGCAGCTTACTAAGGTACAACTGACGCTGAAG…
>ASV_139
TGGGGAATATTGGACAATGGGCGCAAGCCTGATCCAGCAATGCCGCGTGAGTGATGAAGGCCTTCGGGTTGTAAAGCTCTTTCGCACGCGACGATGATGACGGTAGCGTGAGAAGAAGCCCCGGCTAACTTCGTGCCAGCAGCCGCGGTAATACGAAGGGGGCTAGCGTTGTTCGGAATTACTGGGCGTAAAGGGCGCGTAGGCGGTGTGTCAAGTCAGGCGTGAAAGCCCCGGGCTCAACCTGGGAACCGCGCTTGAGACTGGCACGCTAGAGTTCGGGAGAGGATGGTGGAATTCCCAGTGTAGAGGTGAAATTCGTAGATATTGGGAAGAACACCGATGGCGAAGGCAGCCATCTGGACCGACACTGACGCTGAGGCGCGAAAGCGTGGGGAGCAA…
>ASV_140
TGGGGAATATTGCACAATGGGCGCAAGCCTGATGCAGCGACGCCGCGTGGGGGATGAAGGCCTTCGGGTTGTAAACTCCTTTCGCTAGGGACGAAGCTTTGTGTGACGGTACCTAGATAAGAAGCACCGGCTAACTACGTGCCAGCAGCCGCGGTAATACGTAGGGTGCGAGCGTTGTCCGGAATTACTGGGCGTAAAGGGCTCGTAGGTGGTTTGTCGCGTCGTCTGTGAAATTCTGGGGCTTAACTCCGGGCGTGCAGGCGATACGGGCATAACTTGAGTGCTGTAGGGGTAACTGGAATTCCTGGTGTAGCGGTGAAATGCGCAGATATCAGGAGGAACACCGATGGCGAAGGCAGGTTACTGGGCAGTTACTGACGCTGAGGAGCGAAAGCATGG…
>ASV_141
TGGGGAATATTGGACAATGGGGGCAACCCTGATCCAGCCATGCCGCGTGAGTGATGACGGCCTTAGGGTTGTAAAGCTCTTTTCTCCGGGACGATAATGACGGTACCGGAGGAATAAGCCCCGGCTAACTTCGTGCCAGCAGCCGCGGTAATACGAAGGGGGCTAGCGTTGCTCGGAATCACTGGGCGTAAAGGGCGCGTAGGCGGTTTTTTAAGTCGGGGGTGAAAGCCTGTGGCTCAACCACAGAATGGCCTTCGATACTGGAAGACTTGAGACCGGAAGAGGACAGCGGAACTGCGAGTGTAGAGGTGAAATTCGTAGATATTCGCAAGAACACCAGTGGCGAAGGCGGCTGTCTGGTCCGGTTCTGACGCTGAGGCGCGAAAGCGTGGGGAGCAA…
>ASV_142
TGGGGAATTTTGGACAATGGGCGAAAGCCTGATCCAGCAATGCCGCGTGCAGGATGAAGGCCCTCGGGTTGTAAACTGCTTTTGTACGGAACGAAAAGCCTGGGGCCAATACCCCCGGGTCATGACGGTACCGTAAGAATAAGCACCGGCTAACTACGTGCCAGCAGCCGCGGTAATACGTAGGGTGCAAGCGTTAATCGGAATTACTGGGCGTAAAGCGTGCGCAGGCGGTTTTGTAAGACAGTGGTGAAATCCCCGGGCTCAACCTGGGAACTGCCATTGTGACTGCAAGGCTAGAGTGCGGCAGAGGGGGATGGAATTCCGCGTGTAGCAGTGAAATGCGTAGATATGCGGAGGAACACCGATGGCGAAGGCAATCCCCTGGGCCTGCACTGACGC…
>ASV_143
TAGGGAATCTTCCGCAATGGACGAAAGTCTGACGGAGCAACGCCGCGTGAGCGAAGAAGGTCTTCGGATCGTAAAGCTCTGTTGTCAGGGAAGAACAAGTACCGTTCGAACAGGGCGGTACCTTGACGGTACCTGACGAGGAAGCCACGGCTAACTACGTGCCAGCAGCCGCGGTAATACGTAGGTGGCAAGCGTTGTCCGGAATTATTGGGCGTAAAGCGCGCGCAGGCGGTTCCTTAAGTCTGATGTGAAATCTCGCGGCTCAACCGCGAGCGGCCATTGGAAACTGGGGAACTTGAGTGCAGGAGAGGGGAGCGGAATTCCACGTGTAGCGGTGAAATGCGTAGAGATGTGGAGGAACACCAGTGGCGAAGGCGGCTCTCTGGCCTGTAACTGACG…
>ASV_144
TAGGGAATCTTCCGCAATGGACGAAAGTCTGACGGAGCAACGCCGCGTGAGTGAAGAAGGTTTTCGGATCGTAAAACTCTGTTGTCAGGGAAGAACAAGTACCAGAGTAACTGCTGGTACCTTGACGGTACCTGACCAGAAAGCCACGGCTAACTACGTGCCAGCAGCCGCGGTAATACGTAGGTGGCAAGCGTTGTCCGGAATTATTGGGCGTAAAGCGCGCGCAGGCGGTCCTTTAAGTCTGATGTGAAAGCCCACGGCTCAACCGTGGAGGGTCATTGGAAACTGGGGGACTTGAGTGCAGAAGAGGAGAGTGGAATTCCACGTGTAGCGGTGAAATGCGTAGAGATGTGGAGGAACACCAGTGGCGAAGGCGACTCTCTGGTCTGTAACTGACGC…
>ASV_145
TGAGGAATATTGGTCAATGGGCGAGAGCCTGAACCAGCCAAGTCGCGTGAAGGATGACTGTCTTATGGATTGTAAACTTCTTTTATACGGGAATAACAAGAGTCACGTGTGACTCCCTGCATGTACCGTATGAATAAGCATCGGCTAACTCCGTGCCAGCAGCCGCGGTAATACGGAGGATGCGAGCGTTATCCGGATTTATTGGGTTTAAAGGGTGCGTAGGCGGCCTGTTAAGTCAGCGGTGAAATCTAGGAGCTTAACTCCTAAATTGCCATTGATACTGGCGGGCTTGAGTGTAGATGAGGTAGGCGGAATGCGTGGTGTAGCGGTGGAATGCATAGATATCACGCAGAACTCCGATTGCGAAGGCAGCTTACTAAGGTACAACTGACGCTGAAG…
>ASV_146
TGGGGAATCTTCCGCAATGGACGAAAGTCTGACGGAGCAACGCCGCGTGAGCGATGACGGCCTTCGGGTTGTAAAGCTCTGTTAATCGGGACGAAAGGCCTTCTTGCGAATAGTGAGAAGGATTGACGGTACCGGAATAGAAAGCCACGGCTAACTACGTGCCAGCAGCCGCGGTAATACGTAGGTGGCAAGCGTTGTCCGGAATTATTGGGCGTAAAGCGCGCGCAGGCGGATAGGTCAGTCTGTCTTAAAAGTTCGGGGCTTAACCCCGTGATGGGATGGAAACTGCCAATCTAGAGTATCGGAGAGGAAAGTGGAATTCCTAGTGTAGCGGTGAAATGCGTAGATATTAGGAAGAACACCAGTGGCGAAGGCGACTTTCTGGACGAAAACTGACGC…
>ASV_147
CTATTAATAATCCTCCTCCTGAGGGCCCCAGTTCACTTCCCCCTACATTGTTCTAACTAAAGAAAAAATCAGATGGAGATTATTTGAAGAACTAAAAAATTATAAAGGCAACAGATTGCTCTTTGCAGTAAAATAATTCTAATTGCTCCCCTAGGTTTGGAGGCCAAGCCCCACTATTACAAATAGCATGATCATTAACATTTCGTATAACAAAAATACTTCAAATGTAAATGATGACCCTTCCCTCAGTTTAAGCCAAACAGGAAACCCACATGTGTGGGGTACACTATGGGTTGAAGAGGCAGGTCCCTTCCCTTGTCCCGGTGTCAGTACATGT
>ASV_148
GCTGGGAGGATGAGTGTGGGTTGAAATCTGACTCACAGATTCCTCCTGAGCTCTAGAGGAACATCTTCTTTGTATTAGTAAGAGGCAGTATTGAGTAGACAAGCCTTTCATCGCAGTGGGAGTGGTATTTTTCTTCTCTGTTTTGTCCTCCTAGAGGAGACAGTTGTTTTTAATTCATATAATGGCCTATGAACTAGCATGTATTATCTTATATTTTTGTGTTTGGTTTGCTTATTTATTCATCTGCTCTGTCTTAACTTATTTATCATCTGCTTTTACCCAGTAGAATTTACATTCCACAAGGATATGGACCAAGTCTCTTTGGTTCATCTCTGTAATCACAGATTTTAGAATATTGCATGGCACAAATTAGTTGAGA
>ASV_149
TAGGGAATCTTCCGCAATGGACGAAAGTCTGACGGAGCAACGCCGCGTGAGTGATGAAGGCTTTCGGGTCGTAAAACTCTGTTGTTAGGGAAGAACAAGTGCTAGTTGAATAAGCTGGCACCTTGACGGTACCTAACCAGAAAGCCACGGCTAACTACGTGCCAGCAGCCGCGGTAATACGTAGGTGGCAAGCGTTATCCGGAATTATTGGGCGTAAAGCGCGCGCAGGTGGTTTCTTAAGTCTGATGTGAAAGCCCACGGCTCAACCGTGGAGGGTCATTGGAAACTGGGAGACTTGAGTGCAGAAGAGGAAAGTGGAATTCCATGTGTAGCGGTGAAATGCGTAGAGATATGGAGGAACACCAGTGGCGAAGGCGACTTTCTGGTCTGTAACTGACA…
>ASV_150
TGGGGAATATTGGACAATGGGGGGAACCCTGATCCAGCCATGCCGCGTGTGTGAAGAAGGCCTTTTGGTTGTAAAGCACTTTAAGCGAGGAGGAGGCTACCTAGATTAATACTTTAGGATAGTGGACGTTACTCGCAGAATAAGCACCGGCTAACTCTGTGCCAGCAGCCGCGGTAATACAGAGGGTGCGAGCGTTAATCGGATTTACTGGGCGTAAAGCGTGCGTAGGCGGCCAATTAAGTCAAATGTGAAATCCCCGAGCTTAACTTGGGAATTGCATTCGATACTGGTTGGCTAGAGTATGGGAGAGGATGGTAGAATTCCAGGTGTAGCGGTGAAATGCGTAGAGATCTGGAGGAATACCGATGGCGAAGGCAGCCATCTGGCCTAATACTGACG…
>ASV_151
TGGGGAATATTGGACAATGGGCGCAAGCCTGATCCAGCCATGCCGCGTGAGTGATGAAGGCCCTAGGGTTGTAAAGCTCTTTCACCGGTGAAGATAATGACGGTAACCGGAGAAGAAGCCCCGGCTAACTTCGTGCCAGCAGCCGCGGTAATACGAAGGGGGCTAGCGTTGTTCGGATTTACTGGGCGTAAAGCGCACGTAGGCGGACTTTTAAGTCAGGGGTGAAATCCCGGGGCTCAACCCCGGAACTGCCTTTGATACTGGAAGTCTTGAGTATGGTAGAGGTGAGTGGAATTCCGAGTGTAGAGGTGAAATTCGTAGATATTCGGAGGAACACCAGTGGCGAAGGCGGCTCACTGGACCATTACTGACGCTGAGGTGCGAAAGCGTGGGGAGCAA…
>ASV_152
TGGGGAATATTGCACAATGGGCGCAAGCCTGATGCAGCAACGCCGCGTGAGGGACGACGGCCTTCGGGTTGTAAACCTCTTTTAGCAGGGAAGAAGCGGAAGTGACGGTACCTGCAGAAAAAGCGCCGGCTAACTACGTGCCAGCAGCCGCGGTAATACGTAGGGCGCAAGCGTTATCCGGAATTATTGGGCGTAAAGAGCTCGTAGGCGGTTTGTCGCGTCTGCTGTGAAATCCCGAGGCTCAACCTCGGGCCTGCAGTGGGTACGGGCAGACTAGAGTGCGGTAGGGGAGATTGGAATTCCTGGTGTAGCGGTGGAATGCGCAGATATCAGGAGGAACACCGATGGCGAAGGCAGATCTCTGGGCCGTAACTGACGCTGAGGAGCGAAAGGGTGGGG…
>ASV_153
CAAATCCCAGCCACAGAATTTTGCAATAGTTTTGAGCTTTGAAACTTACAATTTGGTTTGGGGTCCAGGAGGAGAAACTCATGGAACTGTTACAGAGTAATACAATTTAAGTATGATAAAACATCAACTTTAATATAATTGCCTCAAAATGTATTATTTTCCAGAATAAAGATTTTAGAAGCATATTTCAAATACCTTGTTTTTCAAATTAATATCTAGTTACATTGAATATCTACTGAAATATGCATGTACTTGCTACAGGTTATTTTTTACATAGAAATTTATATTTATCCAGTTAGTTCTGTAACCCAAATATCTGT
>ASV_154
TGGGGAATATTGGACAATGGGCGCAAGCCTGATCCAGCCATGCCGCGTGAGTGATGAAGGCCTTAGGGTTGTAAAGCTCTTTCACCGATGAAGATAATGACGGTAGTCGGAGAAGAAGCCCCGGCTAACTTCGTGCCAGCAGCCGCGGTAATACGAAGGGGGCTAGCGTTGTTCGGAATTACTGGGCGTAAAGCGCACGTAGGCGGATATTTAAGTCAGGGGTGAAATCCCGCAGCTCAACTGCGGAACTGCCTTTGATACTGGGTATCTTGAGTATGGAAGAGGTAAGTGGAATTCCGAGTGTAGAGGTGAAATTCGTAGATATTCGGAGGAACACCAGTGGCGAAGGCGGCTTACTGGTCCATTACTGACGCTGAGGTGCGAAAGCGTGGGGAGCAA…
>ASV_155
TGGGGAATATTGCACAATGGGCGCAAGCCTGATGCAGCCATGCCGCGTGTATGAAGAAGGCCTTCGGGTTGTAAAGTACTTTCAGTTGTGAGGAAGGGGGTGTTGTTAATAGCAACATCTCTTGACGTTAGCAACAGAAGAAGCACCGGCTAACTCCGTGCCAGCAGCCGCGGTAATACGGAGGGTGCGAGCGTTAATCGGAATTACTGGGCGTAAAGCGCATGCAGGTGGTTCATTAAGTCAGATGTGAAAGCCCGGGGCTCAACCTCGGAACTGCATTTGAAACTGGTGAACTAGAGTACTGTAGAGGGGGGTAGAATTTCAGGTGTAGCGGTGAAATGCGTAGAGATCTGAAGGAATACCAGTGGCGAAGGTGGCCCCCTGGACAGATACTGACAC…
>ASV_156
TGGGGAATATTGCACAATGGGCGCAAGCCTGATGCAGCGACGCCGCGTGGGGGATGACGGCCTTCGGGTTGTAAACTCCTTTCGCTAGGGACGAAGCTTTTTGTGACGGTACCTAGATAAGAAGCACCGGCTAACTACGTGCCAGCAGCCGCGGTAATACGTAGGGTGCGAGCGTTGTCCGGAATTACTGGGCGTAAAGGGCTCGTAGGTGGTTTGTCGCGTCGTCTGTGAAATTCCGGGGCTTAACTCCGGGCGTGCAGGCGATACGGGCATAACTTGAGTACTGTAGGGGTAACTGGAATTCCTGGTGTAGCGGTGAAATGCGCAGATATCAGGAGGAACACCGATGGCGAAGGCAGGTTACTGGGCAGTTACTGACGCTGAGGAGCGAAAGCATGG…
>ASV_157
TGAGGAATATTGGTCAATGGAGGCAACTCTGAACCAGCCATGCCGCGTGCAGGATGACGGTCCTATGGATTGTAAACTGCTTTTGTACAGGAAGAAATGTGGTTACGTGTAATCATTTGACGGTACTGTAAGAATAAGGATCGGCTAACTCCGTGCCAGCAGCCGCGGTAATACGGAGGATCCAAGCGTTATCCGGAATCATTGGGTTTAAAGGGTTCGTAGGCGGTTTATTAAGTCAGTGGTGAAATCTTGCAGCTTAACTGTAAAATGGCCATTGATACTGGTAGACTTGAATAGTATGGAAGTAACTAGAATATGTAGTGTAGCGGTGAAATGCTTAGATATTACATAGAATACCAATTGCGAAGGCAGGTTACTACGTACTGATTGACGCTGATG…
>ASV_158
TAGGGAATCTTCGGCAATGGGGGCAACCCTGACCGAGCAACGCCGCGTGAGTGAAGAAGGTTTTCGGATCGTAAAGCTCTGTTGTAAGAGAAGAACGGGTATGAGAGTGGAAAATTCATACTGTGACGGTATCTTACCAGAAAGGGACGGCTAACTACGTGCCAGCAGCCGCGGTAATACGTAGGTCCCGAGCGTTGTCCGGATTTATTGGGCGTAAAGCGAGCGCAGGTGGTTACATAAGTCTGAAGTAAAAGGCAGTGGCTCAACCATTGTATGCTTTGGAAACTGTGTAACTTGAGTGCAGAAGGGGAGAGTGGAATTCCATGTGTAGCGGTGAAATGCGTAGATATATGGAGGAACACCAGTGGCGAAAGCGGCTCTCTGGTCTGTAACTGACAC…
>ASV_159
TGGGGAATCTTAGACAATGGGGGAAACCCTGATCTAGCCATGCCGCGTGAGTGATGAAGGCCTTAGGGTTGTAAAGCTCTTTCAGCTGGGAAGATAATGACGGTACCAGCAGAAGAAGCCCCGGCTAACTCCGTGCCAGCAGCCGCGGTAATACGGAGGGGGCTAGCGTTGTTCGGAATTACTGGGCGTAAAGCGCACGTAGGCGGACCGGAAAGTTGGAGGTGAAATCCCAGGGCTCAACCTTGGAACTGCCTTCAAAACTATCGGTCTGGAGTTCGAGAGAGGTGAGTGGAATTCCGAGTGTAGAGGTGAAATTCGTAGATATTCGGAGGAACACCAGTGGCGAAGGCGGCTCACTGGCTCGATACTGACGCTGAGGTGCGAAAGCGTGGGGAGCAA…
>ASV_160
TGAGAAAACTGCAGGACAATGAGGTAAATTTATTGCTAGCACAGATTAGTCTGTGTACAGGAGTAATACAAAATGCAGTTAGATTGATAAAATAGTGCCAGATTATGGAGTGGTTTAAAAACAGGTCAAAAGTTAAATTTAATAAGATCAGTTAAAGCTGTAATTTCAAACAGTGATAGACCATGGGCTGTAATTGTTGGGAGCATTAATCAGACTCAGTTCTGCTATTTAAATTACTTTGGGCAAATTATATACTTAACATCTCTATGCTTTAATTTTTTCTCATTTCTTAAAAGTAGAGATAATAGAAACAGTAACAACCCAACTTCATGGAGTTGTTA
>ASV_161
CCAACTACAATGCAAAGGGATGGATTCCGCTTCCTGGTCTTTAAAACCAAAAGGGAAGACCAGGTGTCCTACTTTGTGCTTCTATAATTCAGTAACTTTTCTGTTGATTTCAGTAAGTCAAACACACTTTTCTTTAGGCCTACTGGATTTTGTTGATTTAAAGAGATGTTCTGGCTCAGGCTTGAGTTGATACCCACCCTTTCCCCACCAAACCCGGGCGGAAAGTTACAGTGAACAAAGAAGGGCTACAGTTCCCCATGCTGAGAAGACGAGCAAGTGCTTCCAGAAATGCTCTTTCCTTTCAGAGAGGGAATCCATTTGGCTTCCCTTCAGTGCATGGCTTGGTGGAATCTG
>ASV_162
TGGGGAATATTGGACAATGGGGGGAACCCTGATCCAGCCATGCCGCGTGTGTGAAGAAGGCCTTATGGTTGTAAAGCACTTTAAGCGAGGAGGAGGGTACTGGTATTAATACTACCAGCTACTGGACGTTACTCGCAGAATAAGCACCGGCTAACTCTGTGCCAGCAGCCGCGGTAATACAGAGGGTGCGAGCGTTAATCGGATTTACTGGGCGTAAAGCGTGCGTAGGCGGCTAATTGAGTCGGATGTGAAATCCCCGAGCTTAACTTGGGAATTGCATTCGATACTGGTTAGCTAGAGTGTGGGAGAGGATGGTAGAATTCCAGGTGTAGCGGTGAAATGCGTAGAGATCTGGAGGAATACCGATGGCGAAGGCAGCCATCTGGCCTAACACTGACG…
>ASV_163
TAGGGAATCTTCCGCAATGGGCGAAAGCCTGACGGAGCAACGCCGCGTGAGTGAAGAAGGATTTCGGTTCGTAAAGCTCTGTTGTTAGGGAAGAATGGATATGTAGTAACTATACATGTAAGAGACGGTACCTAACCAGAAAGCCACGGCTAACTACGTGCCAGCAGCCGCGGTAATACGTAGGTGGCAAGCGTTGTCCGGAATTATTGGGCGTAAAGCGCGCGCAGGTGGTTTAATAAGTCTGATGTGAAAGCCCACGGCTCAACCGTGGAGGGTCATTGGAAACTGTTAAACTTGAGTGCAGGAGAGAAAAGTGGAATTCCTAGTGTAGCGGTGAAATGCGTAGAGATTAGGAGGAACACCAGTGGCGAAGGCGGCTTTTTGGCCTGTAACTGACAC…
>ASV_164
GGGGGCTGCAGAACAGGAGATCTGGGGAAGATGAAGAGGAAGAAGAAGATGTTGATGATGGCAGCTAATGTTTTTTGAGGGCTTATTGTGTGCTATCTGTGGTTCTAAGCATGTCACATACCCTGCACTGAAAACAGCTCCACAAGGTAGATATTATTTCTGTTTCACAGATTGAGAGACTATGGCTACAAAAGATGAGGTAAGGGACCCAGGGTTAATGGTGTGGCCAGGATTAGATACCC
>ASV_165
TAGGGAATCTTCCGCAATGGGCGAAAGCCTGACGGAGCAACGCCGCGTGAGTGATGAAGGTCTTCGGATCGTAAAACTCTGTTATTAGGGAAGAACAAATGTGTAAGTAACTATGCACGTCTTGACGGTACCTAATCAGAAAGCCACGGCTAACTACGTGCCAGCAGCCGCGGTAATACGTAGGTGGCAAGCGTTATCCGGAATTATTGGGCGTAAAGCGCGCGTAGGCGGTTTTTTAAGTCTGATGTGAAAGCCCACGGCTCAACCGTGGAGGGTCATTGGAAACTGAAAAACTTGAGTGCAGAAGAGGAAAGTGGAATTCCATGTGTAGCGGTGAAATGCGCAGAGATATGGAGGAACACCAGTGGCGAAGGCGACTTTCTGGTCTGTAACTGACGC…
>ASV_166
TGGGGAATATTGGACAATGGGCGCAAGCCTGATCCAGCCATACAGCGTGGGTGAAGAAGGCCTTCGGGTTGTAAAGCCCTTTTGTTGGGAAAGAAATCCAGCCGGCTAATACCTGGTTGGGATGACGGTACCCAAAGAATAAGCACCGGCTAACTTCGTGCCAGCAGCCGCGGTAATACGAAGGGTGCAAGCGTTACTCGGAATTACTGGGCGTAAAGCGTGCGTAGGTGGTCGTTTAAGTCCGTTGTGAAAGCCCTGGGCTCAACCTGGGAACTGCAGTGGATACTGGGCGACTAGAGTGTGGTAGAGGGTAGCGGAATTCCTGGTGTAGCAGTGAAATGCGTAGAGATCAGGAGGAACATCCATGGCGAAGGCAGCTACCTGGACCAACACTGACAC…
>ASV_167
GGAGCTATGATAGCACCATTGCACTCCAGCCTGGGTAACAGAGTGAGACCCTGACTTTCAAAAAAATAAAAGTACTTTGTGTCTTCAATCACATGGAATTCCATATCAGACAAGAGTAAAGGAAATGAAGATCACAAGAATTTATTAATCAGATATGATATGCCAAACATACTGCTCCATGACATATGGTTTCATTAAGCCTTACGTTTACCCAGGAAGTTAAGTCTTTGTACCCCACTTTACAGATGAGTACTTTGAGCACAACCTAGGCTCCTGAACTTAGAGGGGTTTGAATTCAGATATCACTTGTTAGGGGCAGACTCTTCAAAT
>ASV_168
TAGGGAATCTTCCGCAATGGGCGAAAGCCTGACGGAGCAACGCCGCGTGAGTGATGAAGGTCTTCGGATCGTAAAACTCTGTTATTAGGGAAGAACAAATGTGTAAGTAACTATGCACGTCTTGACGGTACCTAATCAGAAAGCCACGGCTAACTACGTGCCAGCAGCCGCGGTAATACGTAGGTGGCAAGCGTTATCCGGAATTATTGGGCGTAAAGCGCGCGTAGGCGGTTTTTTAAGTCTGATGTGAAAGCCCACGGCTCAACCGTGGAGGGTCATTGGAAACTGGAAAACTTGAGTGCAGAAGAGGAAAGTGGAATTCCATGTGTAGCGGTGAAATGCGCAGAGATATGGAGGAATACCAGTGGCGAAGGCGACTTTCTGGTCTGTAACTGACGC…
>ASV_169
TGAGAGGAAAAGACAACTGAGAGATTAAGAATTGGTGTGGGGGTTGTATTAGTTTGCTTAGGCTGCCATAACAGAATACCATAGCCTGGGTAGCAAAAACAATAGAAATTTATTTTCTCATGGTTCTGGAGGCTGGAAGACCAAGATCAAGGTTTTGGTAGTGTTGGTTTCTGGCAAGACCACTGTTTCAGGCTTGCAGAAGGCCACCTTCTCACTGTGTCCTCACTTAGCTTTTACTCTGGGTATGTAAAGAAGGAGAAATCATTGGTGTCTCTTCCTTTTCTTATATGGACACCAATCCTATT
>ASV_170
GGAGGCTGCAGAACAGGAGATCTGGGGAAGATGAAGAGGAAGAAGAAGATGTTGATGATGGCAGCTAATGTTTTTTGAGGGCTTATTGTGTGCTATCTGTGGTTCTAAGCATGTCACATACCCTGCACTGAAAACAGCTCCACAAGGTAGATATTATTTCTGTTTCACAGATTGAGAGACTATGGCTACAAAAGATGAGGTAAGGGACCCAGGGTTAATGGTGTGGCCAGGATTAGATACCC
>ASV_171
TGGGGAATATTGCACAATGGGCGCAAGCCTGATGCAGCCATGCCGCGTGTATGAAGAAGGCCTTCGGGTTGTAAAGTACTTTCAGCGGGGAGGAAGGGAGTAAAGTTAATACCTTTCCTCATTGACGTTACCCGCAGAAGAAGCACCGGCTAACTCCGTGCCAGCAGCCGCGGTAATATGGAGGGTGCAAGCGTTAATCGGAATTACTGGGCGTAAAGCGCACGCAGGCGGTTTGTTAAGTCAGATGTGAAATCCCCGGGCTCAACCTGGGAACTGCATCTGATACTGGCAAGCTTGAGTCTCGTAGAGGGGGGTAGAATTCCAGGTGTAGCGGTGAAATGCGTAGAGATCTGGAGGAATACCGGTGGCGAAGGCGGCCCCCTGGACGAAGACTGACGC…
>ASV_172
TGGGGAATATTGCACAATGGGCGCAAGCCTGATGCAGCGACGCCGCGTGAGGGATGACGGCCTTCGGGTTGTAAACCTCTTTCACCAGGGACGAAGCGTGAGTGACGGTACCTGGAGAAGAAGCACCGGCCAACTACGTGCCAGCAGCCGCGGTAATACGTAGGGTGCGAGCGTTGTCCGGAATTACTGGGCGTAAAGAGCTCGTAGGCGGTTTGTCGCGTCGTCTGTGAAATTCTGCAACTCAATTGCAGGCGTGCAGGCGATACGGGCAGACTTGAGTACTACAGGGGAGACTGGAATTCCTGGTGTAGCGGTGAAATGCGCAGATATCAGGAGGAACACCGGTGGCGAAGGCGGGTCTCTGGGTAGTAACTGACGCTGAGGAGCGAAAGCGTGGGT…
>ASV_173
GGAGGGAAGTCGGAATACGCTGGAAGCATACCAGGGGCTCAAGTATTAACAAGAGGCTGAAGCACATGTCTTGGAAAAGTGGCAGTTACCAGGCAGCTGCAGAGGCTTGGCATCAGAAATGATGATGCAGAAGCCATCTGGTCTTTGTGGAGTTGCTGGGATGAGTCTGAAATCCAAAAAATATGTTTTCCTTGCTCAGGATTCAAATTTCCAGGAAGGAGTCCTGACGGGCTGAGTTTTCCTTTTGTGCTACTCCCTGGCTATACTAAAAGGCTAGGTAAGAATTAGGTCCCTTCATTCCTGGGAGGGGGCAGTCA
>ASV_174
TAGGGAATCTTCGGCAATGGACGAAAGTCTGACCGAGCAACGCCGCGTGAGTGAAGAAGGTTTTCGGATCGTAAAACTCTGTTGGTAGAGAAGAACGTTGGTGAGAGTGGAAAGCTCATCAAGTGACGGTAACTACCCAGAAAGGGACGGCTAACTACGTGCCAGCAGCCGCGGTAATACGTAGGTCCCGAGCGTTGTCCGGATTTATTGGGCGTAAAGCGAGCGCAGGTGGTTTATTAAGTCTGGTGTAAAAGGCAGTGGCTCAACCATTGTATGCATTGGAAACTGGTAGACTTGAGTGCAGGAGAGGAGAGTGGAATTCCATGTGTAGCGGTGAAATGCGTAGATATATGGAGGAACACCGGTGGCGAAAGCGGCTCTCTGGCCTGTAACTGACAC…
>ASV_175
TGGGGAATCTTCCGCAATGGACGAAAGTCTGACGGAGCAACGCCGCGTGAGTGATGACGGCCTTCGGGTTGTAAAGCTCTGTTAATCGGGACGAAAGGCCTTCTTGCAAATAGTGAGAAGGATTGACGGTACCGGAATAGAAAGCCACGGCTAACTACGTGCCAGCAGCCGCGGTAATACGTAGGTGGCAAGCGTTGTCCGGAATTATTGGGCGTAAAGCGCGCGCAGGCGGATCAGTCAGTCTGTCTTAAAAGTTCGGGGCTTAACCCCGTGATGGGATGGAAACTGCTGATCTAGAGTATCGGAGAGGAAAGTGGAATTCCTAGTGTAGCGGTGAAATGCGTAGATATTAGGAAGAACACCAGTGGCGAAGGCGACTTTCTGGACGAAAACTGACGC…
>ASV_176
TGGGGAATATTGGACAATGGGGGAAACCCTGATCCAGCCATGCCGCGTGTGTGAAGAAGGTCTTAGGATTGTAAAGCACTTTAAGTTGGGAGGAAGGGCAGTTAACTAATATTTGACTGTTTTGACGTTACCGACAGAATAAGCACCGGCTAACTTCGTGCCAGCAGCCGCGGTAATACGAAGGGTGCAAGCGTTAATCGGAATTACTGGGCGTAAAGCGCGCGTAGGTGGTTCGTTAAGTTAGGAGTGAAAGCCCCGGGCTCAACCTGGGAATTGCTTCTAAAACTGGCGAGCTAGAGTATGGTAGAGGGTGGTGGAATTTCCTGTGTAGCGGTGAAATGCGTAGATATAGGAAGGAACATCAGTGGCGAAGGCGACCACCTGGACTAATACTGACAC…
>ASV_177
TAGGGAATCTTCCGCAATGGACGAAAGTCTGACGGAGCAACGCCGAGTGAGTGATGAAGGCTTTCGGGTCGTAAAACTCTGTTGTTAGGGAAGAACAAGTACAAGAGTAACTGCTTGTACCTTGACGGTACCTAACCAGAAAGCCACGGCTAACTACGTGCCAGCAGCCGCGGTAATACGTAGGTGGCAAGCGTTATCCGGAATTATTGGGCGTAAAGCGCGCGCAGGCGGTTTCTTAAGTCTGATGTGAAAGCCCACGGCTCAACCGTGGAGGGTCATTGGAAACTGGGGAACTTGAGTGCAGAAGAGAAAAGCGGAATTCCACGTGTAGCGGTGAAATGCGTAGAGATGTGGAGGAACACCAGTGGCGAAGGCGGCTTTTTGGTCTGTAACTGACGC…
>ASV_178
AAGTCCAAGAAGATGAAGATACTCAGGTTGAGGTTCCAGTCGATCAGGTAATCTCCATGCCTTAAAAAATATGTGTAAGACAATTATAGTGTTTTTTTTCCAAGTTTTGTGTTATCTCCTACAAATTGTTCCTATACCTGTATGAATTAAACCCTCTAAGGTACTATGTGGCTGATCAACCTTAAAAACATAACAAAACACCATTCTTTCTCCTAGTATTCCTGTGAAGAATAGCCATTTAGACCAAGTCTTTTTAAATAACAGCAAATGGTATTTCCTTAATAAAGAGCATTGAAGAGCAAGATGGGATG
>ASV_179
TGGGGAATATTGGACAATGGGCGAAAGCCTGATCCAGCCATGCCGCGTGTGTGAAGAAGGTCTTCGGATTGTAAAGCACTTTAAGTTGGGAGGAAGGGTTGTAGATTAATACTCTGCAATTTTGACGTTACCGACAGAATAAGCACCGGCTAACTCTGTGCCAGCAGCCGCGGTAATACAGAGGGTGCAAGCGTTAATCGGAATTACTGGGCGTAAAGCGCGCGTAGGTGGTTTGTTAAGTTGGATGTGAAATCCCCGGGCTCAACCTGGGAACTGCATTCAAAACTGACTGACTAGAGTATGGTAGAGGGTGGTGGAATTTCCTGTGTAGCGGTGAAATGCGTAGATATAGGAAGGAACACCAGTGGCGAAGGCGACCACCTGGACTAATACTGACAC…
>ASV_180
TGGAACTAATTCCTAGCTCAGACTGTGGGTTTATGTCCATGTATTTTATTATTTTACTTTCACCCAAATATGTTATGTATATATCAAATATTGCATAGTGATATCTGAAAAGAGATCTGAAAAATAACTCTTTAATAGTTCAAGTTTTTGAAACCTGAGATGCTATTGAGGTGGATGCTAACACACACATCTTAATTTCCATGAAATAGGTAATAGATGGCAGGGGAGAAACATGCAAGAACTTTCTGCCAGGTTTATTGGAATCTGAATGAGTTACAGAGGGAGGGTGTGTCTCCTGAGACCCTTTAGTGTGGGCTTGACAGTCATATGTTTTCAGTGGTTCAGGAGTGGTCTCATCCAAGGCAATGATTGATGTCTCAGGGAT
>ASV_181
CCGCGGTAATACGTAGGGTGCGAGCGTTAATCGGAATTACTGGGCGTAAAGCGAGCGCAGACGGTTATTTAAGCAAGATGTGAAAGCCCCGGGCTCAACCTGGGAACTGCGTTTTGAACTGGGTAACTAGAGTGTGTCAGAGGGGGGTAGAATTCCACGTGTAGCAGTGAAATGCGTAGAGATGTGGAGGAATACCGATGGCGAAGGCAGCCCCCTGGGATAACACTGACGTTCATGCTCGAAAGCGTGGGTAGCAAACA
>ASV_182
CCGCGGTAATACGTAGGTCCCGAGCGTTGTCCGGATTTATTGGGCGTAAAGCGAGCGCAGGTGGTTACATAAGTCTGAAGTAAAAGGCAGTGGCTCAACCATTGTATGCTTTGGAAACTGTGTAACTTGAGTGCAGAAGGGGAGAGTGGAATTCCATGTGTAGCGGTGAAATGCGTAGATATATGGAGGAACACCGGTGGCGAAAGCGGCTCTCTGGTCTGTAACTGACACTGAGGCTCGAAAGCGTGGGGAGCAAACA
>ASV_183
TGGGGAATATTGCACAATGGGCGCAAGCCTGATGCAGCCATGCCGCGTGTATGAAGAAGGCCTTCGGGTTGTAAAGTACTTTCAGCGGGGATGAAGGGAGTAAAGTTAATACCTTCGCTCATTGACGTTACCCGCAGAAGAAGCACCGGCTAACTCCGTGCCAGCAGCCGCGGTAATACGGAGGGTGCAAGCGTTAATCGGAATTACTGGGCGTAAAACGCACGCAGGCGGTTTGTTAAGTCGGATGTGAAATCCCCGGGCTCAACCTGGGAACTGCATCTGATACTGGCAAGCTTGAGTCTCGTAGAGGGGGGTAGAATTCCAGGTGTAGCGGTGAAATGCGTAGAGATCTGGAGGAATACCGGTGGCGAAGGCGGCCCCCTGGACGAAGACTGACGC…
>ASV_184
TGGGGAATTTTGGACAATGGGCGCAAGCCTGATCCAGCAATGCCGCGTGTGTGATGAAGGCCTTCGGGTTGTAAAGCACTTTTGGCGGGAACGAAAAGGACTGTGCCAATACCACGGTTCGATGACGGTACCCGCAGAATAAGCACCGGCTAACTACGTGCCAGCAGCCGCGGTAATACGTAGGGTGCGAGCGTTAATCGGAATTACTGGGCGTAAAGAGTGCGCAGGCGGTTTTGCAAGACCGATGTGAAATCCCCGGGCTTAACCTGGGAACTGCATTGGTGACTGCAAGGCTAGAGTGTGTCAGAGGGAGGTGGAACTCCGCATGTAGCAGTGAAATGCGTAGATATGCGGAAGAACACCGATGGCGAAGGCAGCCTCCTGGGATAACACTGACGC…
>ASV_185
TAGGGAATCTTCGGCAATGGGGGCAACCCTGACCGAGCAACGCCGCGTGAGTGAAGAAGGTTTTCGGATCGTAAAGCTCTGTTGTAAGAGAAGAACGGGTATGAGAGTGGAAAATTCATACTGTGACGGTATCTTACCAGAAAGGGACGGCTAACTACGTGCCAGCAGACGCGGTAATACGTAGGTCCCGAGCGTTGTCCGGATTTATTGGGCGTAAAGCGAGCGCAGGTGGTTACATAAGTCTGAAGTAAAAGGCAGTGGCTCAACCATTGTATGCTTTGGAAACTGTGTAACTTGAGTGCAGAAGGGGAGAGTGGAATTCCATGTGTAGCGGTGAAATGCGTAGATATATGGAGGAACACCGGTGGCGAAAGCGGCTCTCTGGTCTGTAACTGACAC…
>ASV_186
TGGGGAATATTGCACAATGGGGGAAACCCTGATGCAGCCATGCCGCGTGTGTGAAGAAGGCCTTCGGGTTGTAAAGCACTTTCAGCGAGGAGGAAAGGTTGGTAGCGAATAACTGCCAGCTGTGACGTTACTCGCAGAAGAAGCACCGGCTAACTCCGTGCCAGCAGCCGCGGTAATACGGAGGGTGCAAGCGTTAATCGGAATTACTGGGCGTAAAGCGCACGCAGGCGGTTGGATAAGTTAGATGTGAAAGCCCCGGGCTCAACCTGGGAATTGCATTTAAAACTGTCCAGCTAGAGTCTTGTAGAGGGGGGTAGAATTCCAGGTGTAGCGGTGAAATGCGTAGAGATCTGGAGGAATACCGGTGGCGAAGGCGGCCCCCTGGACAAAGACTGACGC…
>ASV_187
TAGGGAATCTTCGGCAATGGACGGAAGTCTGACCGAGCAACGCCGCGTGAGTGAAGAAGGTTTTCGGATCGTAAAGCTCTGTTGTAAGAGAAGAACGAGTGTGAGAGTGGAAAGTTCACACTGTGACGGTATCTTACCAGAAAGGGACGGCTAACTACGTGCCAGCAGCCGCGGTAATACGTAGGTCCCGAGCGTTGTCCGGATTTATTGGGCGTAAAGCGAGCGCAGGCGGTTAGATAAGTCTGAAGTTAAAGGCTGTGGCTTAACCATAGTACGCTTTGGAAACTGTTTAACTTGAGTGCAAGAGGGGAGAGTGGAATTCCATGTGTAGCGGTGAAATGCGTAGATATATGGAGGAACACCAGTGGCGAAAGCGGCTCTCTGGCTTGTAACTGACGC…
>ASV_188
ATTAAACTGACAAAAGACAGATTAGCATGAGAAGAGACGGATTTAATCATTTAATCTTATCCTTAAAGGAATTCACACAAAAATGTGACTCAGGAAGGCATTAGAATTGGGAGTTTATATACCATCTTAATAGAGGAAGGAAAAGGGAGAAGGGCACTTACAGGAACACGTGACTTTTAGGAAAGAGAGATGGGCCCTTAGGAGAATAGATGGGAGATATGATAATTTTGTGACAGTCTGTTTAGGTGTGGTGACTTCTAGCCTTCAGAGATAACAGTCAATCTTCCCTGATTGCTCTGGGAGGGGATTTATAATTGAGTTCTTTTGGGAGGCTCTACTTTTAGGCAGATCAAAGATTTCAGGAACTCAAATCCCTTCTGCTCATAATAATTTTTATGC…
>ASV_189
TAGGGAATCTTCCGCAATGGGCGAAAGCCTGACGGAGCAACGCCGCGTGAGTGATGAAGGTCTTAGGATCGTAAAACTCTGTTGTTAGGGAAGAACAAATTTGTTAGTAACTGAACAAGTCTTGACGGTACCTAACCAGAAAGCCACGGCTAACTACGTGCCAGCAGCCGCGGTAATACGTAGGTGGCAAGCGTTATCCGGAATTATTGGGCGTAAAGCGCGCGTAGGCGGTTTCTTAAGTCTGATGTGAAAGCCCACGGCTCAACCGTGGAGGGTCATTGGAAACTGGGGAACTTGAGTGCAGAAGAGGAGAGTGGAATTCCATGTGTAGCGGTGAAATGCGCAGAGATATGGAGGAACACCAGTGGCGAAGGCGGCTCTCTGGTATGTAACTGACGC…
>ASV_190
TAGGGAATCTTCCACAATGGGCGAAAGCCTGATGGAGCAACGCCGCGTGAGTGAAGAAGGTTTTCGGATCGTAAAACTCTGTTGTAAGGGAAGAACAAGTACAGTAGTAACTGGCTGTACCTTGACGGTACCTTATTAGAAAGCCACGGCTAACTACGTGCCAGCAGCCGCGGTAATACGTAGGTGGCAAGCGTTGTCCGGAATTATTGGGCGTAAAGCGCGCGCAGGTGGTCCTTTAAGTCTGATGTGAAAGCCCACGGCTCAACCGTGGAGGGTCATTGGAAACTGGGGGACTTGAGTGCAGAAGAGGAAAGTGGAATTCCAAGTGTAGCGGTGAAATGCGTAGAGATTTGGAGGAACACCAGTGGCGAAGGCGACTTTCTGGTCTGTAACTGACAC…
>ASV_191
TGGGGAATATTGCACAATGGGGGAAACCCTGATGCAGCCATGCCGCGTGTGTGAAGAAGGCCTTCGGGTTGTAAAGCACTTTCAGCGAGGAGGAAAGGTTGATACCTAATACGTATCAGCTGTGACGTTACTCGCAGAAGAAGCACCGGCTAACTCCGTGCCAGCAGCCGCGGTAATACGGAGGGTGCAAGCGTTAATCGGAATTACTGGGCGTAAAGCGCACGCAGGCGGTTGGATAAGTTAGATGTGAAAGCCCCGGGCTCAACCTGGGAATTGCATTTAAAACTGTCCAGCTAGAGTCTTGTAGAGGGGGGTAGAATTCCAGGTGTAGCGGTGAAATGCGTAGAGATCTGGAGGAATACCGGTGGCGAAGGCGGCCCCCTGGACAAAGACTGACGC…
>ASV_192
TGGGGAATATTGCACAATGGGCGCAAGCCTGATGCAGCCATGCCGCGTGTGTGAAGAAGGTCTTCGGGTTGTAAAGCACTTTCAGTAAGGAGGAAAGGTTAAGTTTTAATAGAGCTTAGCTGTGACGTTACTTACAGAAGAAGCACCGGCTAACTCCGTGCCAGCAGCCGCGGTAATACGGAGGGTGCGAGCGTTAATCGGAATTACTGGGCGTAAAGCGTACGCAGGCGGTTTGTTAAGCGAGATGTGAAAGCCCCGGGCTCAACCTGGGAACTGCATTTCGAACTGGCAAACTAGAGTGTGATAGAGGGTGGTAGAATTTCAGGTGTAGCGGTGAAATGCGTAGAGATCTGAAGGAATACCGATGGCGAAGGCAGCCACCTGGGTCAACACTGACGC…
>ASV_193
TGGGGAATATTGGACAATGGGCGAAAGCCTGATCCAGCCATGCCGCGTGTGTGAAGAAGGTCTTCGGATTGTAAAGCACTTTAAGTTGGGAGGAAGGGCAGTAAATTATTACTTTGCTGTTTTGACGTTACCGACAGAATAAGCACCGGCTAACTCTGTGCCAGCAGCCGCGGTAATATGGAGGGTGCAAGCGTTAATCGGAATTACTGGGCGTAAAGCGCACGCAGACGGTTTGTTAAGTCAGATGTGAAATCCCCGGGCTCAACCTGGGAACTGCATCTGATACTGGCAAGCTTGAGTCTCGTAGAGGGGGGTAGAATTCCAGGTGTAGCGGTGAAATGCGTAGAGATCTGGAGGAATACCGGTGGCGAAGGCGGCCCCCTGGACGAAGACTGACGC…
>ASV_194
TAGGGAATCTTCCGCAATGGACGAAAGTCTGACGGAGCAACGCCGCGTGAGTGATGAAGGTTTTCGGATCGTAAAACTCTGTTGTTAGGGAAGAACAAGTACGAGAGTAACTGCTCGTACCTTGACGGTACCTAACCAGAAAGCCACGGCTAACTACGTGCCAGCAGCCGCGGTAATACGTAGGTGGCAAGCGTTGTCCGGAATTATTGGGCGTAAAGCGCGCGCAGGCGGTCCTTTAAGTCTGATGTGAAAGCCCACGGCTCAACCGTGGAGGGTCATTGGAAACTGGGGGACTTGAGTGCAGAAGAGAAGAGTGGAATTCCACGTGTAGCGGTGAAATGCGTAGAGATGTGGAGGAACACCAGTGGCGAAGGCGACTCTTTGGTCTGTAACTGACGC…
>ASV_195
GGCCTGCTTTGGAATATCAAAGACACTTGTATCACTTAGGACATTATAAGGTTTTAAAAGGGTCTCTTTAGAAACCAGGAATAAAATAAAACAGATTCTTTATTATATAACAGTGAAATAGTAGGGGAGCAAGAAGAGATGAGAAAGGAAAGAGTCTCTGTGCTATGTTCTCATTTCATTTCACAGTATTTAAAAATGCAGCATCCTATATGGCAAGTTCAGATACTTGAAATTATGCTGTAGATAATAGGCAGCTGATAGTAGTTTCTAAGTAGAATAGTCATATGATTAGTATATGTCTTCAGGAGGATATTGGGTAAGAGTCTGGAAGTT
>ASV_196
TAGGGAATCTTCCACAATGGGCGAAAGCCTGATGGAGCGACGCCGCGTGAGTGAGGAAGGTCTTCGGATCGTAAAGCTCTGTGGCCAGGGAAGAAGGACCGGAGGAGGAAGTGCCTCCGGGGTGACGGTACCTGGTGAGGAAGCCCCGGCTAACTACGTGCCAGCAGCCGCGGTAATACGTAGGGGGCGAGCGTTGTCCGGAATTATTGGGCGTAAAGCGCGCGCAGGCGGTCTTTTAAGTCTGGTGTTTAAGCGCGGGGCTCAACCCCGTAGATGCACTGGAAACTGGGGGACTTGAGTGCGGGAGAGGAAAGCGGAATTCCCGGTGTAGCGGTGAAATGCGTAGAGATCGGGAGGAACACCAGTGGCGAAGGCGGCTTTCTGGACCGTAACTGACGC…
>ASV_197
TGGGGAATTTTGGACAATGGGCGCAAGCCTGATCCAGCCATGCCGCGTGTCTGAAGAAGGCCTTCGGGTTGTAAAGGACTTTTGTTAGGGAAGAAAAGGATAGTGTTAATACCATTATCTGCTGACGGTACCTAAAGAATAAGCACCGGCTAACTACGTGCCAGCAGCCGCGGTAATACGTAGGGTGCGAGCGTTAATCGGAATTACTGGGCGTAAAGCGAGCGCAGACGGTTTATTAAGCAAGATGTGAAATCCCCGAGCTTAACTTGGGAACTGCGTTTTGAACTGGTAAGCTAGAGTATGTCAGAGGGGGGTAGAATTCCACGTGTAGCAGTGAAATGCGTAGAGATGTGGAGGAATACCGATGGCGAAGGCAGCCCCCTGGGATAATACTGACGT…
>ASV_198
AGAAAAGGGAATGTTTATACACAGTTGGTGGAAATGTAAATTAGTTCAGGCACTGTGGAAAGCAGTTTGGGTATTTCTCAAGAGACTTAGAACTCCCACCAGAACCAGCTATCCCATTACTGGGTATATACCCAAAGGAAAATAAATCTTTCTATCAAAAAGACACATGCACACATATGTTCATAGCTGTGCTAGTCACAATAGCAAAGAAAGGGAATCAACCTAGGTGCCCGTTAGTGGT
>ASV_199
TGGGGAATATTGGACAATGGGGGGAACCCTGATCCAGCCATGCCGCGTGTGTGAAGAAGGCCTTATGGTTGTAAAGCACTTTAAGCGAGGAGGAGGCTACTTTAGTTAATACCTAGAGATAGTGGACGTTACTCGCAGAATAAGCACCGGCTAACTCTGTGCCAGCAGCCGCGGTAATACAGAGGGTGCGAGCGTTAATCGGATTTACTGGGCGTAAAGCGTGCGTAGGCGGCTTATTAAGTCGGATGTGAAATCCCCGAGCTTAACTTGGGAATTGCATTCGATACTGGTGAGCTAGAGTATGGGAGAGGATGGTAGAATTCCAGGTGTAGCGGTGAAATGCGTAGAGATCTGGAGGAATACCGATGGCGAAGGCAGCCATCTGGCCTAATACTGACG…
>ASV_200
TAGGGAATCTTCGGCAATGGACGAAAGTCTGACCGAGCAACGCCGCGTGAGTGAAGAAGGTTTTCGGATCGTAAAACTCTGTTGTTAGAGAAGAACAAGGATGAGAGTAAAAAGTTCATCCCTTGACGGTATCTAACCAGAAAGCCACGGCTAACTACGTGCCAGCAGCCGCGGTAATACGTAGGTGGCAAGCGTTGTCCGGATTTATTGGGCGTAAAGCGAGCGCAGGCGGTTTCTTAAGTCTGATGTGAAAGCCCCCGGCTCAACCGGGGAGGGTCATTGGAAACTGGGAAACTTGAGTGCAGAAGAGGAGAGTGGAATTCCATGTGTAGCGGTGAAATGCGTAGATATATGGAGGAACACCAGTGGCGAAGGCGGCTCTCTGGTCTGTAACTGACG…
>ASV_201
GCCAGCTGCCTAACTAACTTTGTAAAGCCTCCATTTCTTTATGTGCAAACCAGGGATAAAAAGACAACCTACTTCATAGAATTGTCAGGATTAACACAGCTGCTAAATGTAACATCCTTAGCCCACCAACACCTGACTCATAGCAAGGGCTTAATAAATATCTGTTGTTGGTGCAATTGCTGTTATTGTCATTATTAACAGCAGCTCATTGGGCACTAGGAAGGCTCACGCTGGCTTGTACAAAACACTGTCATGCAGTAACTGTCGTATAGAAATGCATCCTA
>ASV_202
TGGGGAATATTGGACAATGGGCGAAAGCCTGATCCAGCAATGCCGCGTGAGTGATGAAGGCCTTCGGGTCGTAAAGCTCTTTTACCAGGGATGATAATGACAGTACCTGGAGAATAAGCTCCGGCTAACTCCGTGCCAGCAGCCGCGGTAATACGGAGGGAGCTAGCGTTGTTCGGAATTACTGGGCGTAAAGAGTACGTAGGCGGTTATTCAAGTCAGAGGTGAAAGCCCGGGGCTCAACCCCGGAACTGCCTTTGAAACTAGATAACTAGAGTCTTGGAGAGGTCAGTGGAATTCCGAGTGTAGAGGTGAAATTCGTAGATATTCGGAAGAACACCAGTGGCGAAGGCGACTGACTGGACAAGTACTGACGCTGAGGTACGAAAGCGTGGGGAGCAA…
>ASV_203
CCTACGGGGGGCTGCAGAAACAGCAGGCTTGGCCAATATAGGACTGAGCAAGGAGCTCTGCTTTCAGGTTAGAATGCTGCATTCTAATTAGCAATATTACTCCCAAATGTTTAGCTGCAGTGGTGGGGGGATTAGATACCCCTGTAGTC
>ASV_204
TGGGGAATTTTGGACAATGGGGGCAACCCTGATCCAGCCATGCCGCGTGTCTGAAGAAGGCCTTCGGGTTGTAAAGGACTTTTGTTAGGGAAGAAAAGAGAAGTGTTAATACCACTTTTTGCTGACGGTACCTAAAGAATAAGCACCGGCTAACTACGTGCCAGCAGCCGCGGTAATACGTAGGGTGCGAGCGTTAATCGGAATTACTGGGCGTAAAGCGAGCGCAGACGGTTACTTAAGCAGGATGTGAAATCCCCGGGCTCAACCTGGGAACTGCGTTCTGAACTGGGTAGCTAGAGTATGTCAGAGGGGGGTAGAATTCCACGTGTAGCAGTGAAATGCGTAGAGATGTGGAGGAATACCGATGGCGAAGGCAGCCCCCTGGGATAATACTGACGT…
>ASV_205
TGGGGAATATTGCACAATGGGCGCAAGCCTGATGCAGCCATGCCGCGTGTATGAAGAAGGCCTTCGGGTTGTAAAGTACTTTCAGCGGGGAGGAAGGGAGTAAAGTTAATACCTTTGCTCATTGACGTTACCCGCAGAAGAAGCACCGGCTAACTCCGTGCCAGCAGCCGCGGTAATATGGAGGGTGCTAGCGTTAATCGGAATTACTGGGCGTAAAGCGCACGCAGGCGGTTTGTTAAGTCAGATGTGAAATCCCCGGGCTCAACCTGGGAACTGCATCTGATACTGGCAAGCTTGAGTCTCGTAGAGGGGGGTAGAATTCCAGGTGTAGCGGTGAAATGCGTAGAGATCTGGAGGAATACCGGTGGCGGAGGCGGCCCCCTGGACGAAGACTGACGC…
>ASV_206
ATCCAAGGGAATGCTTATATATGGCTGGCAGGAATGTAAATTAGTTCAGCCACTGTGGAGAGCAGTTTGAAGATTTCTCAAAGACCTTAAAACAGAACTGCTATTCAACCCAGCAATCCCATTACTGGGTATATATCCACAAGAAAATAAATCATTTGACCAAAAAGACACCTGCACTCATATGCTCACTGCAGCACTACTCAATATCAAAGACATAGAATCAATCTAGGTGCCCATCAACAGT
>ASV_207
GAAAATCGGGATGATAGCTGGAGAGGGAGGTGGGGTAAAGAGTTTTATTTTCAGCATAATATTGATAGGAAGCATTTTGTACACTTTCTATGGATAGACATTGTTCTAAGTACCTTGTATATATTAACTCGTTTAATCCACCAAGCACTCTATGAGTTAGTTACTATTTTGCTTACCAATTTACAGATGAAGAAATTAAGGCACAGAGAGGTTAAGTAACTTGCCTAAGGTCACACTGCAGTTAAGGAGCAGAGCTA
>ASV_208
TGGGGAATATTGGACAATGGGCGAAAGCCTGATCCAGCAATGCCGCGTGAGTGATGAAGGCCTTAGGGTTGTAAAGCTCTTTTACCCGGGATGATAATGACAGTACCGGGAGAATAAGCTCCGGCTAACTCCGTGCCAGCAGCCGCGGTAATACGGAGGGAGCTAGCGTTATTCGGAATTACTGGGCGTAAAGCGCACGTAGGCGGCTTTGTAAGTAAGAGGTGAAAGCCTGGTGCTCAACACCAGAACTGCCTTTTAGACTGCATCGCTTGAATCCAGGAGAGGTGAGTGGAATTCCGAGTGTAGAGGTGAAATTCGTAGATATTCGGAAGAACACCAGTGGCGAAGGCGGCTCACTGGACTGGTATTGACGCTGAGGTGCGAAAGCGTGGGGAGCAA…
>ASV_209
TGGGGAATCTTAGACAATGGGGGCAACCCTGATCTAGCCATGCCGCGTGAGTGATGAAGGCCTTAGGGTTGTAAAGCTCTTTCAGCTGGGAAGATAATGACGGTACCAGCAGAAGAAGCCCCGGCTAACTCCGTGCCAGCAGCCGCGGTAATACGGAGGGGGCTAGCGTTGTTCGGAATTACTGGGCGTAAAGCGCACGTAGGCGGACCAGAAAGTTGGGGGTGAAATCCCGGGGCTCAACCTCGGAACTGCCTTCAAAACTATTGGTCTGGAGTTCGAGAGAGGTGAGTGGAATTCCGAGTGTAGAGGTGAAATTCGTAGATATTCGGAGGAACACCAGTGGCGAAGGCGGCTCACTGGCTCGATACTGACGCTGAGGTGCGAAAGCGTGGGGAGCAA…
>ASV_210
TGAGGAATATTGGTCAATGGGCGAGAGCCTGAACCAGCCAAGTCGCGTGAAGGATGACTGTCTTATGGATTGTAAACTTCTTTTGTAGGGGAATAAAGAGGGGCACGTGTGCCTCAGTGAATGTACCCTACGAATAAGCATCGGCTAACTCCGTGCCAGCAGCCGCGGTAATACGGAGGATGCGAGCGTTATCCGGATTTATTGGGTTTAAAGGGTGCGTAGGCGGCCTGTTAAGTCAGCGGTGAAATCTAGGAGCTTAACTCCTAAATTGCCATTGATACTGGCGGGCTTGAGTGTAGATGAGGTAGGCGGAATGCGTGGTGTAGCGGTGGAATGCATAGATATCACGCAGAACTCCGATTGCGAAGGCAGCTTACTAAGGTACAACTGACGCTGAAG…
>ASV_211
GTATCTTTTTAATATACTGACTTCCTTTCCTTTGGATAAATACTCAGTAGTGGGATTGATTGCTGGATCATTTGGTAGTTCTGTTTTTAGTTTTTTGAGGGACCTCCATGCTGTTAACCATAATGGGGGTAATAATTTACATTTCCACCAGCAGTGTATAAGAGTTCTGTTTTCTCCACATCCTCATCAGTATTTCTTATTTTTTGTCATTTGATACTTGTCATTCTGGGATTA
>ASV_212
TGGGGAATTTTGCACAATGGGGGAAACCCTGATGCAGCGACGCCGCGTGATTTAGAAGGCCTTCGGGTTGTAAAAATCTTTTGTATAGGAAGAAAATGACAGTACTATACGAATAAGGTCCGGCTAATTACGTGCCAGCAGCCGCGGTAATACGTAAGGACCGAGCGTTGTCCGGAATCATTGGGCGTAAAGGGTACGTAGGCGGCTAGAAAAGTTAGAAGTCAAAGGCTATAGCTCAACTATAGTAAGCTTCTAAAACTATTTAGCTTGAGAAATGGAAGGGAAAGTGGAATTCCTAGTGTAGCGGTGGAATGCGCAGATATTAGGAAGAATACCGGTGGCGAAGGCGACTTTCTGGCCATTATCTGACGCTGAGGTACGAAAGCGTGGGTAGCAAACA
>ASV_213
TGGGGAATATTGGACAATGGGCGCAAGCCTGATCCAGCCATGCCGCGTGTGTGAAGAAGGCCTTCGGGTTGTAAAGCACTTTCAGTAGGGAGGAAGAGTTGAGTGTTAATAGTACTCAGCTTTGACGTTACCTACAGAAGAAGCACCGGCTAACTCTGTGCCAGCAGCCGCGGTAATACAGAGGGTGCAAGCGTTAATCGGAATTACTGGGCGTAAAGCGCACGTAGGCGGTTTTTTAAGTCAGATGTGAAAGCCCCGGGCTCAACCTGGGAATTGCATTTGAAACTGGAAAACTAGAGTGTGTGAGAGGGGGGTAGAATTCCAAGTGTAGCGGTGAAATGCGTAGAGATTTGGAGGAATACCAGTGGCGAAGGCGGCCCCCTGGCACAACACTGACGC…
>ASV_214
TGGGGAATCTTGCACAATGGACGAAAGTCTGATGCAGCAATTTCGCGTGAAGGATGAAGCATTACGGTGTGTAAACTTCTTTTTTGGAGGAAGACGAATGACGGTACTTCAAGAATAAGAGACGGCTAACTACGTGCCAGCAGCCGCGGTAATACGTAGGTCTCAAGCGTTATCCGGATTTACTGGGCGTAAAGTGTCCGTAGTCTGATCTGTAAGTCTGTTTTCAAATCCTACGACTCAATCGTAGAAAGGGAATGGATACTGCAGATCTAGAAGTATCTAGGGGTTAGTGGAATTTCCGGTGGAGCGGTGAAATGCGTTGATATCGGAAGGAACGCCGAAAGCGAAAGCAGCTAACTATAGAATACTTGACGATGAGGGACGACAGTTTGGGGAGCA…
>ASV_215
AATTGTGCAGACAAGTCTTTCACAGCTTTCTGGGCTGTGATAAGGATGTCGATCTTTATCCTAAAAGCATTACAATGCATTGAACAATTCTCAGCAGGAGCAAGGCACAATCAGCTTTGCCCTGTAGAAAAATCCCCCTGGCTGGTATGCACAGAACGGACTGAAGGGAGCAAAAGTAGATGCAGAGAAACTGGTTAATAAGCTGTTGCCATTTTGGATGTAGAGATGCTGGCAGCTTGGACTTTAGGAGTAGAGAGAAGAGGAGATATTTAGGATTTGGAGAT
>ASV_216
TAGGGAATCTTCGGCAATGGACGGAAGTCTGACCGAGCAACGCCGCGTGAGTGAAGAAGGTTTTCGGATCGTAAAGCTCTGTTGTAAGAGAAGAACGAGTGTGAGAGTGGAAAGTTCACACTGTGACGGTATCTTACCAGAAAGGGACGGCTAACTACGTGCCAGCAGCCGCGGTAATACGTAGGTCCCGAGCGTTGTCCGGATTTATTGGGCGTAAAGCGAGCGCAGGCGGTTAGATAAGTCTGAAGTTAAAGGCTGTGGCTTAACCATAGTACGCTTTGGAAACTGTTTAACTTGAGTGCAGAAGGGGAGAGTGGAATTCCATGTGTAGCGGTGAAATGCGTAGATATATGGAGGAACACCGGTGGCGAAAGCGGCTCTCTGGTCTGTAACTGACGC…
>ASV_217
TGGGGAATATTGCACAATGGGCGCAAGCCTGATGCAGCCATGCCGCGTGTATGAAGAAGGCCTTCGGGTTGTAAAGTACTTTCAGCGGGGAGGAAGGTGTTGTGGTTAATAACCGCAGCAATTGACGTTACCCGCAGAAGAAGCACCGGCTAACTCCGTGCCAGCAGCCGCGGTAATACGGAGGGTGCAAGCGTTAATCGGAATTACTGGGCGTAAAGCGCACGCAGGCGGTCTGTTAAGTCAGATGTGAAATCCCCGGGCTCAACCTGGGAACTGCATCTGATACTGGCAGGCTTGAGTCTCGTAGAGGGGGGTAGAATTCCAGGTGTAGCGGTGAAATGCGTAGAGATCTGGAGGAATACCGGTGGCGAAGGCGGCCCCCTGGACGAAGACTGACGC…
>ASV_218
TGGGGAATATTGGACAATGGGCGAAAGCCTGATCCAGCCATGCCGCGTGTGTGAAGAAGGTCTTCGGATTGTAAAGCACTTTAAGTTGGGAGGAAGGGCAGTAAATTAATACTTTGCTGTTTTGACGTTACCGACAGAATAAGCACCGGCTAACTCTGTGCCAGCAGCCGCGGTAATATGGAGGGTGCAAGCGTTAATCAGAATTACTGGGCGTAAAGCGCACGCAGGCGGTTTGTTAAGTCAGATGTGAAATCCCCGGGCTCAACCTGGGAACTGCATCTGATACTGGCAAGCTTGAGTCTCGTAGAGGGGGGTAGAATTCCAGGTGTAGCGGTGAAATGCGTAGAGATCTGGAGGAATACCGGTGGCGAAGGCGGCCCCCTGGACGAAGACTGACGC…
>ASV_219
TAGGGAATCTTCCGCAATGGACGAAAGTCTGACGGAGCAACGCCGCGTGAGTGATGAAGGTTTTCGGATCGTAAAACTCTGTTGTTAGGGAAGAACAAGTGCGAGAGTAACTGCTCGCACCTTGACGGTACCTAACCAGAAAGCCACGGCTAACTACGTGCCAGCAGCCGCGGTAATACGTAGGTGGCAAGCGTTGTCCGGAATTATTGGGCGTAAAGCGCGCGCAGGCGGTTTCTTAAGTCTGATGTGAAAGCCCCCGGCTCAACCGGGGAGGGTCATTGGAAACTGGGAAACTTGAGTGCAGAAGAGGAGAGTGGAATTCCACGTGTAGCGGTGAAATGCGTAGAGATGTGGAGGAACACCAGTGGCGAAGGCGACTCTCTGGTCTGTAACTGACGC…
>ASV_220
TCGGGAATTTTGGGCAATGGGCGAAAGCCTGACCCAGCAACGCCGCGTGAAGGATGAAGTATTTCGGTATGTAAACTTCGAAAGAATAGGAAGAATAAATGACGGTACTATTTATAAGGTCCGGCTAACTACGTGCCAGCAGCCGCGGTAATACGTAGGGACCAAGCGTTGTTCGGATTTACTGGGCGTAAAGGGCGCGTAGGCGGCAATTCAAGTCATCTGTGAAATCTCCGAGCTTAACTCGGAACGGTCAGATGATACTGCTTTGCTAGAGTGCAGAAGGGGCAATCGGAATTCTTGGTGTAGCGGTGAAATGCGTAGATATCAAGAGGAACACCTGAGGTGAAGACGGGTTGCTGGGCTGACACTGACGCTGAGGCGCGAAAGCCAGGGGAGCAA…
>ASV_221
AGAAAAGGGAATGCTTATACATTGTTGGTGGGAATGTAAATTAGTTCAGCCAATGTGGAGAGCAGTTTGGAGATTTCTCAAAGAACTAATGAACAACCATTTGACCAGCAATCCCATTGCTGACTATATATACCCATTGCTGGGTATATACCAAAAGGAAAATAAATCCTTCCACCAAAAAGACACATGCACCAGTATGTTCGTTGCAGCACTATTCACAATAGCAAAGACAATGGAACCAACGAAGGTGTCTATCAGTGAT
>ASV_222
TAGGGAATCTTCCGCAATGGGCGAAAGCCTGACGGAGCAACGCCGCGTGAGCGAGGAAGGTCTTCGGATTGTAAAGCTCTGTTGTTGGGGAAGAAACCCCGGGAGGGGATCCCGGGCTGACGGTACCCGACGAGAAAGCCCCGGCTAACTACGTGCCAGCAGCCGCGGTAATACGTAGGGGGCGAGCGTTGTCCGGAATCATTGGGCGTAAAGCGCGCGCAGGCGGCCCTTTAAGTCTGATGTGAAAGCCCACGGCTCAACCGTGGAGGGTCATTGGAAACTGGGGGGCTTGAGTGCAGGAGAGGAGAGCGGAATTCCTGGTGTAGCGGTGAAATGCGTAGAGATCAGGAGGAACACCGATGGCGAAGGCAGCTCTCTGGCCTGTAACTGACGCTGAGG…
>ASV_223
GGAGGCTTGTGTAGCCAGAGAAGAGTTTGGGGGTGGGTGGAGGAAGTGGTAGTTTACAAGATCAGACAAGTCCTCTGGGTTAGTGGGCAGGTAGATGGTGGAAGCCTGGCATGCTCTGTAAGAGCCTCGAACTTTAATCTAAGTAAGCTGAGTAGTCTGTAGAGAGGGAATTTTAGGACAGAGGAGTAACAGGAGTAATGAAATCCATAAAGGATCCTCACTCTGGCTGATTCTTAGAGAATGGAGTGGTTGGGAGAGGGAAGAAGCAGCAGAACCAAATAAGAGGCTTCTATGTTAAATTCAGTAAAATGTAACCATAATGTGATCAGAGTAGTGGTAGCAGAGCTGGTGACAGTTAGTCACATTCTGGGTCTACTTTGAGAATATGGCTGACAAGAC…
>ASV_224
GCTACCTGACTTCAAAATATACTGCAAGGCTACAGTAACCAAAGCAGCATGGTACTGGTACCAAAGCAGACACATAGAACAATGGAACAAAACAGAGACCTTGGAAATAACATCACACATCTACAACCATTTGATCTTCGACAAACCTGACAAAAATAAGCAATGGGGAAAGGATTCCCTATTTAATAAATGGTGCTGGGAGAACTAGCTAGCCATATGCAGAAAACAGAATCTGGACCTCTTCGTTGCACCTTATACAAAAATTAACTCAAGAT
>ASV_225
TGGGGAATTTTGGACAATGGGCGAAAGCCTGATCCAGCAATGCCGCGTGAGTGAAGAAGGCCTTCGGGTTGTAAAGCTCTTTTGTCAGGGAAGAAACGGTGAAAGCTAATATCTTTTGCTAATGACGGTACCTGAAGAATAAGCACCGGCTAACTACGTGCCAGCAGCCGCGGTAATACGTAGGGTGCAAGCGTTAATCGGAATTACTGGGCGTAAAGCGTGCGCAGGCGGTTTTGTAAGTCTGATGTGAAATCCCCGGGCTCAACCTGGGAATTGCATTGGAGACTGCAAGGCTAGAATCTGGCAGAGGGGGGTAGAATTCCACGTGTAGCAGTGAAATGCGTAGATATGTGGAGGAACACCGATGGCGAAGGCAGCCCCCTGGGTCAAGATTGACGC…
>ASV_226
TAGGGAATCTTCGGCAATGGGGGCAACCCTGACCGAGCAACGCCGCGTGAGTGAAGAAGGTTTTCGGATCGTAAAGCTCTGTTGTAAGAGAAGAACGGGTATGAGAGTGGAAAATTCATACTGTGACGGTATCTTACCAGAAAGGGACGGCTAACTACGTGCCAGTAGCCGCGGTAATACGTAGGTCCCGAGCGTTGTCCGGATTTATTGGGCGTAAAGCGAGCGCAGGTGGTTACATAAGTCTGAAGTAAAAGGCAGTGGCTCAACCATTGTATGCTTTGGAAACTGTGTAACTTGAGTGCAGAAGGGGAGAGTGGAATTCCATGTGTAGCGGTGAAATGCGTAGATATATGGAGGAACACCGGTGGCGAAAGCGGCTCTCTGGTCTGTAACTGACAC…
>ASV_227
TGGGGAATATTGGACAATGGGCGCAAGCCTGATCCAGCCATGCCGCGTGGGTGAAGAAGGCCTTCGGGTTGTAAAGCCCTTTTGTTGGGAAAGAAAAGCAGCCGGTTAATACCCGGTTGTCATGACGGTACCCAAAGAATAAGCACCGGCTAACTTCGTGCCAGCAGCCGCGGTAATACGAAGGGTGCAAGCGTTACTCGGAATTACTGGGCGTAAAGCGTGCGTAGGTGGTTTGTTAAGTCAGATGTGAAAGCCCTGGGCTCAACCTGGGAACTGCATTTGATACTGGCAGGCTAGAGTGCGGTAGAGGATAGCGGAATTCCTGGTGTAGCAGTGAAATGCGTAGAGATCAGGAGGAACATCCGTGGCGAAGGCGGCTATCTGGGCCAGCACTGACAC…
>ASV_228
TAAGGAATATTGGACAATGGGTGCAAGCCTGATCCAGCCATGCCGCGTGGAGGAAGAAGGTCCTATGGATTGTAAACTCCTTTTGCAGGGGAGAAATAAGTCCGATTAGTCGGACGATGATAGTACCTTGCGAATAAGCATCGGCTAACTTCGTGCCAGCAGCCGCGGTAAGACGAAGGATGCGAGCGTTATCCGGATTCACTGGGTTTAAAGGGTGCGTAGGCGGCTTACCAAGTTTCAGGTTAAAGACTGGTGCTTAACATCAGAGCTGCCTGAAAAACTGGCGAGCTTGAGATAGTTGGACGTTGCTGGAATATGGCAAGTAGAGGTGAAATTCATAGATATGCCATAGAACACCGAAAGCGAAGGCAGGCGACGATGACTAATCTGACGCTGAGG…
>ASV_229
TGGGGAATATTGCGCAATGGGGGCAACCCTGACGCAGCCATGCCGCGTGAATGAAGAAGGCCTTCGGGTTGTAAAGTTCTTTCGGTAGCGAGGAAGGCATTTAGTTTAATAGACTAGATGATTGACGTTAACTACAGAAGAAGCACCGGCTAACTCCGTGCCAGCAGCCGCGGTAATACGGAGGGTGCAAGCGTTAATCGGAATAACTGGGCGTAAAGGGCACGCAGGCGGACTTTTAAGTGAGGTGTGAAAGCCCCGGGCTTAACCTGGGAATTGCATTTCAGACTGGGAGTCTAGAGTACTTTAGGGAGGGGTAGAATTCCACGTGTAGCGGTGAAATGCGTAGAGATGTGGAGGAATACCGAAGGCGAAGGCAGCCCCTTGGGAATGTACTGACGC…
>ASV_230
GCTGGGAGGATGAGTGTGGGTTGAAATCTGACTCACAGATTCCTCCTGAGCTCTAGAGGAACATCTTCTTTGTATTAGTAAGAGGCAGTATTGAGTAGACAAGCCTTTCATCGCAGTGGGAGTGGTATTTTTCTTCTCTGTTTTGTCCTCCTAGAGGAGACAGTTGTTTTTAATTCATATAATGGCCTATGAACTAGCATGTATTATCTTATATATTTGTGTTTGGTTTGCTTATTTATTCATCTGCTCTGTCTTAACTTATTTATCATCTGCTTTTACCCAGTAGAATTTACATTCCACAAGGATATGGACCAAGTCTCTTTGGTTCATCTCTGTAATCACAGATTTTAGAATATTGCATGGCACAAATTAGTTGAGA
>ASV_231
TAGGGAATCTTCGGCAATGGACGAAAGTCTGACCGAGCAACGCCGCGTGAGTGAAGAAGGTTTTCGGATCGTAAAACTCTGTTGTTAGAGAAGAACAAGGATGAGAGTAGAACGTTCATCCCTTGACGGTATCTAACCAGAAAGCCACGGCTAACTACGTGCCAGCAGCCGCGGTAATACGTAGGTGGCAAGCGTTGTCCGGATTTATTGGGCGTAAAGCGAGCGCAGGCGGTTCTTTAAGTCTGATGTGAAAGCCCCCGGCTCAACCGGGGAGGGTCATTGGAAACTGGAGAACTTGAGTGCAGAAGAGGAGAGTGGAATTCCATGTGTAGCGGTGAAATGCGTAGATATATGGAGGAACACCAGTGGCGAAGGCGGCTCTCTGGTCTGTAACTGACG…
>ASV_232
TAGGGAATCTTCGGCAATGGACGAAAGTCTGACCGAGCAACGCCGCGTGAGTGAAGAAGGTTTTCGGATCGTAAAACTCTGTTGTTAGAGAAGAACAAGGATGAGAGTAAAATGTTCATCCCTTGACGGTATCTAACCAGAAAGCCACGGCTAACTACGTGCCAGCAGCCGCGGTAATACGTAGGTGGCAAGCGTTGTCCGGATTTATTGGGCGTAAAGCGAGCGCAGGCGGTTTCTTAAGTCTGATGTGAAAGCCCCCGGCTCAACCGGGGAGGGTCATTGGAAACTGGGAGACTTGAGTGCAGAAGAGGAGAGTGGAATTCCATGTGTAGCGGTGAAATGCGTAGATATATGGAGGAACACCAGTGGCGAAGGCGGCTCTCTGGTCTGTAACTGACG…
>ASV_233
TGAGGAATATTGGTCAATGGGTGCAAGCCTGAACCAGCCATCCCGCGTGAAGGACGACTGCCCTATGGGTTGTAAACTTCTTTTGTATAGGGATAAACCTACCCTCGAGAGGGTAGCTGAAGGTACTATACGAATAAGCACCGGCTAACTCCGTGCCAGCAGCCGCGGTAATACGGAGGGTGCAAGCGTTATCCGGATTTATTGGGTTTAAAGGGTCCGTAGGCGGACTTATAAGTCAGTGGTGAAAGCCTGTCGCTTAACGATAGAACTGCCATTGATACTGTAAGTCTTGAGTATATTTGAGGTAGCTGGAATAAGTAGTGTAGCAGTGAAATGCATAGATATTACTTAGAACACCAATTGCGAAGGCAGGTTACCAAGATATAACTGACGCTGAGG…
>ASV_234
TGGGGAATATTGCACAATGGGCGCAAGCCTGATGCAGCCATGCCGCGTGTATGAAGAAGGCCTTCGGGTTGTAAAGTACTTTCAGCGAGGAGGAAGGTGTTGTGGTTAATAACCGCAGCAATTGACGTTACTCGCAGAAGAAGCACCGGCTAACTCCGTGCCAGCAGCCGCGGTAATACGGAGGGTGCAAGCGTTAATCGGAATTACTGGGCGTAAAGCGCACGCAGGCGGTCTGTCAAGTCGGATGTGAAATCCCCGGGCTCAACCTGGGAACTGCATCCGAAACTGGCAGGCTAGAGTCTTGTAGAGGGGGGTAGAATTCCAGGTGTAGCGGTGAAATGCGTAGAGATCTGGAGGAATACCGGTGGCGAAGGCGGCCCCCTGGACAAAGACTGACGC…
>ASV_235
TGGGGAATTTTGGACAATGGGCGCAAGCCTGATCCAGCAATGCCGCGTGAGTGAAGAAGGCCTTCGGGTTGTAAAGCTCTTTTGTCAGGGAAGAAACGGTGGGAGCTAATATCTCCCGCTAATGACGGTACCTGAAGAATAAGCACCGGCTAACTACGTGCCAGCAGCCGCGGTAATACGTAGGGTGCAAGCGTTAATCGGAATTACTGGGCGTAAAGCGTGCGCAGGCGGTTTTGTAAGTCTGTCGTGAAAGCCCCGGGCTCAACCTGGGAATTGCGATGGAGACTGCAAGGCTTGAATCTGGCAGAGGGGGGTAGAATTCCACGTGTAGCAGTGAAATGCGTAGAGATGTGGAGGAACACCGATGGCGAAGGCAGCCCCCTGGGTCAAGATTGACGC…
>ASV_236
TGGGGAATATTGGACAATGGGCGAAAGCCTGATCCAGCCATGCCGCGTGTGTGAAGAAGGTCTTCGGATTGTAAAGCACTTTAAGTTGGGAGGAAGGGCAGTTACCTAATACGTGATTGTCTTGACGTTACCGACAGAATAAGCACCGGCTAACTCTGTGCCAGCAGCCGCGGTAATACAGAGGGTGCAAGCGTTAATCGGAATTACTGGGCGTAAAGCGCGCGTAGGTGGTTTGTTAAGTTGAATGTGAAATCCCCGGGCTCAACCTGGGAACTGCATCCAAAACTGGCAAGCTAGAGTATGGTAGAGGGTAGTGGAATTTCCTGTGTAGCGGTGAAATGCGTAGATATAGGAAGGAACACCAGTGGCGAAGGCGACTACCTGGACTGATACTGACAC…
>ASV_237
TGGGGAATATTGCGCAATGGGCGGAAGCCTGACGCAGCGACGCCGCGTGGGGGATGACGGCCTTCGGGTTGTAAACCTCTTTCAGCAGGGACGAAGCGCAAGTGACGGTACCTGCAGAAGAAGCACCGGCCAACTACGTGCCAGCAGCCGCGGTAATACGTAGGGTGCAAGCGTTGTCCGGAATTATTGGGCGTAAAGAGCTCGTAGGCGGTTTGTTGCGTCGGCTGTGAAATCCCGAGGCTCAACCTCGGGTCTGCAGTCGATACGAGCAAACTAGAGTGTTGCAGGGGAGACTGGAATTCCTGGTGTAGCGGTGAAATGCGCAGATATCAGGAGGAACACCGGTGGCGAAGGCGGGTCTCTGGGCAGCAACTGACGCTGAGGAGCGAAAGCGTGGGG…
>ASV_238
TAGGGAATCTTCGGCAATGGACGGAAGTCTGACCGAGCAACGCCGCGTGAGTGAAGAAGGTTTTCGGATCGTAAAGCTCTGTTGTAAGAGAAGAACGAGTGTGAGAGTGGAAAGTTCACACTGTGACGGTAACTTACCAGAAAGGGACGGCTAACTACGTGCCAGCAGCCGCGGTAATACGTAGGTCCCGAGCGTTATCCGGATTTATTGGGCGTAAAGCGAGCGCAGGCGGTTAGATAAGTCTGAAGTTAAAGGCTGTGGCTTAACCATAGTACGCTTTGGAAACTGTTTAACTTGAGTGCAGAAGGGGAGAGTGGAATTCCATGTGTAGCGGTGAAATGCGTAGATATATGGAGGAACACCGGTGGCGAAAGCGGCTCTCTGGTCTGTAACTGACGC…
>ASV_239
CCTACGGGTGGCTGCAGGTGAGAGAACATTTGACTGTGCCTGGGAAGGTTAGCGGGAAGCCCGAGAGTAGCCCTGAAGGCCAAATAAGAATTCTCTTTGAAAGGGAGATCTTTCAAAGGAGAGAAGCTAGTCTAACTTTTTGGCATCTTTCAGCTCTTGCCTTTCCCAAATGTCTTCTGAAAATCTACTGCTACTTGAGGCTTCCAAGCAGGATTAGATACCCCTGTAGTC
>ASV_240
TAGGGAATCTTCCGCAATGGACGAAAGTCTGACGGAGCAACGCCGCGTGAGTGATGAAGGTTTTCGGATCGTAAAACTCTGTTGTTAGGGAAGAACAAGTGCGTGAGTAACTGCTCGCACCTTGACGGTACCTAACCAGAAAGCCACGGCTAACTACGTGCCAGCAGCCGCGGTAATACGTAGGTGGCAAGCGTTGTCCGGAATTATTGGGCGTAAAGCGCGCGCAGGCGGTTTCTTAAGTCTGATGTGAAAGCCCCCGGCTCAACCGGGGAGGGTCATTGGAAACTGGGAAACTTGAGTGCAGAAGAGGAGAGTGGAATTCCACGTGTAGCGGTGAAATGCGTAGAGATGTGGAGGAACACCAGTGGCGAAGGCGACTCTCTGGTCTGTAACTGACGC…
>ASV_241
CATTGCCATGTGTATTAATTGCCCTGTGAAATGCACTTGAAGTCATTAGAATTTCCCATTCAAAACTGTTATCTTGTGCCATTATGCCTTTGCATTATATTTATTTAAATGTGCCTCTTCTGAGTTAGCTCATTTTTAACAGCTAGCCATGCCTGAAATATTGTTCCCATCCAAGCTGCTCTCGTATCATTTTTCTCTCTTCTATGGAAGAGATGTCTGCACTCTACCCTTCTGCCTTGACAGGCACAGCTTTGTGGGAAGGCAGACGTTGGTTGTGTGTAACAGGCTTCCTTGAGAAGGAATCCCAAGCTCGGGATATTTCTGCAATGAGGGAACCCCAGGGTCT
>ASV_242
TGGGGAATATTGCACAATGGGCGCAAGCCTGATGCAGCCATGCCGCGTGTATGAAGAAGGCCTTCGGGTTGTAAAGTACTTTCAGCAGTGAGGAAGGCGGAGTCGTTAATAGCGGCCTCGTTTGACGTTAGCTGCAGAAGAAGCACCGGCTAACTCCGTGCCAGCAGCCGCGGTAATACGGAGGGTGCGAGCGTTAATCGGAATTACTGGGCGTAAAGCGCATGCAGGTGGTTTGTTAAGTCAGATGTGAAAGCCCGGGGCTCAACCTCGGAATAGCATTTGAAACTGGCAGACTAGAGTACTGTAGAGGGGGGTAGAATTTCAGGTGTAGCGGTGAAATGCGTAGAGATCTGAAGGAATACCGGTGGCGAAGGCGGCCCCCTGGACAGATACTGAAAC…
>ASV_243
AGGTCGCTGGTCAGTTCGTGATTAAACTAACCCATGATGTTGAATTGAACCTGGACTATGAGAGGTACAACAGCCAACTGCTTTCATTTGTGAGGGATCTGAACCAATACAGAGCAGACATAAAGGTGAGCACTGATTCCAATTACGTTTTTATTTTGCTGAATGTCAAGTATTTTGAAATGTGATGTGTTCCTGTGTGTTCCTGTTGGAAGGGTGATTGTAGCCATAGTACATTTTAAAGTGAACTGAGGTATAATTGTATGTAGAATTGGTAACTTGTTTGAGAGAAGTCGGGAGGCTGT
>ASV_244
TGGGGAATATTGCACAATGGGCGCAAGCCTGATGCAGCCATGCCGCGTGTATGAAGAAGGCCTTAGGGTTGTAAAGTACTTTCAGTCGGGAGGAAGGTGTTGAGTTTAATATGCTCAGCAATTGACGTTACCGACAGAAGAAGCACCGGCTAACTCCGTGCCAGCAGCCGCGGTAATACGGAGGGTGCAAGCGTTAATCGGAATTACTGGGCGTAAAGCGCACGCAGGCGGTTGATTAAGTCAGATGTGAAATCCCCGGGCTCAACCCGGGAATTGCATCTGAGACTGGTCAGCTAGAGTCTTGTAGAGGGGGGTAGAATTCCATGTGTAGCGGTGAAATGCGTAGAGATGTGGAGGAATACCGGTGGCGAAGGCGGCCCCCTGGACAAAGACTGACGC…
>ASV_245
GGACAGAACTTTGGACCCCTCTCCTGCTCAAACACAATAACTGCATGGGCGTTTGCTCCACACACAGGGCCTCTAAATGTAACTTTTATTTTAAAAAAATGAATCTTGATTAAAAAATAGTTTTAAAACTATGAACCCAATTCAGGGGTTTTTACTCCTGGTTGCACACTGAAATCACTTAAGGAATTTTTTAAAATTCCAAGTCCACTCAGGACTTACACCCAGAAATTCTGACTTACTGAGTCTGCAGTGGTGATGTCTAGGGACTGAAATTTTAAACAAATCTCCTCATATGACTCTAATGTGCCATCAAGGTTGAAAACTGCTAATCTGGTCCAGTATTGTTTTTACACATGGAAAATTGAGGCTAAGAAGGCTAAATGACTTGTGTAAAGCCGC…
>ASV_246
TTAGGAATATTGGACAATGGGCGCAAGCCTGATCCAGCCATGCCGCGTGAACGATGAAGGCCTTCGGGTTGTAAAGTTCTTTAGCCGATGATTATAATGACTGTAGTCGGAAAATAAGCCCCGGCTAACTTCGTGCCAGCAGCCGCGGTAATACGAAGGGGGCGAGCGTTATTCGGAATCACTGGGCGTAAAGCGTGCGTAGGCGGTCTTGTAAGTTAGGAGTGAAAGCCCAGGGCTTAACCTTGGAATTGCTCTTAATACTGCAAGGCTAGAATCTCGGAGAGGATAGCGGAATTTCCAGTGTAGCAGTGAAATGCGTAGATATTGGAAGGAACACCAGTGGCGTAAGCGGCTATCTGGACGAGTATTGACGCTGAGGCACGAAAGCGTGGGGATCAA…
>ASV_247
TGGGGAATATTGGACAATGGGGGCAACCCTGATCCAGCCATGCCGCGTGTGTGAAGAAGGTCTTCGGATTGTAAAGCACTTTAAGTTGGGAGGAAGGGCAGTTAACTAATATTTGACTGTTTTGACGTTACCGACAGAATAAGCACCGGCTAACTTCGTGCCAGCAGCCGCGGTAATACGAAGGGTGCAAGCGTTAATCGGAATTACTGGGCGTAAAGCGCGCGTAGGTGGTTCGTTAAGTTAGGAGTGAAAGCCCCGGGCTCAACCTGGGAATTGCTTCTAAAACTGGCGGACTAGAGTATGGTAGAGGGTGGTGGAATTTCCTGTGTAGCGGTGAAATGCGTAGATATAGGAAGGAACATCAGTGGCGAAGGCGACCACCTGGACTGATACTGACAC…
>ASV_248
AGCCAGATGCCATCACTACAGAAAATTAGCTGGTCATGGTGATGCATGCCGGTAGTCCCAGCTACTTAGGAGGTTGAGATAGGAGGATCACTTGAACCCAGGAGGTCCAGGCTGCAGTGAGCTATAATTGCAGCACTGCATTCTAGGCTGGGCGACAGAGCAAGACCCTGTCTCAAAAGAAGAAGGAGAAGAAGAATTAGTACCACCTGACCATATCTTCTTCCCTAGGGATCAGTTGAGATATTTGTTACACACCTAGATTCCTAGGCCTCCACATTGCAGATCTGGGCCTA
>ASV_249
TGAGGAATATTGGACAATGGGCGCAAGCCTGATCCAGCCATGCCGCGTGCAGGAAGACGCATCTATGGTGTGTAAACTGCTTTTGTACGGGAAGAAACACTCCCTCGTGAGGGAGCTTGACGGTACCGTAAGAATAAGGATCGGCTAACTCCGTGCCAGCAGCCGCGGTAATACGGAGGATCCAAGCGTTATCCGGAATCATTGGGTTTAAAGGGTCCGTAGGCGGTTTAATAAGTCAGTGGTGAAAGCCCATCGCTCAACGATGGAACGGCCATTGATACTGTTAGACTTGAATTACAAGGAAGTAACTAGAATATGTAGTGTAGCGGTGAAATGCTTAGATATTACATGGAATACCAATTGCGAAGGCAGGTTACTACTTGTGGATTGACGCTGATG…
>ASV_250
TGGGGAATATTGCACAATGGGCGCAAGCCTGATGCAGCGACGCCGCGTGAGGGATGACGGCCTTCGGGTTGTAAACCTCTTTCGCCAGGGACGAAGCGCAAGTGACGGTACCTGGAGAAGAAGGACCGGCCAACTACGTGCCAGCAGCCGCGGTAATACGTAGGGTCCGAGCGTTGTCCGGAATTACTGGGCGTAAAGAGCTCGTAGGTGGTTTGTCGCGTTGTTCGTGAAAACTCACAGCTTAACTGTGGGCGTGCGGGCGATACGGGCAGACTGGAGTACTGCAGGGGAGACTGGAATTCCTGGTGTAGCGGTGGAATGCGCAGATATCAGGAGGAACACCGGTGGCGAAGGCGGGTCTCTGGGCAGTAACTGACGCTGAGGAGCGAAAGCGTGGGG…
>ASV_251
TGGGGAATATTGGACAATGGGCGCAAGCCTGATCCAGCCATGCCGCGTGTGTGAAGAAGGCCTTCGGGTTGTAAAGCACTTTCAGCGAGGAGGAAGGGATTGTAGTTAATAGCTGCGATTTTTGACGTTACTCGCAGAAGAAGCACCGGCTAACTCCGTGCCAGCAGCCGCGGTAATACGGAGGGTGCAAGCGTTAATCGGAATTACTGGGCGTAAAGCGCACGCAGGCGGCTTTTTAAGTCGGATGTGAAAGCCCCGGGCTCAACCTGGGAATTGCATTCGATACTGGGAAGCTAGAGTATGTGAGAGGGGGGTAGAATTCCAAGTGTAGCGGTGAAATGCGTAGAGATTTGGAGGAATACCAGTGGCGAAGGCGGCCCCCTGGCACACTACTGACGC…
>ASV_252
TGGGGAATATTGCACAATGGGCGCAAGCCTGATGCAGCCATGCCGCGTGTATGAAGAAGGCCTTCGGGTTGTAAAGTACTTTCAGTCGTGAGGAAGGTGGTAGTGTTAATAGCACTATCATTTGACGTTAGCGACAGAAGAAGCACCGGCTAACTCCGTGCCAGCAGCCGCGGTAATACGGAGGGTGCGAGCATTAATCGGAATTACTGGGCGTAAAGCGCATGCAGGTGGTTTGTTAAGTCAGATGTGAAAGCCCGGGGCTCAACCTCGGAATAGCATTTGAAACTGGCAGACTAGAGTACTGTAGAGGGGGGTAGAATTTCAGGTGTAGCGGTGAAATGCGTAGAGATCTGAAGGAATACCGGTGGCGAAGGCGGCCCCCTGGACAGATACTGACAC…
>ASV_253
TGGGGAATCTTCCGCAATGGGCGAAAGCCTGACGGAGCAACGCCGCGTGAATGATGAAGGCCTTCGGGTTGTAAAGTTCTGTCTTCAGGGAAGAAAACAATGACGGTACCTGAGGAGGAAGCCCCGGCTAACTACGTGCCAGCAGCCGCGGTAATACGTAGGGGGCAAGCGTTGTCCGGAATTACTGGGCGTAAAGAGCGTGTAGGCGGATTATTAAGTCAGATGTGAAAACTTGGGGCTCAACCGCAAGAGTGCACCTGATACTGGTAATCTTGAGGGTATGAGAGGAAAACGGTATTCCTAGTGTAGCGGTGAAATGCGTAGATATTAGGAGGAACACCAGTGGCGAAGGCGGTTTTCTGGCATACAACTGACGCTGAGACGCGAAAGCGTGGGGAG…
>ASV_254
TGAGGAATATTGGTCAATGGGTGCAAGCCTGAACCAGCCATCCCGCGTGAAGGATTAAGGTCCTATGGATTGTAAACTTCTTTTGTATAGGGATAAACCTACCCTCGTGAGGGTAGCTGAAGGTACTATACGAATAAGCACCGGCTAACTCCGTGCCAGCAGCCGCGGTAATACGGAGGGTGCAAGCGTTATCCGGATTTATTGGGTTTAAAGGGTCCGTAGGCGGACTTATAAGTCAGTGGTGAAATCCTGTCGCTTAACGATAGAACTGCCATTGATACTGTAAGTCTTGAGTATATTTGAGGTAGCTGGAATAAGTAGTGTAGCGGTGAAATGCATAGATATTACTTAGAACACCAATTGCGAAGGCAGGTTACCAAGATATAACTGACGCTGAGG…
>ASV_255
TGGGGAATATTGCACAATGGGCGCAAGCCTGATGCAGCCATGCCGCGTGTATGAAGAAGGCCTTCGGGTTGTAAAGTACTTTCAGTTGTGAGGAAGGGGGTGTTGTTAATAGCAACATCTCTTGACGTTAGCAACAGAAGAAGCACCGGCTAACTCCGTGCCAGCAGCCGCGGTAATACGGAGGGTGCGAGCGTTAATCGGAATTACTGGGCGTAAAGCGCATGCAGGTGGTTCATTAAGTCAGATGTGAAAGCCCGGGGCTCAACCTCGGAACTGCATTTGAAACTGGTGAACTAGAGTACTGTAGAGGGGGGTAGAATTTCAGGTGTAGCGGTGAAATGCGTAGAGATCTGAAGGAATACCAGTGGCGAAGGCGCCCCCCTGGACAGATACTGACAC…
>ASV_256
GTATGAGCCACCGTGCCCAGCCATCCTAACTTTTATAGTGATTGCTTCCTTGAAGTTTTCCTTTAGTTTTATGACAGGAATGTGCATCCATAGACACTGTAGTTTGCTCTTGCCCATTAGAAGATATATCTTTTTAAGTATCTTTGAATCTGTGGGTTCCTCCTCCACCCTTTATTTTGCATACAAGCTTTGTGACCTGTACTCTCCCACAGTCTGGATTTCATTATTTGAATTCTCTTGGTACAGTTCAATGTGTTTCTCTGTCCTCTGTATTTCCTGTAAATAGACAGGTGATCCAGAGGT
>ASV_257
TGGGGAATATTGGACAATGGGCGCAAGCCTGATCCAGCCATACCGCGTGGGTGAAGAAGGCCTTCGGGTTGTAAAGCCCTTTTGTTGGGAAAGAAAAGCAGCTGGCTAATACCCGGTTGTTCTGACGGTACCCAAAGAATAAGCACCGGCTAACTTCGTGCCAGCAGCCGCGGTAATACGAAGGGTGCAAGCGTTACTCGGAATTACTGGGCGTAAAGCGTGCGTAGGTGGTTGTTTAAGTCTGTTGTGAAAGCCCTGGGCTCAACCTGGGAATTGCAGTGGATACTGGGCGACTAGAGTGTGGTAGAGGGTAGTGGAATTCCCGGTGTAGCAGTGAAATGCGTAGAGATCGGGAGGAACATCCATGGCGAAGGCAGCTACCTGGACCAACACTGACAC…
>ASV_258
TGGGGAATATTGGACAATGGGGGCAACCCTGATCCAGCCATGCCGCGTGTGTGAAGAAGGCCCTCGGGTTGTAAAGCACTTTCAGCGAGGAAGAACGCCTATCGGTTAATACCCGGTAGGAAAGACATCACTCGCAGAAGAAGCACCGGCTAACTCCGTGCCAGCAGCCGCGGTAATACGGAGGGTGCAAGCGTTAATCGGAATTACTGGGCGTAAAGCGCGCGTAGGTGGCTTGATAAGCCGGTTGTGAAAGCCCCGGGCTCAACCTGGGAACGGCATCCGGAACTGTCAGGCTAGAGTGCAGGAGAGGAAGGTAGAATTCCCGGTGTAGCGGTGAAATGCGTAGAGATCGGGAGGAATACCAGTGGCGAAGGCGGCCTTCTGGACTGACACTGACAC…
>ASV_259
TGAGCTATGATCATGCCACTGCACTCCATCTTGGGTGACAGAGTGAGATCCTGTCTGTGAAGAAAAGAAAGAACAGAAAAGAAAAAAAAATGCATAGCTTAATCTAATCATGAGGAAGGAAACATCAGACAAACTCAACTGAGAGATAGTCTACAAAATCACTGAGCAATTATTCTGGATGGAAGGAAACCACAGAGACGCAACAACTAAGTACAATGTGTGGCCCTGGATTAG
>ASV_260
TGGGGAATATTGGACAATGGGGGAAACCCTGATCCAGCCATGCCGCGTGTGTGAAGAAGGCCTTTTGGTTGTAAAGCACTTTAAGCAGTGAAGAAGACTCTTCGGTTAATACCCGGAGACGATGACATTAGCTGCAGAATAAGCACCGGCTAACTCTGTGCCAGCAGCCGCGGTAATACAGAGGGTGCAAGCGTTAATCGGAATTACTGGGCGTAAAGCGAGCGTAGGTGGCTTGATAAGTCAGATGTGAAATCCCCGGGCTTAACCTGGGAACTGCATCTGATACTGTCAGGCTAGAGTAGGTGAGAGGAAGGTAGAATTCCAGGTGTAGCGGTGAAATGCGTAGAGATCTGGAGGAATACCGATGGCGAAGGCAGCCTTCTGGCATCATACTGACAC…
>ASV_261
GGCGGCTGCAGAACAGGAGATCTGGGGAAGATGAAGAGGAAGAAGAAGATGTTGATGATGGCAGCTAATGTTTTTTGAGGGCTTATTGTGTGCTATCTGTGGTTCTAAGCATGTCACATACCCTGCACTGAAAACAGCTCCACAAGGTAGATATTATTTCTGTTTCACAGATTGAGAGACTATGGCTACAAAAGATGAGGTAAGGGACCCAGGGTTAATGGTGTGGCCAGGATTAGATACCC
>ASV_262
TAGGGAATCTTCGGCAATGGACGAAAGTCTGACCGAGCAACGCCGCGTGAGTGAAGAAGGTTTTCGGATCGTAAAACTCTGTTGTTAGAGAAGAACAAGGACGTTAGTAACTGAACGTCCCCTGACGGTATCTAACCAGAAAGCCACGGCTAACTACGTGCCAGCAGCCGCGGTAATACGTAGGTGGCAAGCGTTGTCCGGATTTATTGGGCGTAAAGCGAGCGCAGGCGGTTTCTTAAGTCTGATGTGAAAGCCCCCGGCTCAACCGGGGAAGGTCATTGGAAACTGGGAGACTTGAGTGCAGAAGAGGAGAGTGGAATTCCATGTGTAGCGGTGAAATGCGTAGATATATGGAGGAACACCAGTGGCGAAGGCGGCTCTCTGGTCTGTAACTGACGC…
>ASV_263
TGGGGAATATTGCACAATGGGGGAAACCCTGATGCAGCCATGCCGCGTGTGTGAAGAAGGCCTTCGGGTTGTAAAGCACTTTCAGCGAGGAGGAAAGGTTGGTAGCTAATAACTGCCAGCTGTGACGTTACTCGCAGAAGAAGCACCGGCTAACTCCGTGCCAGCAGCCGCGGTAATACGGAGGGTGCAAGCGTTAATCGGAATTACTGGGCGTAAAGCGCACGCAGGCGGTTGGATAAGTTAGATGTGAAAGCCCCGGGCTCAACCTGGGAATTGCATTTAAAACTGTCCAGCTAGAGTCTTGTAGAGGGGGGTAGAATTCCAGGTGTAGCGGTGAAATGCGTAGAGATCTGGAGGAATACCGGTGGCGAAGGCGGCCCCCTGGACAAAGACTGACGC…
>ASV_264
TGAGAGAAGATAGCTTCTCCAGGGTCCAAGAAGATCATTCTGGAGAGATTTTAAATGGAGACAGTCCTTGGAAAACAACTGGACTGCTCAGGAGAGAAAAAACACGTGCATACAAGTCAGGGTATGTTAGGGGACACTGTGGCTTTTGGTATAGCTTGAGGATGGCACATGATCCAGCAGAATTATGGGGAGAAGCGAGGGATGAGGCTGGGAGACCACTTGTAGGGTAGAGGA
>ASV_265
TAGGGAATCTTCCGCAATGGGCGAAAGCCTGACGGAGCAACGCCGCGTGAGTGATGAAGGTCTTCGGATCGTAAAACTCTGTTATTAGGGAAGAACAAATGTGTAAGTAACTGTGCACGTCTTGACGGTACCTAATCAGAAAGCCACGGCTAACTACGTGCCAGCAGCCGCGGTAATACGTAGGTGGCAAGCGTTATCCGGAATTATTGGGCGTAAAGCGCGCGTAGGCGGTTTCTTAAGTCTGATGTGAAAGCCCACGGCTCAACCGTGGAGGGTCATTGGAAACTGGGAAACTTGAGTGCAGAAGAGGAAAGTGGAATTCCATGTGTAGCGGTGAAATGCGCAGAGATATGGAGGAACACCAGTGGCGAAGGCGACTTTCTGGTCTGTAACTGACGC…
>ASV_266
TAGGGAATCTTCCGCAATGGACGAAAGTCTGACGGAGCAACGCCGCGTGAGCGAAGAAGGCCTTCGGGTCGTAAAGCTCTGTTGTTAGGGAAGAACAAGTAACGCAGTAACTGGCGTTACCGTGACGGTACCTAACGAGAAAGCCACGGCTAACTACGTGCCAGCAGCCGCGGTAATACGTAGGTGGCAAGCGTTGTCCGGAATTATTGGGCGTAAAGCGCGCGCAGGCGGTTCCTTAAGTCTGATGTGAAAGCCCACGGCTCAACCGTGGAGGGTCATTGGAAACTGGGGGACTTGAGTGCAGAAGAGGAGAGCGGAATTCCACGTGTAGCGGTGAAATGCGTAGAGATGTGGAGGAACACCAGTGGCGAAGGCGGCTCTCTGGTATGTAACTGACGC…
>ASV_267
CCTACGGGAGGCTGCAGGTGAGAGAACATTTGACTGTGCCTGGGAAGGTTAGCGGGAAGCCCGAGAGTAGCCCTGAAGGCCAAATAAGAATTCTCTTTGAAAGGGAGATCTTTCAAAGGAGAGAAGCTAGTCTAACTTTTTGGCATCTTTCAGCTCTTGCCTTTCCCAAATGTCTTCTGAAAATCTACTGCTACTTGAGGCTTCCAAGCAGGATTAGATACCCCTGTAGTC
>ASV_268
CCTACGGGTGGCTGCAGGTGAGAGAACATTTGACTGTGCCTGGGAAGGTTAGCGGGAAGCCCGAGAGTAGCCCTGAAGGCCAAATAAGAATTCTCTTTGAAAGGGAGATCTTTCAAAGGAGAGAAGCTAGTCTAACTTTTTGGCATCTTTCAGCTCTTGCCTTTCCCAAATGTCTTCTGAAAATCTACTGCTACTTGAGGCTTCCAAGCAGGATTAGATACCCCAGTAGTC
>ASV_269
TGGGGAATATTGCACAATGGGGGAAACCCTGATGCAGCGACGCCGCGTGAGCGATGAAGGAATTCGTTTCGTAAAGCTCTGTCCTTGGAGAAGATAATGACGGTAACCAAGGAGGAAGCACCGGCTAAATACGTGCCAGCAGCCGCGGTAATACGTATGGTGCGAGCGTTGTCCGGAATTATTGGGCGTAAAGGGTACGTAGGCGGTTAAACAAGTCAGATGTAAAAACTTGAGGCTCAACCTCATGTAGCATTTGAAACTGTATAACTTGAGTAGTGGAGAGGAAAGTGGAATTCCTAGTGTAGCGGTGAAATGCGTAGATATTAGGAGGAATACCAGTAGCGAAGGCGACTTTCTGGACACAAACTGACGCTGAGGTACGAAAGCGTGGGGAGCAAA…
>ASV_270
GGTGGCAGCAGAACAGGAGATCTGGGGAAGATGAAGAGGAAGAAGAAGATGTTGATGATGGCAGCTAATGTTTTTTGAGGGCTTATTGTGTGCTATCTGTGGTTCTAAGCATGTCACATACCCTGCACTGAAAACAGCTCCACAAGGTAGATATTATTTCTGTTTCACAGATTGAGAGACTATGGCTACAAAAGATGAGGTAAGGGACCCAGGGTTAATGGTGTGGCCAGGATTAGATACCC
>ASV_271
TGGGGAATATTGCACAATGGGCGCAAGCCTGATGCAGCCATGCAGCGTGTGTGAAGAAGGCCTTCGGGTTGTAAAGCACTTTCAGTCGTGAGGAAGGTGGTGTTGTTAATAGCAGCATCATTTGACGTTAGCGACAGAAGAAGCACCGGCTAACTCCGTGCCAGCAGCCGCGGTAATACGGAGGGTGCGAGCGTTAATCGGAATTACTGGGCGTAAAGCGCATGCAGGTGGTTTGTTAAGTCAGATGTGAAAGCCCGGGGCTCAACCTCGGAATAGCATTTGAAACTGGCAAGCTAGAGTACTGTAGAGGGGGGTAGAATTTCAGGTGTAGCGGTGAAATGCGTAGAGATCTGAAGGAATACCGGTGGCGAAGGCGGCCCCCTGGACAGATACTGACAC…
>ASV_272
CCTACGGGGGGCTGCAGAAACAGCAGGCTTGGCCAATATAGGACTGAGCAAGGAGCTCTGCTTTCAGGTTAGAATGCTGCATTCTAATTAGCAATATTACTCCCAAATGTTTAGCTGCAGTGGTGGGGGGATTAGATACCCTTGTAGTC
>ASV_273
TGGGGAATATTGTGCAATGGGGGAAACCCTGACACAGCGACGCCGCGTGAGTGAAGAAGGCCTTCGGGTCGTAAAGCTCAATAGTATGGGAAGAAAGAAATGACGGTACCATACGAAAGCCCCGGCTAACTACGTGCCAGCAGCCGCGGTAATACGTAGGGGGCGAGCGTTGTCCGGAATTACTGGGCGTAAAGAGCACGTAGGCGGCTATAAAAGTCAGATGTGAAAAACCTGGGCTCAACCGAGGGTATGCATCTGAAACTAAATAGCTTGAGTCAAGGAGAGGAGAGCGGAATTCCTGGTGTAGCGGTGAAATGCGTAGAGATCAGGAAGAATACCAGTGGCGAAAGCGGCTCTCTGGACTTGAACTGACGCTGAGGTGCGAAAGCGTGGGGAGCA…
>ASV_274
TGGGGAATATTGCACAATGGGGGAAACCCTGATGCAGCCATGCCGCGTGTGTGAAGAAGGCCTTCGGGTTGTAAAGCACTTTCAGCGAGGAGGAAAGGGTGTAAGTTAATACCTTACATCTGTGACGTTACTCGCAGAAGAAGCACCGGCTAACTCCGTGCCAGCAGCCGCGGTAATACGGAGGGTGCGAGCGTTAATCGGAATTACTGGGCGTAAAGCGTGCGCAGGCGGTTTGTTAAGCGAGATGTGAAAGCCCCGGGCTCAACCTGGGAACCGCATTTCGAACTGGCAAACTAGAGTCTTGTAGAGGGGGGTAGAATTCTAGGTGTAGCGGTGAAATGCGTAGAGATCTGGAGGAATACCGGTGGCGAAGGCGGCCCCCTGGACAAAGACTGACGC…
>ASV_275
TAGGGAATCTTCCGCAATGGACGAAAGTCTGACGGAGCAACGCCGCGTGAGCGAAGAAGGCCTTCGGGTCGTAAAGCTCTGTTGTTAGGGAAGAACAAGTAACGCAGTAACTGGCGTTACCTTGACGGTACCTAACGAGAAAGCCACGGCTAACTACGTGCCAGCAGCCGCGGTAATACGTAGGTGGCAAGCGTTGTCCGGAATTATTGGGCGTAAAGCGCGCGCAGGCGGTTCCTTAAGTCTGATGTGAAAGCCCACGGCTCAACCGTGGAGGGTCATTGGAAACTGGGGGACTTGAGTGCAGAAGAGGAGAGCGGAATTCCACGTGTAGCGGTGAAATGCGTAGAGATGTGGAGGAACACCAGTGGCGAAGGCGGCTCTCTGGTCTGTAACTGACGC…
>ASV_276
TGGGGAATATTGGACAATGGGCGCAAGCCTGATCCAGCCATACCGCGTGGGTGAAGAAGGCCTTCGGGTTGTAAAGCCCTTTTGTTGGGAAAGAAAAGCAGTCGGCTAATACCCGGTTGTTCTGACGGTACCCAAAGAATAAGCACCGGCTAACTTCGTGCCAGCAGCCGCGGTAATACGAAGGGTGCAAGCGTTACTCGGAATTACTGGGCGTAAAGCGTGCGTAGGTGGTTGTTTAAGTCTGTTGTGAAAGCCCTGGGCTCAACCTGGGAATTGCAGTGGATACTGGGCGACTAGAGTGTGGTAGAGGGTAGTGGAATTCCCGGTGTAGCAGTGAAATGCGTAGAGATCGGGAGGAACATCCATGGCGAAGGCAGCTACCTGGACCAACACTGACAC…
>ASV_277
TGGGGAATATTGCGCAATGGGGGCAACCCTGACGCAGCCATGCCGCGTGAATGAAGAAGGCCTTCGGGTTGTAAAGTTCTTTCGGTAGCGAGGAAGGCATTTAGTTTAATAGACTAGGTGATTGACGTTAACTACAGAAGAAGCACCGGCTAACTCCGTGCCAGCAGCCGCGGTAATACGGAGGGTGCGAGCGTTAATCGGAATAACTGGGCGTAAAGGGCACGCAGGCGGTGACTTAAGTGAGGTGTGAAAGCCCCGGGCTTAACCTGGGAATTGCATTTCATACTGGGTCGCTAGAGTACTTTAGGGAGGGGTAGAATTCCACGTGTAGCGGTGAAATGCGTAGAGATGTGGAGGAATACCGAAGGCGAAGGCAGCCCCTTGGGAATGTACTGACGC…
>ASV_278
CAGGATGGACAGGACCAAAGGTCCGTGCAAAGGCCCTGAGGCTGAGTGGTGTTTGAGGAATGTTGAGAGGCCAGTGAGGAGGGGAAGCGTAAGAGGAATTAAGATCCAGCAGCTCCTGGGAGATCAGACCATGTGGGCCCCTCACAGGTAAGGCTTCAGCTTACACACCTAGGTAGGTGGGACACTCTGCACAGTTTGGATCAGCAATCCAACACGATCTGCTCAGCTCTGAAAAATCTCTGGCTATTGAGTGGAGAACAGGCTACAGGGAGAAGAGGGTGGGAGCAGGGATAATTAGGAGCCTATTGCAATATCCAGACAAGAGATAATCGCAGTAGAGGAAGGGGCAAGGCACTGTCAGGATAAGCCTGGAGGATTTGCTCAT
>ASV_279
ACCTTTCCTTGAAATATCATTATGGTGTTCCTCATCTCATTTCAGGATGAAAATGTGGCTTCTTTTCCAGTTTTGTTACTTTTTCTCTTTCTTTGGATGTTATAGCAGCATATTTTGGAGTACAAGTGCGCTTTTGTTCCTTCATTTTAAAAAAAATTTGTTCTGCTCAAAATCACTGCATGCGCCTGCATGTTCAACATTGCTTTCATTCCGCATATAATTAGGTTACCCTGTGGATTTGCATGCAGTCTCATTCATTATGTTCATCAAGATGAGAGGGTTTTCAAACTCAAAAAGCATCATTCATTCTGGGAACTGGACTATAACTCTGCCCTGTATTTCAGGTGAGGTAATGGATTATTCAAGCAAGACTACAGGTCCATATCCAGAAACACGACA…
>ASV_280
GGAGGCAGCAGAACAGGAGATCTGGGGAAGATGAAGAGGAAGAAGAAGATGTTGATGATGGCAGCTAATGTTTTTTGAGGGCTTATTGTGTGCTATCTGTGGTTCTAAGCATGTCACATACCCTGCACTGAAAACAGCTCCACAAGGTAGATATTATTTCTGTTTCACAGATTGAGAGACTATGGCTACAAAAGATGAGGTAAGGGACCCAGGGTTAATGGTGTGGCCAGGATTAGATACCC
>ASV_281
TGGGGAATATTGGACAATGGGGGCAACCCTGATCCAGCCATGCCGCGTGTGTGAAGAAGGCCCTCGGGTTGTAAAGCACTTTCAGCGAGGAAGAACGCCTAGCGGTTAATACCCGCTAGGAAAGACATCACTCGCAGAAGAAGCACCGGCTAACTCCGTGCCAGCAGCCGCGGTAATACGGAGGGTGCAAGCGTTAATCGGAATTACTGGGCGTAAAGCGCGCGTAGGTGGCTTGATAAGCCGGTTGTGAAAGCCCCGGGCTCAACCTGGGAACGGCATCCGGAACTGTCAGGCTAGAGTGCAGGAGAGGAAGGTAGAATTCCCGGTGTAGCGGTGAAATGCGTAGAGATCGGGAGGAATACCAGTGGCGAAGGCGGCCTTCTGGACTGACACTGACAC…
>ASV_282
ACCATGTAGAAAAAAGGAAGTAGTTGGGAAGAAAACAAGACCTATATGTTAGGTCAAAAAAAGACTAAGTGGACTGATCAGTTAGTGAATCAGTATGGGGAGATAGAGCTGAGCAGAAAATCACGGTGTCAAGAGAGGACATTAGTCTGCCAAACTTGAGATCATGTAAAGCACCATGGCTGCCAAGGTGAGATAATGAGGTATCAAGATATAGGAAGATATTAAGATATTCTCATATGCAGGTGACACTTAGTTGCATGGGGAAGCAGGCAGATGCTTACCATCTGAGACCTCAGATCACAAGAAGCAAGTCCTCAATTATCCAACCAGAGCTCCGGGCAGTCTTGCAGTCTATACAGGGGTCACTG
>ASV_283
TGGGGAATATTGCACAATGGGCGAAAGCCTGATGCAGCGACGCCGCGTGAGGGATGACGGCCTTCGGGTTGTAAACCTCTTTCAGTAGGGAAGAAGCGAAAGTGACGGTACCTGCAGAAGAAGCACCGGCTAACTACGTGCCAGCAGCCGCGGTAATACGTAGGGTGCGAGCGTTATCCGGAATTATTGGGCGTAAAGAGCTCGTAGGCGGTTTGTCGCGTCTGTCGTGAAAGTCCGGGGCTTAACCCCGGATCTGCGGTGGGTACGGGCAGACTAGAGTGCAGTAGGGGAGACTGGAATTCCTGGTGTAGCGGTGGAATGCGCAGATATCAGGAGGAACACCGATGGCGAAGGCAGGTCTCTGGGCTGTAACTGACGCTGAGGAGCGAAAGCATGGGG…
>ASV_284
CCTACGGGGGGCTGCAGAAACAGCAGGCTTGGCCAATATAGGACTGAGCAAGGAGCTCTGCTTTCAGGTTAGAATGCTGCATTCTAATTAGCAATATTACTCCCAAATGTTTAGCTGCAGTGGTGGGGGGATTAGATACCCGAGTAGTC
>ASV_285
GTCACCTGAGGTCTTTCAGACCATGATAAAACTGGTTTTCATTCTAAATGAGATGCACAGTCATGGGAAGGTTTGAGCAAATGAATACTATATTCATTTTACAAATATATAATCTGACTCAGGTTCTACAAAGATTACTCTGCATGAGACTGTTGGGAGCAAAGACAGAAGGAGAGAGAGCAGTTAAAAAGATATTGCAATATTCCAGGAGACTGAGATAAAGCTGTGGAGTTATGAGAAACGTTCAGACTCTGAACTTATTTTAACGTAGAACCAATTGGATATGCTACT
>ASV_286
TGGGGAATTTTGGACAATGGGGGAAACCCTGATCCAGCCATGCCGCGTGTATGAAGAAGGCCTTAGGGTTGTAAAGTACTTTTGTTAGGGAAGAAAAGCTAGTTTTTAATAAAAATTAGTGATGACGGTACCTAAAGAATAAGCACCGGCTAACTACGTGCCAGCAGCCGCGGTAATACGTAGGGTGCAAGCGTTAATCGGAATTATTGGGCGTAAAGCGAGTGCAGACGGTTACTTAAGCCAGATGTGAAATCCCCAAGCTTAACTTGGGACGTGCATTTGGAACTGGGTGACTAGAGTGTGTCAGAGGGAGGTAGAATTCCACATGTAGCGGTGGAATGCGTAGAGATGTGGAGGAATACCGATGGCGAAGGCAGCCTCCTGGGATAACACTGACGT…
>ASV_287
TGGTAGGAGCATGAGAGAACCTCACTTCAAAGGAAGTGGTAAAAGGGCCTAACAGTCTAAAGAGAACAGTGCTGTTCCATATGGGAACCTCAACCCACATGTGGGTTACTGAATACTTGAAATGTGACGTCCAAATCTAGATGTACTGTAAGTGTAAAATACATACTGGATTTCAAAGAGTTAGTGTAAATAAGAAGTGAAATACCTCATTGACACATTTTGTAAATGGATTAG
>ASV_288
CCTACGGGGGGCTGCAGAAACAGCAGGCTTGGCCAATATAGGACTGAGCAAGGAGCTCTGCTTTCAGGTTAGAATGCTGCATTCTAATTAGCAATATTACTCCCAAATGTTTAGCTGCAGTGGTGGGGGGATTAGATACCCTAGTAGTC
>ASV_289
CCGCGGTAATACGGAGGGTGCGAGCGTTAATCGGAATTACTGGGCGTAAAGCGCATGCAGGTGGTTTGTTAAGTCAGATGTGAAAGCCCGGGGCTCAACCTCGGAATAGCATTTGAAACTGGCAAGCTAGAGTACTGTAGAGGGGGGTAGAATTTCAGGTGTAGCGGTGAAATGCGTAGAGATCTGAAGGAATACCGGTGGCGAAGGCGGCCCCCTGGACAGATACTGACACTCAGATGCGAAAGCGTGGGGAGCAAACA
>ASV_290
TGGGGAATTTTGGACAATGGGCGAAAGCCTGATCCAGCAATGCCGCGTGCAGGATGAAGGCCCTCGGGTTGTAAACTGCTTTTGTATGGAACGAAAAGCCTGGGGCTAATATCCCCGGGTCATGACGGTACCGTAAGAATAAGCACCGGCTAACTACGTGCCAGCAGCCGCGGTAATACGTAGGGTGCAAGCGTTAATCGGAATTACTGGGCGTAAAGCGTGCGCAGGCGGTTTTGTAAGACAGTGGTGAAATCCCCGGGCTCAACCTGGGAACTGCCATTGTGACTGCAAGGCTAGAGTGCGGCAGAGGGGGATGGAATTCCGCGTGTAGCAGTGAAATGCGTAGATATGCGGAGGAACACCGATGGCGAAGGCAATCCCCTGGGCCTGCACTGACGC…
>ASV_291
CCTACGGGGGGCTGCAGGTGAGAGAACATTTGACTGTGCCTGGGAAGGTTAGCGGGAAGCCCGAGAGTAGCCCTGAAGGCCAAATAAGAATTCTCTTTGAAAGGGAGATCTTTCAAAGGAGAGAAGCTAGTCTAACTTTTTGGCATCTTTCAGCTCTTGCCTTTCCCAAATGTCTTCTGAAAATCTACTGCTACTTGAGGCTTCCAAGCAGGATTAGATACCCCAGTAGTC
>ASV_292
TAGGGAATCTTCCGCAATGGGCGAAAGCCTGACGGAGCGACGCCGCGTGAGCGAAGAAGGCCTTCGGGTCGTAAAGCTCTGTTGTGAGGGACGAAGGAGCGCCGTTTGAAGAAGGCGGCGCGGTGACGGTACCTCACGAGAAAGCCCCGGCTAACTACGTGCCAGCAGCCGCGGTAATACGTAGGGGGCGAGCGTTGTCCGGAATTATTGGGCGTAAAGCGCGCGCAGGCGGTCTCTTAAGTCTGATGTGAAAGCCCACGGCTCAACCGTGGAGGGTCATTGGAAACTGGGGGACTTGAGGGCAGGAGAGGAGAGCGGAATTCCACGTGTAGCGGTGAAATGCGTAGAGATGTGGAGGAACACCAGTGGCGAAGGCGGCTCTCTGGCCTGCACCTGACG…
>ASV_293
GGTGGCACTCACTGAGGAGGAGGCACTGCCCCCGCTACATCCCAGGAGGGCAGAAGCAGCAATGGGATCTCACAAGAGGGGGCAAAAGGTACGTGATAGTAATCAGCCCTAAAACAATGCTTTCTATGTGCCAGATACCCTAAATGCATGAATTGCTTTAATCCTCATAACAACCTTATGAGGTTTAAATCCATTTTTGGATGAAGACATTAAGATACAAGGAGGTTAAGTACCTTGCCCAAGGTCATACAGCCAGTAAATGGCAGAGCCA
>ASV_294
TGGGGAATATTGCACAATGGGCGCAAGCCTGATGCAGCCATGCCGCGTGTATGAAGAAGGCCTTCGGGTTGTAAAGTACTTTCAGCGGGGAGGAAGGGAGTAAAGTTAATACCTTTGCTCATTGACGTTACCCGCAGAAGAAGCACCGGCTAACTCCGTGCCAGCAGCCGCGGTAATAGGGAGGGTGCAAGCGTTAATCGGAATTACTGGGCGTAAAGCGCACGCAGGCGGTTTGTTAAGTCAGATGTGAAATCCCCGGGCTCAACCTGGGAACTGCATCTGATACTGGCAAGCTTGAGTCTCGTAGAGGGGGGTAGAATTCCAGGTGTAGCGGTGAAATGCGTAGAGATCTGGAGGAATACCGGTGGCGAAGGCGGCCCCCTGGACGAAGACTGACGC…
>ASV_295
TGGGGAATTTTGGACAATGGGCGCAAGCCTGATCCAGCAATGCCGCGTGCGGGAAGAAGGCCTTCGGGTTGTAAACCGCTTTTGTACGGAACGAAAAGGCTCTGGCTAATACCTGGGGCTGATGACGGTACCGTAAGAATAAGCACCGGCTAACTACGTGCCAGCAGCCGCGGTAATACGTAGGGTGCGAGCGTTAATCGGAATTACTGGGCGTAAAGCGTGCGCAGGCGGTCTTGTAAGACAGAGGTGAAATCCCTGGGCTCAACCTAGGAATGGCCTTTGTGACTGCAAGGCTGGAGTGCGGCAGAGGGGGATGGAATTCCGCGTGTAGCAGTGAAATGCGTAGATATGCGGAGGAACACCGATGGCGAAGGCAGTCCCCTGGGCCTGCACTGACGC…
>ASV_296
TGAGGAATATTGGACAATGGGCGCAAGCCTGATCCAGCCATGCCGCGTGCAGGATGACGGTCCTATGGATTGTAAACTGCTTTTGTACGAGAAGAAACACTCCTTCGTGAAGGAGCTTGACGGTATCGTAAGAATAAGGATCGGCTAACTCCGTGCCAGCAGCCGCGGTAATACGGAGGATCCAAGCGTTATCCGGAATCATTGGGTTTAAAGGGTCCGTAGGCGGTTTAGTAAGTCAGTGGTGAAAGCCCATCGCTCAACGGTGGAACGGCCATTGATACTGCTGAACTTGAATTATTAGGAAGTAACTAGAATATGTAGTGTAGCGGTGAAATGCTTAGAGATTACATGGAATACCAATTGCGAAGGCAGGTTACTACTAATGGATTGACGCTGATG…
>ASV_297
CCTACGGGAGGCTGCAGGTGAGAGAACATTTGACTGTGCCTGGGAAGGTTAGCGGGAAGCCCGAGAGTAGCCCTGAAGGCCAAATAAGAATTCTCTTTGAAAGGGAGATCTTTCAAAGGAGAGAAGCTAGTCTAACTTTTTGGCATCTTTCAGCTCTTGCCTTTCCCAAATGTCTTCTGAAAATCTACTGCTACTTGAGGCTTCCAAGCAGGATTAGATACCCCAGTAGTC
>ASV_298
TGGGGAATATTGGACAATGGGCGAAAGCCTGATCCAGCAATGCCGCGTGAGTGATGAAGGCCTTAGGGTTGTAAAGCTCTTTTACCCGGGATGATAATGACAGTACCGGGAGAATAAGCCCCGGCTAACTCCGTGCCAGCAGCCGCGGTAATACGGAGGGGGCTAGCGTTGTTCGGAATTACTGGGCGTAAAGCGCGCGTAGGCGGCTTTGTAAGTTAGAGGTGAAAGCCCGGAGCTCAACTCCGGAATTGCCTTTAAGACTGCATCGCTAGAATCATGGAGAGGTTAGTGGAATTCCGAGTGTAGAGGTGAAATTCGTAGATATTCGGAAGAACACCAGTGGCGAAGGCGACTAACTGGACATGTATTGACGCTGAGGTGCGAAAGCGTGGGGAGCAA…
>ASV_299
TGAGGAATATTGCGCAATGGGCGAAAGCCTGACGCAGCGACGCCGCGTGGAGGATGAAGGTTTTCGGATTGTAAACTCCTGTTAAGTGGGAAGAAACGACAAAATATAATACATTTTGTAACTGACGGTACCATTAAAGAAAGCACCGGCTAACTTCGTGCCAGCAGCCGCGGTAATACGAGGGGTGCAAGCGTTATTCGGAATTATTGGGCGTAAAGGGTGCGTAGGCGGCGTATTAAGTCAACTGTTAAAACCTCCAGCCTAACTGGAGATCAGCAGTAGATACTGGTATGCTAGAGGATGGAAGAGAGAAGTGGAATTCTTGGAGTAGCGGTGGAATGCGTAGATCTCAAGAGGAACACCAATGGCGAAGGCAGCTTCTTGGTCCATATCTGACGC…
>ASV_300
TGGGGAATATTGGACAATGGGGGGAACCCTGATCCAGCCATGCCGCGTGTGTGAAGAAGGCCTTATGGTTGTAAAGCACTTTAAGCGAGGAGGAGGCTACTCTAGTTAATACCTAGGGATAGTGGACGTTACTCGCAGAATAAGCACCGGCTAACTCTGTGCCAGCAGCCGCGGTAATACAGAGGGTGCGAGCGTTAATCGGATTTACTGGGCGTAAAGCGTGCGTAGGCGGCTTATTAAGTCGGATGTGAAATCCCCGAGCTTAACTTGGGAATTGCATTCGATACTGGTGAGCTAGAGTATGGGAGAGGATGGTAGAATTCCAGGTGTAGCGGTGAAATGCGTAGAGATCTGGAGGAATACCGATGGCGAAGGCAGCCATCTGGCCTAATACTGACG…
>ASV_301
CCTACGGGGGGCTGCAGGTGAGAGAACATTTGACTGTGCCTGGGAAGGTTAGCGGGAAGCCCGAGAGTAGCCCTGAAGGCCAAATAAGAATTCTCTTTGAAAGGGAGATCTTTCAAAGGAGAGAAGCTAGTCTAACTTTTTGGCATCTTTCAGCTCTTGCCTTTCCCAAATGTCTTCTGAAAATCTACTGCTACTTGAGGCTTCCAAGCAGGATTAGATACCCCTGTAGTC
>ASV_302
TGGGGAATATTGCACAATGGGCGCAAGCCTGATGCAGCCATGCCGCGTGTGTGAAGAAGGCCTTCGGGTTGTAAAGCACTTTCAGCGAGGAGGAAGGGTGGTGTGTTAATAGCACATCACATTGACGTTACTCGCAGAAGAAGCACCGGCTAACTCCGTGCCAGCAGCCGCGGTAATACGGAGGGTGCAAGCGTTAATCGGAATTACTGGGCGTAAAGCGCACGCAGGCGGTTTGTTAAGTCAGATGTGAAATCCCCGCGCTTAACGTGGGAACTGCATTTGAAACTGGCAAGCTAGAGTCTTGTAGAGGGGGGTAGAATTCCAGGTGTAGCGGTGAAATGCGTAGAGATCTGGAGGAATACCGGTGGCGAAGGCGGCCCCCTGGACAAAGACTGACGC…
>ASV_303
TGGGGAATATTGCACAATGGGCGCAAGCCTGATGCAGCCATGCCGCGTGTGTGAAGAAGGCCTTCGGGTTGTAAAGCACTTTCAGTCGTGAGGAAGGCGGCGTCGTTAATAGCGGCGTTGTTTGACGTTAGCGACAGAAGAAGCACCGGCTAACTCCGTGCCAGCAGCCTCGGTAATACGGAGGGTGCGAGCGTTAATCGGAATTACTGGGCGTAAAGCGCATGCAGGTGGTTTGTTAAGTCAGATGTGAAAGCCCGGGGCTCAACCTCGGAATAGCATTTGAAACTGGCAGACTAGAGTACTGTAGAGGGGGGTAGAATTTCAGGTGTAGCGGTGAAATGCGTAGAGATCTGAAGGAATACCGGTGGCGAAGGCGGCCCCCTGGACAGATACTGACAC…
>ASV_304
TACTGAAACAGGCTAAGAAAGTAGACAAAAGTTGTAACTTCTTGCCTCCCTGTCCGTCTGCTTTAATCAGCAGTAGGAAACCTGCCTTAGCCCCAGACTGGCTCTCCCAGATGATGGAATCTGACTTTCTTTGAAATGAAGTCGAATCCCTTTTTCCCAAGACAGCTTATCCAATATTTTACTATCATGGTCATTGTGAATCTTTCTTTTCCAAATTAATTATCTCTGTGGATGACACAGCTGAAGTTTTTAGCTT
>ASV_305
ACAGATTTCATTGCGTTCGAGAAAAAATGTGAGAGAAATGTGTGAGTGGTTTGCTTCCAAGAATTGAGGGAAATGGAGTTGCCTCTGAAGCCACTGAGCCAAGGGTGGTAGCACTCACCATGGTGGCTAAAACAATAGAAGAACACATCACGATTTGGAAGGTCAAGGGTTCCATTGCTGATCTCAGATCCCCACAGGCAACCAAGAGGAAACCTCAGTTGGTCTGTTGGTTATATGCATGTGTGTCT
>ASV_306
TGGGGAATCTTCCGCAATGGACGAAAGTCTGACGGAGCAACGCCGCGTGAGTGATGAAGGTTTTCGGATCGTAAAACTCTGTTGTTTAGGACGAATGTGCTATATATTAATACTATATAGTATTGACGGTACTAAACGAGAAAGCCACGGCTAACTACGTGCCAGCAGCCGCGGTAATACGTAGGTGGCAAGCGTTGTCCGGAATTATTGGGCGTAAAGAGCATGTAGGTGGATTATTAAGTCGGACGTTAAAATGCGGGGCTCAACCCCGTATTGCGTTGGATACTGGTAATCTTGAGTGCAGGAGAGGAAAGGGGAATTCCCAGTGTAGCGGTGAAATGCGTAGATATTGGGAGGAACACCAGTGGCGAAGGCGCCTTTCTGGACTGTAACTGACAC…
>ASV_307
TGGGGAATATTGGACAATGGGCGCAAGCCTGATCCAGCCATGCCGCGTGAGTGATGAAGGCCTTAGGGTTGTAAAGCTCTTTTATCCGGGACGATAATGACGGTACCGGAGGAATAAGCCCCGGCTAACTTCGTGCCAGCAGCCGCGGTAATACGAAGGGGGCTAGCGTTGCTCGGAATCACTGGGCGTAAAGGGCGCGTAGGCGGCGTTTTAAGTCGGGGGTGAAAGCCTGTGGCTCAACCACAGAATGGCCTTCGATACTGGGACGCTTGAGTATGGTAGAGGTTGGTGGAACTGCGAGTGTAGAGGTGAAATTCGTAGATATTCGCAAGAACACCGGTGGCGAAGGCGGCCAACTGGACCATCACTGACGCTGAGGCGCGAAAGCGTGGGGAGCAA…
>ASV_308
TGAGCCATGATCACACCACCGCACTCCAGCAAGGGCAACAGATTGAGACCCTGTCTCAGTAAATAAATAAATAAATGTTTAGTAAGCATCTTATGCTTTACTAGATGTTATAAAACACGGAAATAAATAAGAAATAATCCTTGATCTTCAGGGACTGTCGAAAGCTGGCTCCCCCAAATCACCTAATCAACCTGTTAATAAGACAAAGTTGTTTATTGCTTACTGTAGTGAGAGAGAACACTACTTCAACAGTCTTAATAGTGTCTCAGAGAAGGAAGAACAGAGTTGGGATATTTATTGAGATGTTGAAATTTGATTTAAGGCAAACCTTTTAATTCCAGTATGTGTGATGGTGTTGACTA
>ASV_309
TAGGGAATCTTCCGCAATGGGCGAAAGCCTGACGGAGCAACGCCGCGTGAGTGAAGAAGGATTTCGGTTCGTAAAGCTCTGTTGTTAGGGAAGAATGATTATGTAGTAACTATACATAGTAGAGACGGTACCTAACCAGAAAGCCACGGCTAACTACGTGCCAGCAGCCGCGGTAATACGTAGGTGGCAAGCGTTGTCCGGAATTATTGGGCGTAAAGCGCGCGCAGGTGGTTTAATAAGTCTGATGTGAAAGCCCACGGCTCAACCGTGGAGGGTCATTGGAAACTGTTAAACTTGAGTGCAGGAGAGAAAAGTGGAATTCCTAGTGTAGCGGTGAAATGCGTAGAGATTAGGAGGAACACCAGTGGCGAAGGCGGCTTTTTGGCCTGTAACTGACAC…
>ASV_310
TGAGGAATATTGGACAATGGGTTAGCGCCTGATCCAGCCATCCCGCGTGAAGGACGACGGCCCTATGGGTTGTAAACTTCTTTTGTACAGGGATAAACCTACCCTCGTGAGGGTAGCTGAAGCTACTGTACGAATAAGCACCGGCTAACTCCGTGCCAGCAGCCGCGGTAATACGGAGGGTGCAAGCGTTATCCGGATTTATTGGGTTTAAAGGGTCCGTAGGCGGATGCGTAAGTCAGTGGTGAAATCTCACAGCTCAACTGTGAAACTGCCATTGATACTGCGTGTCTTGAGTGAGGTTGAAGTAGCTGGAATAAGTAGTGTAGCGGTGAAATGCATAGATATTACTTAGAACACCAATTGCGAAGGCAGGTTACTAAGTCTCAACTGACGCTGATG…
>ASV_311
TGGGGAATCTTCCGCAATGGACGAAAGTCTGACGGAGCAACGCCGCGTGAGTGATGACGGCCTTCGGGTTGTAAAGCTCTGTTAATCGGGACGAAAGGTCTTCTTGCGAATAGTTAGAAGAATTGACGGTACCGGAATAGAAAGCCACGGCTAACTACGTGCCAGCAGCCGCGGTAATACGTAGGTGGCAAGCGTTGTCCGGAATTATTGGGCGTAAAGCGCGCGCAGGCGGATCAGTCAGTCTGTCTTAAAAGTTCGGGGCTTAACCCCGTGATGGGATGGAAACTGCTGATCTAGAGTATCGGAGAGGAAAGTGGAATTCCTAGTGTAGCGGTGAAATGCGTAGATATTAGGAAGAACACCAGTGGCGAAGGCGACTTTCTGGACGAAAACTGACGC…
>ASV_312
CCTACGGGTGGCTGCAGGTGAGAGAACATTTGACTGTGCCTGGGAAGGTTAGCGGGAAGCCCGAGAGTAGCCCTGAAGGCCAAATAAGAATTCTCTTTGAAAGGGAGATCTTTCAAAGGAGAGAAGCTAGTCTAACTTTTTGGCATCTTTCAGCTCTTGCCTTTCCCAAATGTCTTCTGAAAATCTACTGCTACTTGAGGCTTCCAAGCAGGATTAGATACCCGAGTAGTC
>ASV_313
CCTACGGGTGGCTGCAGGTGAGAGAACATTTGACTGTGCCTGGGAAGGTTAGCGGGAAGCCCGAGAGTAGCCCTGAAGGCCAAATAAGAATTCTCTTTGAAAGGGAGATCTTTCAAAGGAGAGAAGCTAGTCTAACTTTTTGGCATCTTTCAGCTCTTGCCTTTCCCAAATGTCTTCTGAAAATCTACTGCTACTTGAGGCTTCCAAGCAGGATTAGATACCCTAGTAGTC
>ASV_314
TAGGGAATCTTCGGCAATGGGGGCAACCCTGACCGAGCAACGCCGCGTGAGTGAAGAAGGTTTTCGGATCGTAAAGCTCTGTTGTAAGAGAAGAACGGGTATGAGAGTGGAAAATTCATACTGTGACGGTATCTTACCAGAAAGGGACGGCTAACTACGTGCCAGCAGCCGCGGTAATACGTAGGTCCCGAGCGTTGTCCGGATTTATTGGGCGTAAAGCGAGCGCAGGTGGTTACATAAGTCTGAAGTAAAAGGCAGTGGCTCAACCATTGTATGCTTTGGAAACTGTGTAACTTGAGTGCAGAAGGGGAGAGTGGAATTCCATGTGTAGCGGTGAAATGCGTAGATATATGGAGGAACACAGGTGGCGAAAGCGGCTCTCTGGTCTGTAACTGACAC…
>ASV_315
TGGGGAATTTTGGACAATGGGCGCAAGCCTGATCCAGCCATTCCGCGTGCAGGAAGAAGGCCTTCGGGTTGTAAACTGCTTTTGTCAGGGAAGAAATCCTCTGGGTTAATACCTCGGAGGGATGACGGTACCTGAAGAATAAGCACCGGCTAACTACGTGCCAGCAGCCGCGGTAATACGTAGGGTGCGAGCGTTAATCGGAATTACTGGGCGTAAAGCGTGCGCAGGCGGCTTTGCAAGACAGATGTGAAATCCCCGGGCTCAACCTGGGAACTGCATTTGTGACTGCAAGGCTAGAGTGCGGCAGAGGGAGATGGAATTCCGCGTGTAGCAGTGAAATGCGTAGATATGCGGAGGAACACCGATGGCGAAGGCAATCTCCTGGGCCTGCACTGACGC…
>ASV_316
TGGGGAATTTTGGACAATGGGCGAAAGCCTGATCCAGCAATGCCGCGTGAGTGAAGAAGGCCTTCGGGTTGTAAAGCTCTTTTGTCAGGGAAGAAACGGTGAAGGCTAATATCTTTTGCTAATGACGGTACCTGAAGAATAAGCACCGGCTAACTACGTGCCAGCAGCCGCGGTAATACGTAGGGTGCAAGCGTTAATCGGAATTACTGGGCGTAAAGCGTGCGCAGGCGGTTTTGTAAGTCTGATGTGAAATCCCCGGGCTCAACCTGGGAATTGCATTGGAGACTGCAAGGCTAGAATCTGGCAGAGGGGGGTAGAATTCCACGTGTAGCAGTGAAATGCGTAGATATGTGGAGGAACACCGATGGCGAAGGCAGCCCCCTGGGTCAAGATTGACGC…
>ASV_317
TGGGGAATCTTAGACAATGGGGGAAACCCTGATCTAGCCATGCCGCGTGAGCGATGAAGGCCTTAGGGTTGTAAAGCTCTTTCAGCTGGGAAGATAATGACGGTACCAGCAGAAGAAGCCCCGGCTAACTCCGTGCCAGCAGCCGCGGTAATACGGAGGGGGCTAGCGTTGTTCGGAATTACTGGGCGTAAAGCGCACGTAGGCGGATTGGAAAGTCAGAGGTGAAATCCCAGGGCTCAACCCTGGAACTGCCTTTGAAACTCCCAGTCTTGAGGTCGAGAGAGGTGAGTGGAATTCCGAGTGTAGAGGTGAAATTCGTAGATATTCGGAGGAACACCAGTGGCGAAGGCGGCTCACTGGCTCGATACTGACGCTGAGGTGCGAAAGCGTGGGGAGCAA…
>ASV_318
TGGGGAATTTTGGACAATGGGGGCAACCCTGATCCAGCAATGCCGCGTGAGTGAAGAAGGCCCTCGGGTTGTAAAGCTCTTTTGTCAGGGAAGAAACGGTGATCTCTAATATAGATTGCTAATGACGGTACCTGAAGAATAAGCACCGGCTAACTACGTGCCAGCAGCCGCGGTAATACGTAGGGTGCAAGCGTTAATCGGAATTACTGGGCGTAAAGCGTGCGCAGGCGGTTTTGTAAGTCTGATGTGAAATCCCCGGGCTCAACCTGGGAACTGCATTGGAGACTGCAAGGCTAGAGTGTGTCAGAGGGGGGTAGAATTCCACGTGTAGCAGTGAAATGCGTAGAGATGTGGAGGAATACCGATGGCGAAGGCAGCCCCCTGGGATAACACTGACGC…
>ASV_319
TGGGGAATATTGCACAATGGGCGCAAGCCTGATGCAGCGACGCCGCGTGGGGGATGACGGCCTTCGGGTTGTAAACTCCTTTCGCCAGGGACGAAGCGTTTTGTGACGGTACCTGGAGAAGAAGCACCGGCTAACTACGTGCCAGCAGCCGCGGTAATACGTAGGGTGCAAGCGTTGTCCGGAATTACTGGGCGTAAAGAGCTCGTAGGTGGTTTGTCACGTCGTCTGTGAAATTCCACAGCTTAACTGTGGGCGTGCAGGCGATACGGGCTGACTTGAGTACTGTAGGGGTAACTGGAATTCCTGGTGTAGCGGTGAAATGCGCAGATATCAGGAGGAACACCGATGGCGAAGGCAGGTTACTGGGCAGTTACTGACGCTGAGGAGCGAAAGCATGGG…
>ASV_320
CCTACGGGTGGCTGCAGGTGAGAGAACATTTGACTGTGCCTGGGAAGGTTAGCGGGAAGCCCGAGAGTAGCCCTGAAGGCCAAATAAGAATTCTCTTTGAAAGGGAGATCTTTCAAAGGAGAGAAGCTAGTCTAACTTTTTGGCATCTTTCAGCTCTTGCCTTTCCCAAATGTCTTCTGAAAATCTACTGCTACTTGAGGCTTCCAAGCAGGATTAGATACCCTGGTAGTC
>ASV_321
TGGGGAATATTGCACAATGGGGGAAACCCTGATGCAGCCATGCCGCGTGTGTGAAGAAGGCCTTCGGGTTGTAAAGCACTTTCAGCGAGGAGGAAAGGTTGATGCCTAATACGTATCAGCTGTGACGTTACTCGCAGAAGAAGCACCGGCTAACTCCGTGCCAGCAGCCGCGGTAATACGGAGGGTGCAAGCGTTAATCGGAATTACTGGGCGTAAAGCGCACGCAGGCGGTTGGATAAGTTAGATGTGAAAGCCCCGGGCTCAACCTGGGAATTGCATTTAAAACTGTCCAGCTAGAGTCTTGTAGAGGGGGGTAGAATTCCAGGTGTAGCGGTGAAATGCGTAGAGATCTGGAGGAATACCGGTGGCGAAGGCGGCCCCCTGGACAAAGACTGACGC…
>ASV_322
CAGTTGACAGTGACACTGATTTTTAAAGCCTGCACATTTCACATCAGAAAAGTCCTGGATTTTATGACTTAGCTATGCTTAGAGGATAATTGCAACAAGAAGTCTCCCCTGCAGCCAGCTTATTGGAGCTGAGACTTGTATAAGAGCCAGACCTGGCACTTTAAACAGCCCAGCAAATAACCCAAAACAAAAATGAACAATGCACATTTTTATCTATGCTGCTCTTCCCCATCATGAACACATGCTTCTTTTTTTCCTCGCCTTCACCCTCAATTTTTTTTGTGGAAATTCAATGGTTGACTGTACCAAGCCAGCTCTCTGGGTGAGAGGTTCCTTCTAACAA
>ASV_323
CCCACGGCCTAGTGAACCTGGAACTCGAAACTTTTCAAGAGAAGCTAAGAATTGCGATTTTTTAATGTGGTGTTCCCCAACTATACCCTCAAATACTATATGATCTCCCCCAAGAATAAAAGAAAGTAAACTTTAAAAGTCACTGTCCATTGGCCGTCAGGTGACCAGTCAGCAGCAGCCCTGCCCAGCTTCTTTGTTTGATTTGTTCTTGTCATTGAAGTTGAGCAACGGAGAGTAATTTGTTAAGGACTGACCAGGTGTCCAGTGCTGTATTCATGTTTTCAGTTTTGCCTGGAAACACACGACACTGCTATGAGCAGTTTTCTCCTGTATAGCTCTGAAAGTCATGAGATTGTATCACATGCTATTCTGCT
>ASV_324
TGGGGAATATTGCACAATGGGCGCAAGCCTGATGCAGCCATGCCGCGTGTATGAAGAAGGCCTTCGGGTTGTAAAGTACTTTCAGCGGGGAGGAAGGCGACAGGGTTAATAACCCTGTCGATTGACGTTACCCGCAGAAGAAGCACCGGCTAACTCCGTGCCAGCAGCCGCGGTAATACGGAGGGTGCAAGCGTTAATCGGAATTACTGGGCGTAAAGCGCACGCAGGCGGTCTGTCAAGTCGGATGTGAAATCCCCGGGCTCAACCTGGGAACTGCATTCGAAACTGGCAGGCTAGAGTCTTGTAGAGGGGGGTAGAATTCCAGGTGTAGCGGTGAAATGCGTAGAGATCTGGAGGAATACCGGTGGCGAAGGCGGCCCCCTGGACAAAGACTGACGC…
>ASV_325
CAGCAGGCACCAAGGGAGAAGTGAAGGCCACGAGGGCTGGAGGCGGACAGGGCCAAGGTAAGGAGTCTAGATTTTAGTTTAATGTCATTGGGAAACCAGTGAGATTTCAGACAGGAAGTGGCCTGATTTACAATTTTAAAAGCATTTCTCTGGTCACTGGGCAGGGGCTGGACAGCCATAGGGACAAGAGCAAAAGGAAATAGGAAACTGTTAGGTGGTATGGGCTTCTACCAGCAAAGGGCAGGCTAGAAGTATTGGTAGCTTAGATTCAGGGGGTGTGAGGGGAGGGAGAGACACAAATGGGCAGAAGAGATAGATTTTGGAGATAGAGCCATGAGCACTTGCTGAT
>ASV_326
TGGGGAATATTGCACAATGGGCGCAAGCCTGATGCAGCGACGCCGCGTGAGGGATGACGGCCTTCGGGTTGTAAACCTCTGTTAGCAGGGAAGAAGAGAGATTGACGGTACCTGCAGAGAAAGCGCCGGCTAACTACGTGCCAGCAGCCGCGGTAATACGTAGGGCGCGAGCGTTGTCCGGAATTATTGGGCGTAAAGAGCTTGTAGGCGGTTTGTCGCGTCTGCTGTGAAAGGCCGGAGCTTAACTCCGTGTATTGCAGTGGGTACGGGCAGACTAGAGTGCAGTAGGGGAGACTGGAATTCCTGGTGTAGCGGTGGAATGCGCAGATATCAGGAGGAACACCGATGGCGAAGGCAGGTCTCTGGGCTGTAACTGACGCTGAGAAGCGAAAGCATGGG…
>ASV_327
TAGGGAATCTTCCGCAATGGACGAAAGTCTGACGGAGCAACGCCGCGTGAGTGAAGAAGGTTTTCGGATCGTAAAACTCTGTTGTTAGAGAAGAACAAGTGCTAGAGTAACTGCTAGCGCCATGACGGTATCTAACCAGAAAGCCACGGCTAACTACGTGCCAGCAGCCGCGGTAATACGTAGGTGGCAAGCGTTGTCCGGATTTATTGGGCGTAAAGCGAGCGCAGGCGGTTTCTTAAGTCTGATGTGAAAGCCCACGGCTCAACCGTGGAGGGTCATTGGAAACTGGGGAACTTGAGTGCAGAAGAGGAGAGTGGAATTCCATGTGTAGCGGTGAAATGCGTAGATATATGGAGGAACACCAGTGGCGAAGGCGACTCTCTGGTCTGTAACTGACGC…
>ASV_328
GAGCTCGTCCCGACTGGAGGGGTTCAGTGAGGAAGTCACCCAGGTAAGGTGGCCCAGGAACTGGATGGAAATCGGGGTGAGAGAAGGACACAGAGATGTCACCCTGAAACCTTGAAGAACCCTGGCCTTCTCATTGATGCAGTGCGGATAGATTGAGATAGAAATACATGAATTAATATACCTGATAATAACTTTTACTGAGCCCTTAATAGAAGCTAGGCAAAGTTCTGAGCGCTCTCTATATATTCACTCATTCACCCTTGCTTTAAGGATGAGAAAAACCAAGGCAGGGTGTGGCTAACTAAAGAACTTGCCCA
>ASV_329
TGGGGAATATTGGACAATGGGGGCAACCCTGATCCAGCCATGCCGCGTGAGTGATGAAGGCCTTAGGGTTGTAAAGCTCTTTCGTCAGGGAAGATAATGACGGTACCTGAAGAAGAAGCCCCGGCTAACTTCGTGCCAGCAGCCGCGGTAATACGAAGGGGGCTAGCGTTGTTCGGAATTACTGGGCGTAAAGCGCACGTAGGCGGACATTTAAGTCAGGGGTGAAATCCCAGGGCTCAACCCTGGAACTGCCTTTGATACTGGGTGTCTTGAGTACGAGAGAGGTGAGTGGAATTCCGAGTGTAGAGGTGAAATTCGTAGATATTCGGAAGAACACCAGTGGCGAAGGCGGCTCACTGGCTCGTAACTGACGCTGAGGTGCGAAAGCGTGGGGAGCAA…
>ASV_330
TGGGGAATATTGGACAATGGGGGGAACCCTGATCCAGCCATGCCGCGTGTGTGAAGAAGGCCTTATGGTTGTAAAGCACTTTAAGCGAGGAGGAGGCTACTCTAGTTAATACCTAGAGATAGTGGACGTTACTCGCAGAATAAGCACCGGCTAACTCTGTGCCAGCAGCCGCGGTAATACAGAGGGTGCGAGCGTTAATCGGATTTACTGGGCGTAAAGCGTGCGTAGGCGGCTTATTAAGTCGGATGTGAAATCCCCGAGCTTAACTTGGGAATTGCATTCGATACTGGTGAGCTAGAGTATGGGAGAGGATGGTAGAATTCCAGGTGTAGCGGTGAAATGCGTAGAGATCTGGAGGAATACCGATGGCGAAGGCAGCCATCTGGCCTAATACTGACG…
>ASV_331
GACAAAAGCTGTATTTTTCAAACACCTATTCCAAATGTGTCCTCTCTTCCAGACATTGTACTATCTGCTTTATATGTATATTTCATTAGTTATTTACAATAACTTTGTGAAGCAGGAATAATTAGTCCTATTTTATATAATACAAAAGGAAATATGCTTAACAAATTTATAACTTACCCAGGTACGTACAGGAGTCAGAATTTGAGCCCAGGTCTATCTGATTTTGTGCTCTGCTGTGGTTTGAATGTGTCTCTTCCAAAACTCAGGTGTGCCTAATGTGCTTCTGTTAACAGGTGGGACCTGTAAGAGGTAATTGGCCATGAGGGCTCCTCCCTAGTGAATG
>ASV_332
TAGGGAATCTTCCGCAATGGACGAAAGTCTGACGGAGCAACGCCGCGTGAGTGATGAAGGATTTCGGGTCGTAAAACTCTGTTGTTAGGGAAGAACAAGTACAAGAGTAACTGCTTGTACCTTGACGGTACCTAACCAGAAAGCCACGGCTAACTACGTGCCAGCAGCCGCGGTAATACGTAGGTGGCAAGCGTTATCCGGAATTATTGGGCGTAAAGCGCGCGCAGGCGGTTTCTTAAGTCTGATGTGAAAGCCCACGGCTCAACCGTGGAGGGTCATTGGAAACTGGGGAACTTGAGTGCAGAAGAGAAAAGCGGAATTCCACGTGTAGCGGTGAAATGCGTAGAGATGTGGAGGAACACCAGTGGCGAAGGCGGCTTTTTGGTCTGTAACTGACGC…
>ASV_333
TGAGGAATTTTCCGCAATGGGCGAAAGCCTGACGGAGCAATGCCGCGTGAAGGAAGAAGGCTCACGGGTCGTAAACTTCTTTTCTCGGAGAAGAATAAATGACGGTATCTGAGGAATAAGCATCGGCTAACTCTGTGCCAGCAGCCGCGGTAAAACAGAGGATGCAAGCGTTATCCGGAATTATTGGGCGTAAAGTGTCTGTAGGTGGCTTTTCAAGTCCGTCGTCAAATCCCAGGGCTCAACCCTGGACAGGCGGTGGAAACTATCAAGCTAGAGTACGGTAGAGGCAGAGGGAATTTCCGGTGGAGCGGTGAAATGCGTTGAGATCGGGAGGAACACCAAGGGCGAAAGCACTCTGCTGGGCCGTTACTGACACTCAGAGACGAAAGCTAGGGGAGC…
>ASV_334
TGGGGAATTTTCCGCAATGGGCGAAAGCCTGACGGAGCAATGCCGCGTGGAGGTAGAAGGCCCACGGGTCGTGAACTTCTTTTCCCGGAGAAGAAGCAATGACGGTATCTGGGGAATAAGCATCGGCTAACTCTGTGCCAGCAGCCGCGGTAATACAGAGGATGCAAGCGTTATCCGGAATGATTGGGCGTAAAGCGTCTGTAGGTGGCTTTTTAAGTCCGCCGTCAAATCCCAGGGCTCAACCCTGGACAGGCGGTGGAAACTACCAAGCTGGAGTACGGTAGGGGCAGAGGGAATTTCCGGTGGAGCGGTGAAATGCGTAGAGATCGGAAAGAACACCAACGGCGAAAGCACTCTGCTGGGCCGACACTGACACTGAGAGACGAAAGCTAGGGGAGC…
>ASV_335
TAGGGAATCTTCGGCAATGGGGGCAACCCTGACCGAGCAACGCCGCGTGAGTGAAGAAGGTTTTCGGATCGTAAAGCTCTGTTGTAAGAGAAGAACGGGTATGAGAGTGGAAAATTCATACTGTGACGGTATCTTACCAGAAAGGGACGGCTAACTACGTGCCAGCAGCCGCGGTAATACGTAGGTCCCGAGCGTTGTCCGGATTTATTGGGCGTAAAGCGAGCGCAGGTGGTTACATAAGTCTGAAGTAAAAGGCAGTGGCTCAACCATTGTATGCTTTGGAAACTGTGTAACTTGAGTGCAGAAGGGGAGAGTGGAATTCCATGTGTAGCGGTGAAATGCGTAGATATATGGAGGAACACCGGTGGAGAAAGCGGCTCTCTGGTCTGTAACTGACAC…
>ASV_336
TAGGGAATCTTCTGCAATGGACGAAAGTCTGACAGAGCAACGCCGCGTGAGTGAAGAAGGTCTTCGGATTGTAAAACTCTGTTGTCAGGGAAGAACACCCGGGAGAGGATCCCGGCTTGACGGTACCTGACGAGAAAGCCCCGGCTAACTACGTGCCAGCAGCCGCGGTAATACGTAGGGGGCAAGCGTTGTCCGGAATCATTGGGCGTAAAGCGCGCGCAGGCGGTCCCTTAAGTCTGATGTGAAAGCCCACGGCTCAACCGTGGAGGGCCATTGGAAACTGGGGGACTTGAGTGCAGGAGAGGAGAGTGGAATTCCTGGTGTAGCGGTGAAATGCGTAGAGATCAGGAGGAACACCGATGGCGAAGGCAGCTCTCTGGCCTGTAACTGACGCTGAGG…
>ASV_337
TGGGGAATCTTCCGCAATGGGCGAAAGCCTGACGGAGCAACGCCGCGTGAACGAGGAAGGCCTTCGGGTTGTAAAGTTCTGTCTTCAGGGACGAAGGAAGTGACGGTACCTGAGGAGGAAGCCCCGGCTAACTACGTGCCAGCAGCCGCGGTAATACGTAGGGGGCAAGCGTTGTCCGGAATTACTGGGCGTAAAGAGCGTGTAGGCGGGCTGTTAATTCAGATGTGAAAACTTGGGGCTCAACCGCAAGAGTGCATCTGATACTGGCAGTCTTGAGGGTATGAGAGGGAGACGGTATTCCTAGTGTAGCGGTGAAATGCGTAGATATTAGGAGGAACACCAGTGGCGAAGGCGGTCTTCTGGCATACAACTGACGCTGAGACGCGAAAGCGTGGGGAG…
>ASV_338
TGGGGAATATTGCACAATGGGCGGAAGCCTGATGCAGCGACGCCGCGTGAGGGATGACGGCCTTCGGGTTGTAAACCTCTTTCAGTAGGGAAGAAGCGAGAGTGACGGTACCTGCAGAAGAAGCGCCGGCTAACTACGTGCCAGCAGCCGCGGTAATACGTAGGGCGCAAGCGTTGTCCGGAATTATTGGGCGTAAAGAGCTCGTAGGCGGTTTGTCGCGTCTGCTGTGAAAGCCCGGGGCTCAACCCCGGGTCTGCAGTGGGTACGGGCAGACTAGAGTGCAGTAGGGGAGACTGGAATTCCTGGTGTAGCGGTGAAATGCGCAGATATCAGGAGGAACACCGATGGCGAAGGCAGGTCTCTGGGCTGTTACTGACGCTGAGGAGCGAAAGCATGGGG…
>ASV_339
TGAGCTATGACTACGCTATTATACTCCTGCCTGGGCAACAGAGTGACACCTTGTCTCTAAAAATATAAGAAAACAAACATTTTCATAGCCTTTGTTCTGCTTCATGGCCTTTGTTTCAGTTTCATATCTATTATCTGCCTATTCCCTATAGTATTTTGCAACTCGAATCTTTAATAAAAAGACTCTGATTGGTCTAGCTTGCCTCTGTTTGAATAGACTTTTCCCACATCAGGACTGGGTGTAGTTAGATGGTCAGCCTGG
>ASV_340
TGGGGAATATTGCACAATGGGCGCAAGCCTGATGCAGCCATGCCGCGTGTATGAAGAAGGCCTTCGGGTTGTAAAGTACTTTAAGCGGGGATGAAGGGAGTAAAGTTAATACCTTTGCTCATTGACGTTACCCGCAGAAGAAGCACCGGCTAACTCCGTGCCAGCAGCCGCGGTAATACGGAGGGTGCAAGCGTTAATCGGAATTACTGGGCGTAAAGCGCACGCAGGCGGTTTGTTAAGTCAGATGTGAAATCCCCGGGCTCAACCTGGGAACTGCATCTGATACTGGCAAGCTTGAGTCTCGTAGAGGGGGGTAGAATTCCAGGTGTAGCGGTGAAATGCGTAGAGATCTGGAGGAATACCGGTGGCGAAGGCGGCCCCCTGGACGAAGACTGACGC…
>ASV_341
CTGGTACAGGCCTTGCTGGTGGAACTCTCTGCAGAGTCCCAAGGTGGTATCACATGCCAAGGGAGCTGAGTGCTAATATGCTAGCTGAGGTCTCACTCTTCTTATAAAACCACTAATCCCACTCCCAAGATAAATTAATCTATTAACCCATGAACTCATTAATCCATGAATGGATTAATCCATTCAGAAGGTGGAGCCCTCATGACCTAATCACATCTTAAAAGCCCCAGCTCTCAATAGTGTCACATTGG
>ASV_342
TAGGGAATCTTCGGCAATGGGGGGAACCCTGACCGAGCAACGCCGCGTGAGTGAAGAAGGTTTTCGGATCGTAAAGCTCTGTTGTAAGAGAAGAACGCGTGTGAGAGTGGAAAGTTCACACAGTGACGGTATCTTACCAGAAAGGGACGGCTAACTACGTGCCAGCAGCCGCGGTAATACGTAGGTCCCGAGCGTTGTCCGGATTTATTGGGCGTAAAGCGAGCGCAGGCGGTTAGATAAGTCTGAAGTTAAAGGCTGTGGCTTAACCATAGTATGCTTTGGAAACTGTTTAACTTGAGTGCAAGAGGGGAGAGTGGAATTCCATGTGTAGCGGTGAAATGCGTAGATATATGGAGGAACACCGGTGGCGAAAGCGGCTCTCTGGCTTGTAACTGACGC…
>ASV_343
TGGGGAATATTGGACAATGGGCGAAAGCCTGATCCAGCCATGCCGCGTGTGTGAAGAAGGCCTTTTGGTTGTAAAGCACTTTAAGCGAGGAGGAGGCTACTTAGATTAATACTCTAGGATAGTGGACGTTACTCGCAGAATAAGCACCGGATAACTCTGTGCCAGCAGCCGCGGTAATACAGAGGGTGCGAGCGTTAATCGGATTTACTGGGCGTAAAGCGTGCGTAGGCGGCTTCTTAAGTCGGATGTGAAATCCCTGAGCTTAACTTAGGAATTGCATTCGATACTGGGAAGCTAGAGTATGGGAGAGGATGGTAGAATTCCAGGTGTAGCGGTGAAATGCGTAGAGATCTGGAGGAATACCGATGGCGAAGGCAGCCATCTGGCCTAATACTGACG…
>ASV_344
TGGGGAATATTGGACAATGGGGGCAACCCTGATCCAGCAATTCTGTGTGCACGAAGAAGGTTTTCGGATTGTAAAGTGCTTTCAGCAGGGAAGAAGAAAGTGACGGTACCTGCAGAAGAAGCGACGGCTAAATACGTGCCAGCAGCCGCGGTAATACGTATGTCGCAAGCGTTATCCGGAATTATTGGGCATAAAGGGCATCTAGGCGGCCAGACAAGTCTGGGGTGAAAACTTGCGGCTCAACCGCAAGCCTGCCCTGGAAACTGTTTGGCTAGAGTGCTGGAGAGGTGGACGGAACTGCACGAGTAGAGGTGAAATTCGTAGATATGTGCAGGAATGCCGATGATGAAGATAGTTCACTGGACGGTAACTGACGCTGAAGTGCGAAAGCTGGGGGAG…
>ASV_345
TGGGGAATATTGGACAATGGGCGCAAGCCTGATCCAGCCATGCCGCGTGAGTGATGAAGGCCTTAGGGTTGTAAAGCTCTTTCAGTAGGGAAGATAATGACGGTACCTACAGAAGAAGCCCCGGCTAACTTCGTGCCAGCAGCCGCGGTAATACGAAGGGGGCTAGCGTTGTTCGGAATTACTGGGCGTAAAGCGCACGTAGGCGGACATTTAAGTCAGGGGTGAAATCCCGGGGCTCAACCTCGGAACTGCCTTTGATACTGGGTGTCTTGAGTGTGGAAGAGGTCAGTGGAATTGCGAGTGTAGAGGTGAAATTCGTAGATATTCGCAGGAACACCAGTGGCGAAGGCGGCTGACTGGTCCACAACTGACGCTGAGGTGCGAAAGCGTGGGGAGCAA…
>ASV_346
CGGGGAATCTTGCGCAATGGGCGAAAGCCTGACGCAGCGACGCCGCGTGAGGGAAGAAGCCCTTCGGGGTGTAAACCTCTTTGGACGGGGAGAAGAGGAAGATAGTACCCGTTTAAAAAGCCACGGCTAACTACGTGCCAGCAGCCGCGGTAATACGTAGGTGGCGAGCGTTGTCCGGAATTACTGGGCGTAAAGGGTGCGTAGGCGGCCTGGTAAGTTGAGCGTGAAATTTTTGGGCTCAACCCAAAAGGAGCGCTCAATACTGCCGGGCTTGAGTGCGGGAGAGGACGGCGGAATTCCCGGTGTAGCGGTGAAATGCGTAGATATCGGGAGGAACACCAGTGGCGAAGGCGGCCGTCTGGACCGTAACTGACGCTGAGGCACGAAAGCGTGGGGAGC…
>ASV_347
TGGGGAATATTGCACAATGGGCGCAAGCCTGATGCAGCCATGCCGCGTGTATGAAGAAGGCCTTCGGGTTGTAAAGTACTTTCAGTCGTGAGGAAGGTGGTAGTGTTAATAGCACTATCATTTGACGTTAGCGACAGAAGAAGCACCGGCTAACTCCGTGCCAGCAGCCGCGGTAATACGGAGGGTGCGAGCGTTAATCGGAATTACTGGGCGTAAAGCGCATGCAGGTTGTTTGTTAAGTCAGATGTGAAAGCCCGGGGCTCAACCTCGGAATAGCATTTGAAACTGGCAGACTAGAGTACTGTAGAGGGGGGTAGAATTTCAGGTGTAGCGGTGAAATGCGTAGAGATCTGAAGGAATACCGGTGGCGAAGGCGGCCCCCTGGACAGATACTGACAC…
>ASV_348
TGGGGAATATTGCACAATGGGCGCAAGCCTGATGCAGCCATGCCGCGTGTATGAAGAAGGCCTTCGGGTTGTAAAGTACTTTCAGTCGTGAGGAAGGTGGTGTTGTTAATAGCAGCATCATTTGACGTTAGCGACAGAAGAAGCACCGGCTAACTCCGTGCCAGCAGCCGCGGTAATACGGAGGGTGCGAGCGTTAATCGGAATTACTGGGCGTAAAGCGCATGCAGGTGGTGGATTAAGTCAGATGTGAAAGCCCGGGGCTCAACCTCGGAACCGCATTTGAAACTGGTTCACTAGAGTACTGTAGAGGGGGGTAGAATTTCAGGTGTAGCGGTGAAATGCGTAGAGATCTGAAGGAATACCGGTGGCGAAGGCGGCCCCCTGGACAGATACTGACAC…
>ASV_349
TTACATTTGCTGCTTAGGTATTCATAGCCAATTGTTTTAACTGTTCCTTGCTTTATTAGCTTTTGCCAAGTAGTTCAGCTTTTACTAAGGGCACCCGGGTTTATGGCAGCAATATTTCTCACAGTGTCAGAGATAAAATATCAAGCTAATAACAGACTCCCTGCTAATGTAAATCGCACAAGGAAGGCAGTCTTGTTCAGGAGGAAGTCCTACCAGGGAATGCTAAGTCTTACGATTTTGAAACAGCAGTCGGTG
>ASV_350
TAGGGAATCTTCCGCAATGGACGAAAGTCTGACGGAGCAACGCCGCGTGAACGATGAAGGCTTTCGGGTCGTAAAGTTCTGTTGTTAGGGAAGAACAAGTACCAGAGTAACTGCTGGTACCTTGACGGTACCTAACCAGAAAGCCACGGCTAACTACGTGCCAGCAGCCGCGGTAATACGTAGGTGGCAAGCGTTGTCCGGAATTATTGGGCGTAAAGCGCGCGCAGGTGGTTCTTTAAGTCTGATGTGAAAGCCCACGGCTTAACCGTGGAGGGTCATTGGAAACTGGGGAACTTGAGTGCAGAAGAGGAAAGTGGAATTCCACGTGTAGCGGTGAAATGCGTAGAGATGTGGAGGAACACCAGTGGCGAAGGCGACTTTCTGGTCTGTAACTGACAC…
>ASV_351
CCTACGGGAGGCTGCAGGTGAGAGAACATTTGACTGTGCCTGGGAAGGTTAGCGGGAAGCCCGAGAGTAGCCCTGAAGGCCAAATAAGAATTCTCTTTGAAAGGGAGATCTTTCAAAGGAGAGAAGCTAGTCTAACTTTTTGGCATCTTTCAGCTCTTGCCTTTCCCAAATGTCTTCTGAAAATCTACTGCTACTTGAGGCTTCCAAGCAGGATTAGATACCCTTGTAGTC
>ASV_352
CTGCATAGTAAACAGTGGTTAGAAAATGCATGCATGGTCTTTGCAATCAGACAGAGCTGAGTAAATCCCAGCTGAGCAACTGACTAGATTTGTGAACCAATGAAAATCACTTAATATGTTTGAGCCTGTTTCTCATCTCTAAAAAGGAACAATTATTTGAGGATTTAAAAAAATAATGAGACCAAAGGAGACTAAGGAGATATGACAACTAAAGGCAATGTGGTATCCTGGATTAGATA
>ASV_353
TAGGGAATATTGCACAATGGAGGAAACTCTGATGCAGCGACGCCGCGTGAGTGATGAAGGCTTTAGGGTTGTAAAGCTCTGTTCTCGGGGAAGAAAAAAATGACGGTACCCGAGGAGAAAGGACCGGCTAACTTCGTGCCAGCAGCCGCGGTAAGACGAGGGGTCCTAGCGTTGTTCGGAATCATTGGGCGTAAAGCGGGTGTAGGTGGCTTTGTAAGTCGGAAGTGAAAGCCCTGGGCTCAACCCAGGAAGTGCTTTCGATACTGCTTAGCTTGAGTGTGGGAGAGGATGCTGGAATTCCAGGTGTAGTGGTGAAATACGTAGATATCTGGAGGAACACCGGTGGCGAAGGCGGGCATCTGGCCCAACACTGACACTCAGACCCGAAAGTGCGGGGAT…
>ASV_354
TGGGGAATATTGCACAATGGGCGGAAGCCTGATGCAGCAACGCCGCGTGAGGGATGACGGCCTTCGGGTTGTAAACCTCTTTTAGCAGGGAAGAAGCGAGAGTGACGGTACCTGCAGAAAAAGCGCCGGCTAACTACGTGCCAGCAGCCGCGGTAATACGTAGGGCGCAAGCGTTATCCGGAATTATTGGGCGTAAAGAGCTCGTAGGCGGTTTGTCGCGTCTGCTGTGAAATCCCGAGGCTCAACCTCGGGCCTGCAGTGGGTACGGGCAGACTAGAGTGCGGTAGGGGAGATTGGAATTCCTGGTGTAGCGGTGGAATGCGCAGATATCAGGAGGAACACCGATGGCGAAGGCAGATCTCTGGGCCGTAACTGACGCTGAGGAGCGAAAGGGTGGGG…
>ASV_355
ACAAACAGCCAGTGGTGGGGATGGTGGGCAAGAAATCCAAGAAGGCAGTGTCACTGAGGTCAGTCCTAGGCAATAAGGGCACAGCCATAGGGATGACAGTCAAAGCTGAACTGCAAGTTCTGGGAAGACCAGACAGGGATTTCATCTTGGAAACACAAAGAATTGAACAGGGAGCAGGAGCACTCTCTTGAGGTCCAGGGAATAAGGAACAGCAGCATCATACCAAGTCCCACAACGTAAACTGGAATAGGAGGGCTTGGGGACAAGAAACAAGGGCAGAGAATAGAGGCAGGGCAAAGAATCAGAGCAAGGCTGAAGTGGTCCTGAAGAAGCCTAGAACTTATAGGTTAGTTAACATTCCCAGGTCTGCCAAAGTTGAGTTAGCAGCTAG
>ASV_356
CCAACTACAATGCAAAGGGATGGATTCCGCTTCCTGGTCTTTAAAACCAAAAGGGAAGACCAGGTGTCCTACTTTGTGCTTCTATAATTCAGTAACTTTTCTGTTGATTTCAGTAAGTCAAACACACTTTTCTTTAGGCCTACTGGATTTTGTTGATTTAAAGAGATGTTCTGGCTCAGGCTTGAGTTGATACCCACCCTTTCCCCACCAAACCTGGGCGGAAAGTTACAGTGAACAAAGAAGGGCTACAGTTCCCCATGCTGAGAAGACCAGCAAGTGCTTCCAGAAATGCTCTTTCCTTTCAGAGAGGGAATCCATTTGGCTTCCCTTCAGTGCATGGCTTGGTGGAATCTG
>ASV_357
GCCCAACCCAAGGGGAGTCTGTGCTATACTCGTGTGAGGCTATTAATAGCCAATTTCTAAAATCCTGCTCTGTGTGATTACACATTGTGCTTGGGAACCATTAATGTGTTTGATTAGAAGATGCTGCTCCAGGTCCTAACAGAGTTGATCGAATGTGCAATGTAAGGAGGCCATTTCCATGAAAAAGTCCTTGGAAACAGGAATTCTGAAACACATCTTCACTCAGGGGTTTCGGATAAAATTAGAGCCCTTTCCTCTAGGGTAATCATGCTTGAGAATTTACATACTAAACACATAAACACAGGATTTTTTTCATTAGTTATTTTCATTTTATTTTTCCTTCATGTCATGGTAGGGGCATCTGTAGATTTATTTGTAAAATTCTGTATGTAGCTGGGT…
>ASV_358
TGGGGAATCTTGCACAATGGGGGAAACCCTGATGCAGCGACGCCGCGTGAGCGATGAAGCCCTTCGGGGTGTAAAGCTCTTTCGGCAGGGACGATAATGACGGTACCTGCAGAAGAAGCTGCGGCTAACTACGTGCCAGCAGCCGCGGTAATACGTAGGCAGCGAGCGTTGTTCGGAGTTACTGGGCGTAAAGGGTGCGTAGGCGGCGATCCAAGTCTGGTGTGAAATCTCCCGGCTCAACCGGGAGGGTGCGCCGGAAACTGGGTTGCTGGAGTATGGGAGAGGTAAGCGGAATTCCCGGTGTAGCGGTGAAATGCGTAGATATCGGGAGGAACACCTGCGGTGCAGACGGCTTACTGGACCATGACTGACGCTGAGGCACGAAAGCGTGGGGAGCAA…
>ASV_359
TGGGGAATCTTGGACAATGGGGGCAACCCTGATCCAGCCATGCCGCGTGGGTGATGAAGGCCTTAGGGTCGTAAAGCCCTTTCGCTGGGGAAGATAATGACGGTACCCAGTAAAGAAGCCCCGGCTAACTCCGTGCCAGCAGCCGCGGTAATACGGAGGGGGCTAGCGTTGTTCGGAATGACTGGGCGTAAAGCGCGCGTAGGCGGATCGGTAAGTTGGGGGTGAAATCCCGGGGCTCAACCCTGGAATGGCCTTCAAGACTCCCGGTCTTGAGTTCGAGAGAGGTGAGTGGAATTCCGAGTGTAGAGGTGAAATTCGTAGATATTCGGAGGAACACCAGTGGCGAAGGCGGCTCACTGGCTCGACACTGACGCTGAGGCGCGAAAGCGTGGGGAGCAA…
>ASV_360
CCTACGGGAGGCTGCAGGTGAGAGAACATTTGACTGTGCCTGGGAAGGTTAGCGGGAAGCCCGAGAGTAGCCCTGAAGGCCAAATAAGAATTCTCTTTGAAAGGGAGATCTTTCAAAGGAGAGAAGCTAGTCTAACTTTTTGGCATCTTTCAGCTCTTGCCTTTCCCAAATGTCTTCTGAAAATCTACTGCTACTTGAGGCTTCCAAGCAGGATTAGATACCCCGGTAGTC
>ASV_361
TGGGGAATCTTCCGCAATGGACGAAAGTCTGACGGAGCAACGCCGCGTGAGTGATGAAGGTCTTCGGATTGTAAAGCTCTGTTAATCGGGACGAAAGAGTTCTGTGTAAATAATGCAGAAAAGTGACGGTACCGGAATAGAAAGCCACGGCTAACTACGTGCCAGCAGCCGCGGTAATACGTAGGTGGCAAGCGTTGTCCGGAATTATTGGGCGTAAAGCGCGCGCAGGCGGCCTATCCAGTCTGTCTTAAAAGTTCGGGGCTCAACCCCGTGATGGGATGGAAACTAGTAGGCTAGAGTATCGGAGAGGAAAGCGGAATTCCTAGTGTAGCGGTGAAATGCGTAGATATTAGGAAGAACACCAGTGGCGAAGGCGGCTTTCTGGACGAAAACTGACGC…
>ASV_362
TGAGGAATATTGGTCAATGGACGCAAGTCTGAACCAGCCAAGTAGCGTGCAGGATGACGGCCCTCTGGGTTGTAAACTGCTTTTAGTTGGGAATAAAAAAGAGGACGTGTCCTCTATTGTATGTACCTTCAGAAAAAGGACCGGCTAATTCCGTGCCAGCAGCCGCGGTAATACGGAAGGTCCAGGCGTTATCCGGATTTATTGGGTTTAAAGGGAGCGTAGGCGGATTATTAAGTCAGTGGTGAAAGACGGTGGCTCAACCATCGTTAGCCATTGAAACTGGTAGTCTTGAGTGCAGACAGGGATGCTGGAACTCGTGGTGTAGCGGTGAAATGCTTAGATATCACGATGAACTCCAATCGCGAAGGCAGGTGTCCGGGCTGCAACTGACGCTGAGGC…
>ASV_363
TAGGGAATCTTCCGCAATGGGCGAAAGCCTGACGGAGCAACGCCGCGTGAGTGATGAAGGCCTTCGGGTCGTAAAACTCTGTTATTAGGGAAGAACAAATGTGTAAGTAACTATGCACGTCTTGACGGTACCTAATCAGAAAGCCACGGCTAACTACGTGCCAGCAGCCGCGGTAATACGTAGGTGGCAAGCGTTATCCGGAATTATTGGGCGTAAAGCGCGCGTAGGCGGTTTCTTAAGTCTGATGTGAAAGCCCACGGCTCAACCGTGGAGGGTCATTGGAAACTGGGAAACTTGAGTGCAGGAGAGGAAAGTGGAATTCCATGTGTAGCGGTGAAATGCGCAGAGATATGGAGGAACACCAGTGGCGAAGGCGACTTTCTGGTCTGCAACTGACGC…
>ASV_364
TGAGGAATATTGGACAATGGGCGCAAGCCTGATCCAGCCATGCCGCGTGCAGGATGACGGTCCTATGGATTGTAAACTGCTTTTATACGAGAAGAAACAGTACTTCGTGAAGTACCTTGACGGTATCGTAAGAATAAGGATCGGCTAACTCCGTGCCAGCAGCCGCGGTAATACGGAGGATCCAAGCGTTATCCGGAATCATTGGGTTTAAAGGGTCCGTAGGCGGTTTAGTAAGTCAGTGGTGAAAGCCCATCGCTCAACGGTGGAACGGCCATTGATACTGCTAAACTTGAATTATTAGGAAGTAACTAGAATATGTAGTGTAGCGGTGAAATGCTTAGAGATTACATGGAATACCAATTGCGAAGGCAGGTTACTACTAATGGATTGACGCTGATG…
>ASV_365
AACCAAGAGATAGGGAAATACAGTTTCTTGAGATATCATTTGAACCCCCGGATTCAGCCATGCCTGAAGCCAGAATGCTCCTGACCACATGAACCATTAAATTATTTTTGTTTGCTTGTTTCAGCCAATTTGGGTTGAGTTTCTTTCACTTGCAATAGAAGAAAGTTCTCCATTCTGAAGCTGAATAAGGTAGTATGTGAAGTACTTGTTTCATACCTGGTGCTTAATGGATGAAACCTTATTACATTCTCATTTCGTAAACCTTCTCCAGGGCTTTCTGGGAGGCAACCAGATATGAATTAGAGTGACACAGCTTTGCACTCCTTGCCCAGCCT
>ASV_366
TGGGGAATATTGCACAATGGGCGCAAGCCTGATGCAGCGACGCCGCGTGGGGGATGAAGGCCTTCGGGTTGTAAACTCCTTTCGCTAGGGACGAAGCTTTTTTGTGACGGTACCTAGATAAGAAGCACCGGCTAACTACGTGCCAGCAGCCGCGGTAATACGTAGGGTGCGAGCGTTGTCCGGAATTACTGGGCGTAAAGGGCTCGTAGGTGGTTTGTCGCGTCGTCTGTGAAATTCTGGGGCTTAACTCCGGGCGTGCAGGCGATACGGGCATAACTTGAGTGCTGTAGGGGTAACTGGAATTCCTGGTGTAGCGGTGAAATGCGCAGATATCAGGAGGAACACCGATGGCGAAGGCAGGTTACTGGGCAGTTACTGACGCTGAGGAGCGAAAGCATG…
>ASV_367
TGGGGAATTTTCCGCAATGGGCGAAAGCCTGACGGAGCAATACCGCGTGAGGGAGGAAGGCTCTTGGGTTGTAAACCTCTTTTCTCAGGGAAGAACAAAATGACGGTACCTGAGGAATCAGCATCGGCTAACTCCGTGCCAGCAGCCGCGGTAATACGGAGGATGCAAGCGTTATCCGGAATGATTGGGCGTAAAGCGTTCGCAGGTGGTGCAGTAAGTCTGCTGTTAAAAGTCGGGGCTCAACCCCGAACCGGCGGTGGAAACTACAGCGCTAGAGTGCGGTAGGGGCAGAGGGAATTCCTGGTGTAGCGGTGAAATGCGTAGAGCTCAGGAAGAACACCGGTGGCGAAAGCGCTCTGCTGGACCGAAACTGACACTGAGGGACGAAAGCTAGGGGAG…
>ASV_368
TAGGGAATCTTCCGCAATGGGCGAAAGCCTGACGGAGCGACGCCGCGTGAGCGAAGAAGGCCTTCGGGTCGTAAAGCTCTGTTGTGAGGGACGAAGGAGCACCGTTCGAAGAGGGCGGCGCGGTGACGGTACCTCACGAGAAAGCCCCGGCTAACTACGTGCCAGCAGCCGCGGTAATACGTAGGGGGCGAGCGTTGTCCGGAATTATTGGGCGTAAAGCGCGCGCAGGCGGTCTCTTAAGTCTGATGTGAAAGCCCACGGCTCAACCGTGGAGGGTCATTGGAAACTGGGGGACTTGAGGGCAGGAGAGGAGAGCGGAATTCCACGTGTAGCGGTGAAATGCGTAGAGATGTGGAGGAACACCAGTGGCGAAGGCGGCTCTCTGGCCTGCACCTGACG…
>ASV_369
TGGGGAATATTGCACAATGGGGGAAACCCTGATGCAGCCATGCCGCGTGTGTGAAGAAGGCCTTCGGGTTGTAAAGCACTTTCAGTAGGGAGGAAAGGGTGTAGTTTAATACGCTATATCTGTGACGTTACCTACAGAAGAAGGACCGGCTAACTCCGTGCCAGCAGCCGCGGTAATACGGAGGGTCCGAGCGTTAATCGGAATTACTGGGCGTAAAGCGTGCGCAGGCGGTTTGTTAAGCGAGATGTGAAAGCCCTGGGCTCAACCTAGGAATAGCATTTCGAACTGGCGAACTAGAGTCTTGTAGAGGGGGGTAGAATTCCAGGTGTAGCGGTGAAATGCGTAGAGATCTGGAGGAATACCGGTGGCGAAGGCGGCCCCCTGGACAAAGACTGACGC…
>ASV_370
TGGGGAATATTGGACAATGGGCGAAAGCCTGATCCAGCAACGCCGCGTGAGGGATGACGGCCTTCGGGTTGTAAACCTCTTTCAGCGCAGACGAAGCGAAAGTGACGGTATGCGCAGAAGAAGCACCGGCCAACTACGTGCCAGCAGCCGCGGTAATACGTAGGGTGCGAGCGTTGTCCGGAATTATTGGGCGTAAAGGGCTCGTAGGCGGTTTGTTGCGTCGGGAGTGAAAACTCAGGGCTTAACCCTGAGCCTGCTTCCGATACGGGCAGACTAGAGGTATGCAGGGGAGAACGGAATTCCTGGTGTAGCGGTGAAATGCGCAGATATCAGGAGGAACACCGGTGGCGAAGGCGGTTCTCTGGGCATTACCTGACGCTGAGGAGCGAAAGTGTGGGG…
>ASV_371
TAGGGAATCTTCCGCAATGGGCGAAAGCCTGACGGAGCAACGCCGCGTGAGTGATGAAGGGTTTCGGCTCGTAAAACTCTGTTATTAGGGAAGAACAAACGTGTAAGTAACTGTGCACGTCTTGACGGTACCTAATCAGAAAGCCACGGCTAACTACGTGCCAGCAGCCGCGGTAATACGTAGGTGGCAAGCGTTATCCGGAATTATTGGGCGTAAAGCGCGCGTAGGCGGTTTCTTAAGTCTGATGTGAAAGCCCACGGCTCAACCGTGGAGGGTCATTGGAAACTGGGAAACTTGAGTGCAGAAGAGGAAAGTGGAATTCCATGTGTAGCGGTGAAATGCGCAGAGATATGGAGGAACACCAGTGGCGAAGGCGACTTTCTGGTCTGTAACTGACGC…
>ASV_372
TAGGGAATCTTCCGCAATGGACGAAAGTCTGACGGAGCAACGCCGCGTGAGTGATGAAGGTTTTCGGATCGTAAAACTCTGTTGTTAGGGAAGAACAAGTCGGGTAGTAACTGACCCGGCCGTGACGGTACCTAACCAGAAAGCCCCGGCTAACTACGTGCCAGCAGCCGCGGTAATACGTAGGGGGCGAGCGTTGTCCGGAATTATTGGGCGTAAAGCGCGCGCAGGCGGTCCTTTAAGTCTGATGTGAAAGCCCACGGCTTAACCGTGGAGGGTCATTGGAAACTGGAGGACTTGAGTACAGAAGAGGAGAGTGGAATTCCACGTGTAGCGGTGAAATGCGTAGAGATGTGGAGGAACACCAGTGGCGAAGGCGACTCTCTGGTCTGTAACTGACGC…
>ASV_373
TGGGGAATATTGGACAATGGGCGAAAGCCTGATCCAGCCATGCCGCGTGTGTGAAGAAGGCCTTCGGGTTGTAAAGCACTTTCAGCGAGGAAGAACGCCTAGTGGTTAATACCCATTAGGAAAGACATCACTCGCAGAAGAAGCACCGGCTAACTCCGTGCCAGCAGCCGCGGTAATACGGAGGGTGCAAGCGTTAATCGGAATTACTGGGCGTAAAGCGCGCGTAGGTGGCTTGATAAGCCGGTTGTGAAAGCCCCGGGCTCAACCTGGGAACGGCATCCGGAACTGTCAAGCTAGAGTGCAGGAGAGGAAGGTAGAATTCCCGGTGTAGCGGTGAAATGCGTAGAGATCGGGAGGAATACCAGTGGCGAAGGCGGCCTTCTGGACTGACACTGACAC…
>ASV_374
CCTACGGGAGGCTGCAGGTGAGAGAACATTTGACTGTGCCTGGGAAGGTTAGCGGGAAGCCCGAGAGTAGCCCTGAAGGCCAAATAAGAATTCTCTTTGAAAGGGAGATCTTTCAAAGGAGAGAAGCTAGTCTAACTTTTTGGCATCTTTCAGCTCTTGCCTTTCCCAAATGTCTTCTGAAAATCTACTGCTACTTGAGGCTTCCAAGCAGGATTAGATACCCTAGTAGTC
>ASV_375
TGGGGAATATTGGACAATGGGCGAAAGCCTGATCCAGCCATGCCGCGTGTGTGAAGAAGGTCTTCGGATTGTAAAGCACTTTAAGTTGGGAGGAAGAGCAGTTACCTAATACGTGATTGTTTTGACGTTACCGACAGAATAAGCACCGGCTAACTCTGTGCCAGCAGCCGCGGTAATACAGAGGGTGCAAGCGTTAATCGGAATTACTGGGCGTAAAGCGCGCGTAGGTGGTTTGTTAAGTTGGATGTGAAATCCCCGGGCTCAACCTGGGAACTGCATTCAAAACTGACTGACTAGAGTATGGTAGAGGGTGGTGGAATTTCCTGTGTAGCGGTGAAATGCGTAGATATAGGAAGGAACACCAGTGGCGAAGGCGACCACCTGGACTAATACTGACAC…
>ASV_376
CCTACGGGGGGCTGCAGGTGAGAGAACATTTGACTGTGCCTGGGAAGGTTAGCGGGAAGCCCGAGAGTAGCCCTGAAGGCCAAATAAGAATTCTCTTTGAAAGGGAGATCTTTCAAAGGAGAGAAGCTAGTCTAACTTTTTGGCATCTTTCAGCTCTTGCCTTTCCCAAATGTCTTCTGAAAATCTACTGCTACTTGAGGCTTCCAAGCAGGATTAGATACCCTTGTAGTC
>ASV_377
TGAGGAATATTGGTCAATGGGCGAGAGCCTGAACCAGCCAAGTAGCGTGCAGGATGACGGCCCTATGGGTTGTAAACTGCTTTTGTATGGGGATAAAGTCAATCACGTGTGATTGTTTGCAGGTACCATACGAATAAGGACCGGCTAATTCCGTGCCAGCAGCCGCGGTAATACGGAAGGTTCGGGCGTTATCCGGATTTATTGGGTTTAAAGGGAGCGTAGGCCGGAGATTAAGTGTGTTGTGAAATGTAGACGCTCAACGTCTGACTTGCAGCGCATACTGGTTTCCTTGAGTACGCACAACGTTGGCGGAATTCGTCGTGTAGCGGTGAAATGCTTAGATATGACGAAGAACTCCGATTGCGAAGGCAGCTGACGGGAGCGCCACTGACGCTTAAG…
>ASV_378
TGGGGAATATTGGACAATGGGCGAAAGCCTGATCCAGCCATGCCGCGTGTGTGAAGAAGGCCCTCGGGTTGTAAAGCACTTTCAGCGAGGAAGAACGCCTAGTGGTTAATACCCATTAGGAAAGACATCACTCGCAGAAGAAGCACCGGCTAACTCCGTGCCAGCAGCCGCGGTAATACGGAGGGTGCAAGCGTTAATCGGAATTACTGGGCGTAAAGCGCGCGTAGGTGGCTTGATAAGCCGGTTGTGAAAGCCCCGGGCTCAACCTGGGAACGGCATCCGGAACTGTCAAGCTAGAGTGCAGGAGAGGAAGGTAGAATTCCCGGTGTAGCGGTGAAATGCGTAGAGATCGGGAGGAATACCAGTGGCGAAGGCGGCCTTCTGGACTGACACTGACAC…
>ASV_379
TGAGGAATATTGGTCAATGGACGCAAGTCTGAACCAGCCATGCCGCGTGCAGGATGACGGTCCTATGGATTGTAAACTGCTTTTGTACGAGAAGAAACAACATTACGTGTAATGTCTTGACGGTATCGTAAGAATAAGGATCGGCTAACTCCGTGCCAGCAGCCGCGGTAATACGGAGGATCCAAGCGTTATCCGGAATCATTGGGTTTAAAGGGTCCGTAGGCGGTTTAGTAAGTCAGTGGTGAAAGCCCATCGCTCAACGGTGGAACGGCCATTGATACTGCTAGACTTGAATTATTAGGAAGTAACTAGAATATGTAGTGTAGCGGTGAAATGCTTAGAGATTACATGGAATACCAATTGCGAAGGCAGGTTACTACTAATTGATTGACGCTGATG…
>ASV_380
TGGGGAATATTGGACAATGGGCGAAAGCCTGATCCAGCCATGCCGCGTGTGTGAAGAAGGTCTTCGGATTGTAAAGCACTTTAAGTTGGGAGGAAGGGCATTAACCTAATACGTTAGTGTTTTGACGTTACCGACAGAATAAGCACCGGCTAACTCTGTGCCAGCAGCCGCGGTAATACAGAGGGTGCAAGCGTTAATCGGAATTACTGGGCGTAAAGCGCGCGTAGGTGGTTTGTTAAGTTGGATGTGAAAGCCCCGGGCTCAACCTGGGAACTGCATCCAAAACTGGCAAGCTAGAGTACAGTAGAGGGTGGTGGAATTTCCTGTGTAGCGGTGAAATGCGTAGATATAGGAAGGAACACCAGTGGCGAAGGCGACCACCTGGACTGATACTGACAC…
>ASV_381
CCTACGGGGGGCTGCAGGTGAGAGAACATTTGACTGTGCCTGGGAAGGTTAGCGGGAAGCCCGAGAGTAGCCCTGAAGGCCAAATAAGAATTCTCTTTGAAAGGGAGATCTTTCAAAGGAGAGAAGCTAGTCTAACTTTTTGGCATCTTTCAGCTCTTGCCTTTCCCAAATGTCTTCTGAAAATCTACTGCTACTTGAGGCTTCCAAGCAGGATTAGATACCCCGGTAGTC
>ASV_382
TAGAACTAATTCCTAGCTCAGACTGTGGGTTTATGTCCATGTATTTTATTATTTTACTTTCACCCAAATATGTTATGTATATATCAAATATTGCATAGTGATATCTGAAAAGAGATCTGAAAAATAACTCTTTAATAGTTCAAGGTTTTGAAACCTGAGATGCTATTGAGGTGGATGCTAACACACACATCTTAATTTCCATGAAATAGGTAATAGATGGCAGGGGAGAAACATGCAAGAACTTTCTGCCAGGTTTATTGGAATCTGAATGAGTTACAGAGGGAGGGTGTGTCTCCTGAGACCCTTTAGTGTGGGCTTGACAGTCATATGTTTTCAGTGGTTCAGGAGTGGTCTCATCCAAGGCAATGATTGATGTCTCAGGGAT
>ASV_383
TGGGGAATATTGGACAATGGGGGCAACCCTGATCCAGCAATTCTGTGTGCACGAAGAAGGTTTTCGGATTGTAAAGTGCTTTCAGCAGGGAAGAAGAAAGTGACGGTACCTGCAGAAGAAGCGACGGCTAAATACGTGCCAGCAGCCGCGGTAATACGTATGTCGCAAGCGTTATCCGGAATTATTGGGCATAAAGGGCATCTAGGCGGCCAGACAAGTCTGGGGTGAAAACTTGCGGCTCAACCGCAAGCCTGCCCTGGAAACTGTTTGGCTAGAGTGCTGGAGAGGTGGACGGAACTGCACGAGTAGAGGTGAAATTCGTAGATATGTGCAGGAATGCCGATGATGAAGATAGTTCACTGGACGGCAACTGACGCTGAAGTGCGAAAGCTAGGGGAG…
>ASV_384
TAGGGAATATTGGACAATGGGCGCAAGCCTGATCCAGCCATGCCGCGTGAGTGAAGAAGGCCCTCGGGTTGTAAAGCTCTTTTGTTGGGGAAGAAAAGCCTTGGGTTAATACCCTGAGGTTCTGACGGTACCCAAAGAATAAGCACCGGCTAACTTCGTGCCAGCAGCCGCGGTAATACGAAGGGTGCAAGCGTTACTCGGAATTACTGGGCGTAAAGCGTGCGTAGGTGGTTCGTTAAGTCTGATGTGAAAGCCCTGGGCTCAACCTGGGAATTGCATTGGATACTGGCGAGCTAGAGTGCGGTAGAGGGTAGTGGAATTCCCGGTGTAGCAGTGAAATGCGTAGAGATCGGGAGGAACATCTGTGGCGAAGGCGACTGCCTGGACCAGCACTGACAC…
>ASV_385
TGGGGAATATTGCACAATGGGCGCAAGCCTGATGCAGCCATGCCGCGTGTATGAAGAAGGCCTTCGGGTTGTAAAGTACTTTCAGCGAGGAGGAAGGTGTTGAGGTTAATAACCTCAGCAATTGACGTTACTCGCAGAAGAAGCACCGGCTAACTCCGTGCCAGCAGCCGCGGTAATACGGAGGGTGCAAGCGTTAATCGGAATTACTGGGCGTAAAGCGCACGCAGGCGGTCTGTCAAGTCGGATGTGAAATCCCCGGGCTCAACCTGGGAACTGCATCCGAAACTGGCAGGCTAGAGTCTTGTAGAGGGGGGTAGAATTCCAGGTGTAGCGGTGAAATGCGTAGAGATCTGGAGGAATACCGGTGGCGAAGGCGGCCCCCTGGACAAAGACTGACGC…
>ASV_386
TAGGGAATCTTCCGCAATGGACGAAAGTCTGACGGAGCAACGCCGCGTGAGTGATGAAGGCTTTAGGGTCGTAAAACTCTGTTGTTAGGGAAGAACAAGTACAAGAGTAACTGCTTGTACCTTGACGGTACCTAACCAGAAAGCCACGGCTAACTACGTGCCAGCAGCCGCGGTAATACGTAGGTGGCAAGCGTTATCCGGAATTATTGGGCGTAAAGCGCGCGCAGGCGGTTTCTTAAGTCTGATGTGAAAGCCCACGGCTCAACCGTGGAGGGTCATTGGAAACTGGGGAACTTGAGTGCAGAAGAGAAAAGCGGAATTCCACGTGTAGCGGTGAAATGCGTAGAGATGTGGAGGAACACCAGTGGCGAAGGCGGCTTTTTGGTCTGTAACTGACGC…
>ASV_387
TGGGGAATATTGCACAATGGGCGCAAGCCTGATGCAGCCATGCCGCGTGTATGAAGAAGGCCTTCGGGTTGTAAAGTACTTTCAGTCGTGAGGAAGGGAGTATCGTTAATAGCGGTATTCTTTGACGTTAGCGACAGAAGAAGCACCGGCTAACTCCGTGCCAGCAGCCGCGGTAATACGGAGGGTGCGAGCGTTAATCGGAATTACTGGGCGTAAAGCGCATGCAGGTGGTTTGTTAAGTCAGATGTGAAAGCCCGGGGCTCAACCTCGGAATTGCATTTGAAACTGGCAGGCTAGAGTACTGTAGAGGGGGGTAGAATTTCAGGTGTAGCGGTGAAATGCGTAGAGATCTGAAGGAATACCGGTGGCGAAGGCGGCCCCCTGGACAGATACTGACAC…
>ASV_388
TAGGGAATCTTCCGCAATGGGCGAAAGCCTGACGGAGCAACGCCGCGTGAGTGATGAAGGTCTTCGGATCGTAAAACTCTGTTATTAGGGAAGAACATACGTGTAAGTAACTATGCACGTCTTGACGGTACCTAATCAGAAAGCCACGGCTAACTACGTGCCAGCAGCCGCGGTAATACGTAGGTGGCAAGCGTTATCCGGAATTATTGGGCGTAAAGCGCGCGTAGGCGGTTTTTTAAGTCTGATGTGAAAGCCCACGGCTCAACCGTGGAGGGTCATTGGAAACTGGAAAACTTGAGTGCAGAAGAGGAAAGTGGAATTCCATGTGTAGCGGTGAAATGCGCAGAGATATGGAGGAACACCAGTGGCGAAGGCGACTTTCTGGTCTGTAACTGACGC…
>ASV_389
TAAGGAATATTGGTCAATGGACGAAAGTCTGAACCAGCCATGCCGCGTGAAGGATGAAGGCCCTCTGGGTTGTAAACTTCTTTTATCTGGGACGAAAAAAGGGAATTCTTTCTCACTTGACGGTACCAGAGGAATAAGCACCGGCTAACTCCGTGCCAGCAGCCGCGGTAATACGGAGGGTGCAAGCGTTATCCGGATTCACTGGGTTTAAAGGGAGCGTAGGTGGGCAGGTAAGTCAGTGGTGAAATCTCCGGGCTTAACCCGGAAACTGCCATTGATACTATTTGTCTTGAATATTCTGGAGGTAAGCGGAATATGTCATGTAGCGGTGAAATGCTTAGATATGACATAGAACACCAATTGCGAAGGCAGCTTGCTACGGAATTATTGACACTGAGG…
>ASV_390
CCTACGGGTGGCTGCAGTATGCCTTTCCTTTTACGTGCTGGTTCTGGATGGTTCAGGCCACTTTCTTGAGTGTTACGATGACAACAAAGCAAATCCCTAAAATTACTTAACCACTTTGTACAAGTTTGAAGTGGACTTGTTGCCCCCACTATTTTGTTCCTCATCCATTTGGGATTAGTTACCCTGGTAGTC
>ASV_391
TGGGGAATATTGCACAATGGGCGCAAGCCTGATGCAGCCATGCCGCGTGTATGAAGAAGGCCTTCGGGTTGTAAAGTACTTTCAGTCGTGAGGAAGGCGTTGTCGTTAATAGCGGCATCGTTTGACGTTAGCGACAGAAGAAGCACCGGCTAACTCCGTGCCAGCAGCCTCGGTAATACGGAGGGTGCGAGCGTTAATCGGAATTACTGGGCGTAAAGCGCATGCAGGTGGTTTGTTAAGTCAGATGTGAAAGCCCGGGGCTCAACCTCGGAATAGCATTTGAAACTGGCAGACTAGAGTACTGTAGAGGGGGGTAGAATTTCAGGTGTAGCGGTGAAATGCGTAGAGATCTGAAGGAATACCGGTGGCGAAGGCGGCCCCCTGGACAGATACTGACAC…
>ASV_392
CCGCGGTAATACGGAGGGTGCGAGCGTTAATCGGAATTACTGGGCGTAAAGCGCATGCAGGTGGTTTGTTAAGTCAGATGTGAAAGCCCGGGGCTCAACCTCGGAATAGCATTTGAAACTGGCAGACTAGAGTACTGTAGAGGGGGGTAGAATTTCAGGTGTAGCGGTGAAATGCGTAGAGATCTGAAGGAATACCGGTGGCGAAGGCGGCCCCCTGGACAGATACTGACACTCAGATGCGAAAGCGTGGGGAGCAAACA
>ASV_393
TGGGGAATATTGGACAATGGGCGAAAGCCTGATCCAGCAATGCCGCGTGAGTGATGAAGGCCTTAGGGTTGTAAAGCTCTTTTACCAGGGATGATAATGACAGTACCTGGAGAATAAGCTCCGGCTAACTCCGTGCCAGCAGCCGCGGTAATACGGAGGGAGCTAGCGTTGTTCGGAATTACTGGGCGTAAAGCGCACGTAGGCGGCTTTTTAAGTCAGGGGTGAAATCCCGGAGCTCAACTCCGGAACTGCCCTTGAAACTGGGAAGCTAGAATCTTGGAGAGGCGAGTGGAATTCCGAGTGTAGAGGTGAAATTCGTAGATATTCGGAAGAACACCAGTGGCGAAGGCGACTCGCTGGACAAGTATTGACGCTGAGGTGCGAAAGCGTGGGGAGCAA…
>ASV_394
TGAGGAATATTGGTCAATGGGTGCAAGCCTGAACCAGCCATCCCGCGTGAAGGACGACTGCCCTATGGGTTGTAAACTTCTTTTGTATAGGGATAAACCTACCCTCGTGAGGGTAGCTGAAGGTACTATACGAATAAGCACCGGCTAACTCCGTGCCAGCAGCCGCGGTAATAAGGAGGGTGCAAGCGTTATCCGGATTTATTGGGTTTAAAGGGTCCGTAGGCGGACTTATAAGTCAGTGGTGAAAGCCTGTCGCTTAACGATAGAACTGCCATTGATACTGTAAGTCTTGAGTATATTTGAGGTAGCTGGAATAAGTAGTGTAGCGGTGAAATGCATAGATATTACTTAGAACACCAATTGCGAAGGCAGGTTACCAAGATATAACTGACGCTGAGG…
>ASV_395
TGGGGAATTTTGGACAATGGGCGAAAGCCTGATCCAGCAATGCCGCGTGCAGGATGAAGGCCCTCGGGTTGTAAACTGCTTTTGTACGGAACGAAAAGCCTGGGGCTAATATCCCCGGGTCATGACGGTACCGTAAGAATAAGCACCGGCTAACTACGTGCCAGCAGCCGCGGTAATACGTAGGGTGCAAGCGTTAATCGGAATTACTGGGCGTAAAGCGTGCGCAGGCGGTTTTGTAAGACAGTGGTGAAATCCCCGGGCTCAACCTGGGAACTGCCATTGTGACTGCAAGGCTAGAGTGCGGCAGAGGGGGATGGAATTCCGCGTGTAGCAGTGAAATGCGTAGATATGCGGAGGAACACCGATGGCGAAGGCAATCCCCTGGGCCTGCACTGACGC…
>ASV_396
TTGCAGTGAGCTGTGATTGTGTCACTACACTCCAGACTGGGTGACAGAGCAAGACTCCATCTCAAAGTAAAATAAAATAAAATAAAAGTTATGCCCTGGTTAATCAGAAAAATAAAGAAGCATACCTGATCCTCCGGATGGTAGTTCTGTTTTATGGAACAGTGTGCCTCTGCTGACTGTGATCAGTCCTGCTGACCCTGGATATCATCCCAGACTCAATAACTCAGACTTAAAGAATGGTATTGAGGAGAAGGAGATGCTTTGGGGTAAGATCAAGCCCTAGACTTTGAAGGTGAGATTTCCTGAAAAGTGGGAGAAGATTTGCAAGCCAGAGTAAAAAGATGTGCAAGTCAGATCTGTAAGGCAGAAGCACAAAGGAGGAAGCTTTCTCAGAGAAGC…
>ASV_397
TGGGGAATTTTGGACAATGGGCGAAAGCCTGATCCAGCCATGCCGCGTGCAGGATGAAGGCCTTCGGGTTGTAAACTGCTTTTGTACGGAACGAAAAGCCTCTTTCTAATAAAGAGGGGTCATGACGGTACCGTAAGAATAAGCACCGGCTAACTACGTGCCAGCAGCCGCGGTAATACGTAGGGTGCAAGCGTTAATCGGAATTACTGGGCGTAAAGCGTGCGCAGGCGGTTTTGTAAGACAGAGGTGAAATCCCCGGGCTCAACCTGGGAACTGCCTTTGTGACTGCAAGGCTGGAGTGCGGCAGAGGGGGATGGAATTCCGCGTGTAGCAGTGAAATGCGTAGATATGCGGAGGAACACCGATGGCGAAGGCAATCCCCTGGGCCTGCACTGACGC…
>ASV_398
TGGGGAATTTTGGACAATGGGCGCAAGCCTGATCCAGCCATGCCGCGTGTATGAAGAAGGCCTTCGGGTTGTAAAGTACTTTTGTCAGGGAAGAAAAGCCTGAGGATAACACCCTCAGGTCATGACGGTACCTGAAGAATAAGCACCGGCTAACTACGTGCCAGCAGCCGCGGTAATACGTAGGGTGCGAGCGTTAATCGGAATTACTGGGCGTAAAGCGAGCGCAGACGGTTATTTAAGCAAGATGTGAAAGCCCCGGGCTCAACCTGGGAACTGCGTTTTGAACTGGGTAACTAGAGTGTGTCAGAGGGGGGTAGAATTCCACGTGTAGCAGTTAAATGCGTAGAGATGTGGAGGAATACCGATGGCGAAGGCAGCCCCCTGGGATAACACTGACGT…
>ASV_399
TGAGGAATATTGGTCAATGGACGCAAGTCTGAACCAGCCAAGTAGCGTGCAGGATGACGGCCCTCCGGGTTGTAAACTGCTTTTAGTTGGGAATAAAAAAAGGGACGTGTCCCTTATTGTATGTACCTTCAGAAAAAGGACCGGCTAATTCCGTGCCAGCAGCCGCGGTAATACGGAAGGTCCAGGCGTTATCCGGATTTATTGGGTTTAAAGGGAGCGTAGGCGGATTGTTAAGTCAGCGGTTAAAGGGTGTGGCTCAACCATACATTGCCGTTGAAACTGGCGATCTTGAGTGCAGACAGGGATGCCGGAATTCGTGGTGTAGCGGTGAAATGCTTAGATATCACGAAGAACTCCGATCGCGAAGGCAGGTGTCCGGGCTGCAACTGACGCTGAGGC…
>ASV_400
CCTACGGGAGGCTGCAGGTGAGAGAACATTTGACTGTGCCTGGGAAGGTTAGCGGGAAGCCCGAGAGTAGCCCTGAAGGCCAAATAAGAATTCTCTTTGAAAGGGAGATCTTTCAAAGGAGAGAAGCTAGTCTAACTTTTTGGCATCTTTCAGCTCTTGCCTTTCCCAAATGTCTTCTGAAAATCTACTGCTACTTGAGGCTTCCAAGCAGGATTAGATACCCTGGTAGTC
>ASV_401
TGGGGAATATTGCACAATGGGGGAAACCCTGATGCAGCCATGCCGCGTGTGTGAAGAAGGCCTTCGGGTTGTAAAGCACTTTCAGCGAGGAGGAAAGGGTGTAAGTTAATACCTTACATCTGTGACGTTACTCGCAGAAGAAGCACCGGCTAACTCCGTGCCAGAAGCCGCGGTAATACGGAGGGTGCGAGCGTTAATCGGAATTACTGGGCGTAAAGCGTGCGCAGGCGGTTTGTTAAGCGAGATGTGAAAGCCCCGGGCTCAACCTGGGAACCGCATTTCGAACTGGCAAACTAGAGTCTTGTAGAGGGGGGTAGAATTCCAGGTGTAGCGGTGAAATGCGTAGAGATCTGGAGGAATACCGGTGGCGAAGGCGGCCCCCTGGACAAAGACTGACGC…
>ASV_402
TAGGGAATCTTCCGCAATGGACGAAAGTCTGACGGAGCAACGCCGCGTGAGTGATGAAGGTTTTCGGATCGTAAAACTCTGTTGTTAGGGAAGAACAAGTACCGGAGTAACTGCCGGTACCTTGACGGTACCTAACCAGAAAGCCACGGCTAACTACGTGCCAGCAGCCGCGGTAATACGTAGGTGGCAAGCGTTGTCCGGAATTATTGGGCGTAAAGCGCGCGCAGGCGGTTCCTTAAGTCTGATGTGAAAGCCCACGGCTCAACCGTGGAGGGTCATTGGAAACTGGGGAACTTGAGTGCAGAAGAGAAGAGCGGAATTCCACGTGTAGCGGTGAAATGCGTAGAGATGTGGAGGAACACCAGTGGCGAAGGCGGCTCTTTGGTCTGTAACTGACGC…
>ASV_403
TGGGGAATATTGCACAATGGGGGAAACCCTGATGCAGCCATGCCGCGTGTGTGAAGAAGGCCTTCGGGTTGTAAAGCACTTTCAGTAGGGAGGAAAGGGTGTAACTTAATACGTTATATCTGTGACGTTACCTACAGAAGAAGGACCGGCTAACTCCGTGCCAGCAGCCGCGGTAATACGGAGGGTCCGAGCGTTAATCGGAATTACTGGGCGTAAAGCGTGCGCAGGCGGTTTGTTAAGCGAGATGTGAAAGCCCTGGGCTCAACCTAGGAATAGCATTTCGAACTGGCGAACTAGAGTCTTGTAGAGGGGGGTAGAATTCCAGGTGTAGCGGTGAAATGCGTAGAGATCTGGAGGAATACCGGTGGCGAAGGCGGCCCCCTGGACAAAGACTGACGC…
>ASV_404
TAGGGAATCTTCCGCAATGGGCGAAAGCCTGACGGAGCGACGCAGCGTGAGCGAAGAAGGCCTTCGGGTCGTAAAGCTCTGTTGTGAGGGACGAAGGAGCGCCGTTCGAAGAGGGCGGCGCGGTGACGGTACCTCACGAGAAAGCCCCGGCTAACTACGTGCCAGCAGCCGCGGTAATACGTAGGGGGCGAGCGTTGTCCGGAATTATTGGGCGTAAAGCGCGCGCAGGCGGTCTCTTAAGTCTGATGTGAAAGCCCACGGCTCAACCGTGGAGGGTCATTGGAAACTGGGGGACTTGAGGGCAGGAGAGGAGAGCGGAATTCCACGTGTAGCGGTGAAATGCGTAGAGATGTGGAGGAACACCAGTGGCGAAGGCGGCTCTCTGGCCTGCACCTGACG…
>ASV_405
TGGGGAATATTGCACAATGGGGGAAACCCTGATGCAACCATGCCGCGTGTGTGAAGAAGGCCTTCGGGTTGTAAAGCACTTTCAGCGAGGAGGAAAGGGTGTAAGTTAATACCTTACATCTGTGACGTTACTCGCAGAAGAAGCACCGGCTAACTCCGTGCCAGCAGCCGCGGTAATACGGAGGGTGCGAGCGTTAATCGGAATTACTGGGCGTAAAGCGTGCGCAGGCGGTTTGTTAAGCGAGATGTGAAAGCCCCGGGCTCAACCTGGGAACCGCATTTCGAACTGGCAAACTAGAGTCTTGTAGAGGGGGGTAGAATTCCAGGTGTAGCGGTGAAATGCGTAGAGATCTGGAGGAATACCGGTGGCGAAGGCGGCCCCCTGGACAAAGACTGACGC…
>ASV_406
TGGGGAATATTGCACAATGGGCGCAAGCCTGATGCAGCCATGCCGCGTGTGTGAAGAAGGCCTTCGGGTTGTAAAGCACTTTCAGTCGTGAGGAAGGCGGCGTCGTTAATAGCGGCGTTGTTTGACGTTAGCGACAGAAGAAGCACCGGCTAACTCCGTGCCAGCAGCCGCGGTAATACGGAGGGTGCGAGCGTTAATCGGAATTACTGGGCGTAAAGCGCATGCAGGTGGTTTGTTAAGTCAGATGTGAAAGCCCGGGGCTCAACCTCGGAATAGCATTTGAAACTGGCAGACTAGAGTACTGTAGAGGGGGGTATAATTTCAGGTGTAGCGGTGAAATGCGTAGAGATCTGAAGGAATACCGGTGGCGAAGGCGGCCCCCTGGACAGATACTGACAC…
>ASV_407
TGGGGAATATTGCACAATGGGGGAAACCCTGATGCAGCGACGCCGCGTGAGTGAAGAAGTATTTCGGTATGTAAAGCTCTATCAGCAGGGAAGAAAAAAGACGGTACCTGACTAAGAAGCCCCGGCTAACTACGTGCCAGCAGCCGCGGTAATACGTAGGGGGCAAGCGTTATCCGGAATTACTGGGTGTAAAGGGTGCGTAGGTGGCATGGTAAGTCAGAAGTGAAAGCCCGGGGCTTAACCCCGGGACTGCTTTTGAAACTGTCATGCTGGAGTGCAGGAGAGGTAAGCGGAATTCCTAGTGTAGCGGTGAAATGCGTAGATATTAGGAGGAACACCAGTGGCGAAGGCGGCTTACTGGACTGTCACTGACACTGATGCACGAAAGCGTGGGGAGCA…
>ASV_408
TGAGGAATCTTCCACAATGGGCGAAAGCCTGATGGAGCAACGCCGCGTGCAGGATGAAGGCCTTCGGGTTGTAAACTGCTTTTATAAGTGAGGAATATGACAGTAACTTATGAATAAGGATCGGCTAACTACGTGCCAGCAGCCGCGGTCATACGTAGGATCCGAGCGTTATCCGGAGTGACTGGGCGTAAAGAGTTGCGTAGGTGGTTTAATAAGCGAATAGTGAAATCTGGTGGCTCAACCATTCAGACTATTATTCGAACTGTTAAACTCGAGAGCAGAAGAGGTAGCTGGAATTTCTAGTGTAGGAGTGAAATCCGTAGATATTAGAAGGAACACCGATGGCGTAGGCAGGCTACTGGGCTGTTTCTGACACTGAGGCACGAAAGCGTGGGGAGC…
>ASV_409
GGCGGCAGCAGAACAGGAGATCTGGGGAAGATGAAGAGGAAGAAGAAGATGTTGATGATGGCAGCTAATGTTTTTTGAGGGCTTATTGTGTGCTATCTGTGGTTCTAAGCATGTCACATACCCTGCACTGAAAACAGCTCCACAAGGTAGATATTATTTCTGTTTCACAGATTGAGAGACTATGGCTACAAAAGATGAGGTAAGGGACCCAGGGTTAATGGTGTGGCCAGGATTAGATACCC
>ASV_410
TAAGGAATATTGGTCAATGGACGCAAGTCTGAACCAGCCATGCCGCGTGGAGGATGAAGGCCCTCTGGGTTGTAAACTTCTTTTATGGGGGACGAAACCCCGGATTTTTATCCGGCCTGACGGTACCCCAGGAATAAGCACCGGCTAACTCCGTGCCAGCAGCCGCGGTAATACGGAGGGTGCAAGCGTTATCCGGATTCACTGGGTTTAAAGGGTGCGTAGGCGGGTTTGTAAGTCAGTGGTGAAATCCCGAAGCTTAACTTCGGAACTGCCGTTGATACTACAGGTCTTGAATACTCGGGAGGTGAGCGGAATATGTCATGTAGCGGTGAAATGCTTAGATATGACATAGAACACCGATTGCGAAGGCAGCTCACTACAGAGTCATTGACGCTGAGG…
>ASV_411
TGGGGAATATTGCACAATGGGCGCAAGCCTGTTGCAGCCATGCCGCGTGTATGAAGAAGGCCTTCGGGATGTAAAGTACTTTCAGCGGGGAGGAAGGGAGTAAAGTTAATACCTTTGCTCATTGACGTTACCCGCAGAAGAAGCACCGGCTAACTCCGTGCCAGCAGCCGCGGTAATATGGAGGGTGCAAGCGTTAATCGGAATTACTGGGCGTAAAGCGCACGCAGGCGGTTTGTTAAGTCAGATGTGAAATCCCCGGGCTCAACCTGGGAACTGCATCTGATACTGGCAAGCTTGAGTCTCGTAGAGGGGGGTAGAATTCCAGGTGTAGCGGTGAAATGCGTAGAGATCTGAAGGAATACCGGCGGCGAAGGCGGCCCCCTGGACGAAGACTGACGC…
>ASV_412
TGGGGAATATTGGACAATGGACCAAAAGTCTGATCCAGCAATTCTGTGTGCACGATGACGTTTTTCGGAATGTAAAGTGCTTTCAGTTGGGAAGAAAAAAATGACGGTACCAACAGAAGAAGTGACGGCTAAATACGTGCCAGCAGCCGCGGTAATACGTATGTCACAAGCGTTATCCGGATTTATTGGGCGTAAAGCGCGTCTAGGTGGTTATGTAAGTCTGATGTGAAAATGCAGGGCTCAACTCTGTATTGCGTTGGAAACTGCATGACTAGAGTACTGGAGAGGTAAGCGGAACTACAAGTGTAGAGGTGAAATTCGTAGATATTTGTAGGAATGCCGATGGGGAAGCCAGCTTACTGGACAGATACTGACGCTAAAGCGCGAAAGCGTGGGTAG…
>ASV_413
TGGGGAATATTGCACAATGGGGGAAACCCTGATGCAGCCATGCCGCGTGTGTGAAGAAGGCCTTCGGGTTGTAAAGCACTTTCAGCGAGGAGGAAAGGTTGGCACCTAATACGTGTCAACTGTGACGTTACTCGCAGAAGAAGCACCGGCTAACTCCGTGCCAGCAGCCGCGGTAATACGGAGGGTGCAAGCGTTAATCGGAATTACTGGGCGTAAAGCGCACGCAGGCGGTTGGATAAGTTAGATGTGAAAGCCCCGGGCTCAACCTGGGAATTGCATTTAAAACTGTCCAGCTAGAGTCTTGTAGAGGGGGGTAGAATTCCAGGTGTAGCGGTGAAATGCGTAGAGATCTGGAGGAATACCGGTGGCGAAGGCGGCCCCCTGGACAAAGACTGACGC…
>ASV_414
CCTACGGGGGGCTGCCCTGAGTCATAGAACCACAAGGAATCTAGTTTCCTGCCAATTCATGAAACACTGAACTGGAGGCATCCAAAAGGTTTATGCAAGAGAACTAGCATGCAGTGTTAGGCTGATGATGGACAATATTCCATTGCTACCGTGCCAGTTGGAAATAGGATACCAGATGTTTCTGATTTCTGCTGTGTGGATTAGATACCCCTGTAGTC
>ASV_415
TGGGGAATATTGCACAATGGGGGAAACCCTGATGCAGCCATGCCGCGTGTGTGAAGAAGGCCTTCGGGTTGTAAAGCACTTTCAGCGACGAGGAAGGGTGTTGTGTTAATAGCGCAGCACATTGACGTTAGTCGCAGAAGAAGCACCGGCTAACTCCGTGCCAGCAGCCGCGGTAATACGGAGGGTGCAAGCGTTAATCGGAATTACTGGGCGTAAAGCGTACGTAGGCGGCGTGTTAAGCAAGATGTGAAAGCCCCGGGCTCAACCTGGGAATTGCATTTTGAACTGGCATGCTAGAGTCCTGAAGAGGGTGGTAGAATTTCCAGTGTAGCGGTGAAATGCGTAGATATTGGAAAGAATACCGGTGGCGAAGGCGGCCACCTGGTCAGAGACTGACGC…
>ASV_416
TGGGGAATATTGGACAATGGGCGCAAGCCTGATCCAGCCATGCCGCGTGAGTGATGAAGGCCCTAGGGTTGTAAAGCTCTTTCACCGGAGAAGATAATGACGGTATCCGGAGAAGAAGCCCCGGCTAACTTCGTGCCAGCAGCCGCGGTAATACGAAGGGGGCTAGCGTTGTTCGGAATTACTGGGCGTAAAGCGCACGTAGGCGGACATTTAAGTCAGGGGTGAAATCCCAGAGCTCAACTCTGGAACTGCCTTTGATACTGGATGTCTTGAGTGTGGAAGAGGTGAGTGGAATTCCGAGTGTAGAGGTGAAATTCGTAGATATTCGGAGGAACACCAGTGGCGAAGGCGGCTCACTGGTCCATTACTGACGCTGAGGTGCGAAAGCGTGGGGAGCAA…
>ASV_417
TGGGGAATATTGCACAATGGGCGAAAGCCTGATGCAGCGACGCCGCGTGAGGGATGACGGCCTTCGGGTTGTAAACCTCTTTCAGCACGGAAGAAGCGAAAGTGACGGTACGTGCAGAAGAAGCGCCGGCTAACTACGTGCCAGCAGCCGCGGTAATACGTAGGGCGCAAGCGTTGTCCGGAATTATTGGGCGTAAAGAGCTCGTAGGCGGTTTGTCGCGTCTGCTGTGAAAGCCCGGGGCTTAACCCCGGGTGTGCAGTGGGTACGGGCAGACTTGAGTGCAGTAGGGGAGACTGGAATTCCTGGTGTAGCGGTGAAATGCGCAGATATCAGGAGGAACACCGATGGCGAAGGCAGGTCTCTGGGCTGTTACTGACGCTGAGGAGCGAAAGCATGGGG…
>ASV_418
CCTACGGGAGGCTGCAGAAACAGCAGGCTTGGCCAATATAGGACTGAGCAAGGAGCTCTGCTTTCAGGTTAGAATGCTGCATTCTAATTAGCAATATTACTCCCAAATGTTTAGCTGCAGTGGTGGGGGGATTAGATACCCTAGTAGTC
>ASV_419
TGAGCTATGACTGCACCAATGCACTCCAGCTTGGGTGACAGAGTGAGAACCCCGTCTCTAAAAAAAATAAACTTAGGAAAATAAAATAAATAATAAAAAATGCACTCCAGCTTGGGTGACAGAATGAGACCCTGTCTCTAAAAAAATAAAATTAGGAAGATAAAATTAAATTTAAAAATAAAAAAGATACTTGGTGAATTTCTCCTCCACAGGGGAGCTGGCTCCCAGAAGGAAAGAAAGGCCATCCACATTCTACAGATGAACAAGTTCACTCCTCACTGAATCCTGTGCATTAGCTTCTCAGATCATCGCAGGATCTCCTTGACTGGAAAGTCAGAAACAACCGTGGCCATAACTACCACCATCAAAACCAGGAATACACTCCTTGCATTTA
>ASV_420
TGGGGAATATTGGACAATGGGCGCAAGCCTGATCCAGCCATGCCGCGTGTGTGATGAAGGCCTTAGGGTTGTAAAGCACTTTCACCGGAGAAGATAATGACGGTATCCGGAGAAGAAGCCCCGGCTAACTTCGTGCCAGCAGCCGCGGTAATACGAAGGGGGCTAGCGTTGTTCGGAATTACTGGGCGTAAAGCGCACGTAGGCGGATATTTAAGTCAGGGGTGAAATCCCAGAGCTCAACTCTGGAACTGCCTTTGATACTGGGTATCTTGAGTATGGAAGAGGTAAGTGGAATTGCGAGTGTAGAGGTGAAATTCGTAGATATTCGCAGGAACACCAGTGGCGAAGGCGGCTTACTGGTCCATAACTGACGCTGAGGTGCGAAAGCGTGGGGAGCAA…
>ASV_421
CCTACGGGGGGCTGCAGGTGAGAGAACATTTGACTGTGCCTGGGAAGGTTAGCGGGAAGCCCGAGAGTAGCCCTGAAGGCCAAATAAGAATTCTCTTTGAAAGGGAGATCTTTCAAAGGAGAGAAGCTAGTCTAACTTTTTGGCATCTTTCAGCTCTTGCCTTTCCCAAATGTCTTCTGAAAATCTACTGCTACTTGAGGCTTCCAAGCAGGATTAGATACCCTGGTAGTC
>ASV_422
CCTACGGGGGGCTGCAGGTGAGAGAACATTTGACTGTGCCTGGGAAGGTTAGCGGGAAGCCCGAGAGTAGCCCTGAAGGCCAAATAAGAATTCTCTTTGAAAGGGAGATCTTTCAAAGGAGAGAAGCTAGTCTAACTTTTTGGCATCTTTCAGCTCTTGCCTTTCCCAAATGTCTTCTGAAAATCTACTGCTACTTGAGGCTTCCAAGCAGGATTAGATACCCGTGTAGTC
>ASV_423
TGCAGGGGAGGAAAGCTGCAGCAGGGGACTTACATAATTCAGAGCCTTCCAGAAGAGTTAATGGAGTTACGTGACTGTATCCTAATTGTTTCCCCCTTGGGTTCCATTAAATGTTAGGAACTTTCAGGCTCTCCACAAATTTATCATCTTCAAATTCCCATGGATTATAGAAACCAAAGGGCCTGATCCCAAAGCTTAACATTGTTTCCAGTGCCAGCAGAAGGCTTAAAGGATTAGAT
>ASV_424
ACAAAATGCCTTTGCTTCTTCCATTTCACCTCTTGATGCACACAGCCTAATTTTCATGCATTGAAAGTGAACATGGGACATATGTAACATGTAAGTTTGCTTACTATGCATGTATACATGCCCCCTTTGTGAATAGTTATAACTTCTCATATAATCTGTTAAATACGCGTACTTAGATGACTCATTCAGCATAAATTTCTATGTCACTCTTCTCTATGAATATCTGCTTCTGGTTTCTATCAGAGGCTACATTTCCCCAGTAGCAACCCTTTATAAAACATAGAATTCCCTACTCTAAGTTTATGAACCTCATGATTCTTCAGCTGACATGTTATGCATCAACAATTCTTTGCTTTATTTTGCTGCATAGTTTTCCAT
>ASV_425
TGGGGAATATTGCACAATGGGCGCAAGCCTGATGCAGCCATGCCGCGTGTGTGAAGAAGGCCTTCGGGTTGTAAAGCACTTTCAGCGAGGAGGAAGGCAGTCGTGTTAATAGCACGATTGATTGACGTTACTCGCAGAAGAAGCACCGGCTAACTCCGTGCCAGCAGCCGCGGTAATACGGAGGGTGCAAGCGTTAATCGGAATTACTGGGCGTAAAGCGCACGCAGGCGGTTTGTTAAGTCAGATGTGAAATCCCCGCGCTTAACGTGGGAACTGCATTTGAAACTGGCAAGCTAGAGTCTTGTAGAGGGGGGTAGAATTCCAGGTGTAGCGGTGAAATGCGTAGAGATCTGGAGGAATACCGGTGGCGAAGGCGGCCCCCTGGACAAAGACTGACGC…
>ASV_426
CCTACGGGGGGCTGCAGGTGAGAGAACATTTGACTGTGCCTGGGAAGGTTAGCGGGAAGCCCGAGAGTAGCCCTGAAGGCCAAATAAGAATTCTCTTTGAAAGGGAGATCTTTCAAAGGAGAGAAGCTAGTCTAACTTTTTGGCATCTTTCAGCTCTTGCCTTTCCCAAATGTCTTCTGAAAATCTACTGCTACTTGAGGCTTCCAAGCAGGATTAGATACCCGAGTAGTC
>ASV_427
TAGGGAATCTTCGGCAATGGACGAAAGTCTGACCGAGCAACGCCGCGTGAGTGAAGAAGGTTTTCGGATCGTAAAACTCTGTTGTTAGAGAAGAACGTTGTGTAGAGTGGAAAATTACACAAGTGACGGTATCTAACCAGAAAGGGACGGCTAACTACGTGCCAGCAGCCGCGGTAATACGTAGGTCCCGAGCGTTGTCCGGATTTATTGGGCGTAAAGCGAGCGCAGGTGGTTTAATAAGTCTGATGTAAAAGGCAGTGGCTCAACCATTGTGTGCATTGGAAACTGTTAGACTTGAGTGCAGTAGAGGAGAGTGGAATTCCATGTGTAGCGGTGAAATGCGTAGATATATGGAGGAACACAGGTGGCGAAAGCGGCTCTCTGGACTGTAACTGACAC…
>ASV_428
AGTCTCTTGCTCACAGCTCAAAAATGGAGATATATTATGTCAATGGGAAAAACAAAAGAAACAGGTTGCTCCCCTGGGAGAAGGGAATGGTAATTGTCTTGGACCTTCAACTCTATGCCAATACCAAGTGGAGGTGTCCTACTATTGCAGGAAGGACAGGAAACTCCTGCCCAAGACCAACTTCAGATACAAGGCGAGTGAACTGCCCCAGGGAAGAGGGGCAAGAATGCTGAGAAAGTCCACCGCTGGGGCCTGAGCACACAACACTTCTGAAAGTCTGAGTTT
>ASV_429
TGGGGAATATTGGACAATGGGGGCAACCCTGATCCAGCAATGCCGCGTGAGTGATGAAGGCCTTCGGGTCGTAAAGCTCTTTTACCAGGGATGATAATGACAGTACCTGGAGAATAAGCTCCGGCTAACTCCGTGCCAGCAGCCGCGGTAATACGGAGGGAGCTAGCGTTGTTCGGAATTACTGGGCGTAAAGCGCGCGTAGGCGGCGAATCAAGTCAGGGGTGAAATCCCGGGGCTCAACCCCGGAACTGCCCTTGAAACTAGCTCGCTAGAATCTTGGAGAGGTCAGTGGAATTCCGAGTGTAGAGGTGAAATTCGTAGATATTCGGAAGAACACCAGTGGCGAAGGCGACTGACTGGACAAGTATTGACGCTGAGGTGCGAAAGCGTGGGGAGCAA…
>ASV_430
TGGGGAATATTGGACAATGGACCGAGAGTCTGATCCAGCAATTCTGTGTGCACGATGAAGTTTTTCGGAATGTAAAGTGCTTTCAGTTGGGAAGAAAGAAATGACGGTACCAACAGAAGAAGTGACGGCTAAATACGTGCCAGCAGCCGCGGTAATACGTATGTCACGAGCGTTATCCGGATTTATTGGGCGTAAAGCGCGTCTAGGTGGTTATGTAAGTCTGATGTGAAAATGCAGGGCTCAACTCTGTATTGCGTTGGAAACTGTATAACTAGAGTACTGGAGAGGTAAGCGGAACTACAAGTGTAGAGGTGAAATTCGTAGATATTTGTAGGAATGCCGATGGGGAAGCCAGCTTACTGGACAGATACTGACGCTAAAGCGCGAAAGCGTGGGTAG…
>ASV_431
CCTACGGGGGGCTGCAGGTGAGAGAACATTTGACTGTGCCTGGGAAGGTTAGCGGGAAGCCCGAGAGTAGCCCTGAAGGCCAAATAAGAATTCTCTTTGAAAGGGAGATCTTTCAAAGGAGAGAAGCTAGTCTAACTTTTTGGCATCTTTCAGCTCTTGCCTTTCCCAAATGTCTTCTGAAAATCTACTGCTACTTGAGGCTTCCAAGCAGGATTAGATACCCTAGTAGTC
>ASV_432
TGGGGAATATTGGACAATGGGCGAAAGCCTGATCCAGCAATGCCGCGTGAGTGATGAAGGCCTTAGGGTTGTAAAGCTCTTTTACCCGGGAAGATAATGACTGTACCGGGAGAATAAGCCCCGGCTAACTCCGTGCCAGCAGCCGCGGTAATACGGAGGGGGCTAGCGTTGTTCGGAATTACTGGGCGTAAAGCGCACGTAGGCGGCTTTGTAAGTTAGAGGTGAAAGCCCGGGGCTCAACTCCGGAATTGCCTTTAAGACTGCATCGCTTGAACATCGGAGAGGTAAGTGGAATTCCGAGTGTAGAGGTGAAATTCGTAGATATTCGGAAGAACACCAGTGGCGAAGGCGACTTACTGGACGATTGTTGACGCTGAGGTGCGAAAGCGTGGGGAGCAA…
>ASV_433
CGATAAGCAAACAAACGCTCCAAAAAAGTGATATAGTAAAACAGTAATATCAGAATGTGAAGATATACCCTTTAAACACTTTGATTCTTAAACCCAGTACACCTGGATAGTCTGAAGAATAAAAATGGAAGGTAGAAATGTTGGAGGCCTATATAAGTGGAAATATGATTTGGGATGATTAATTGGATTCTCTTCAGTGATAAATATTTAAGATAACCATGCTGCAATGTCCTTGAT
>ASV_434
TGGGGAATTTTGGACAATGGGGGCAACCCTGATCCAGCCATTCCGCGTGAGTGAAGAAGGCCTTCGGGTTGTAAAGCTCTTTCGGCAGGAACGAAACGGTGGGCTCTAACATAGTCCGCTAATGACGGTACCTGAAGAAGAAGCACCGGCTAACTACGTGCCAGCAGCCGCGGTAATACGTAGGGTGCGAGCGTTAATCGGAATTACTGGGCGTAAAGCGTGCGCAGGCGGTTGTGTAAGACAGGTGTGAAATCCCCGGGCTTAACCTGGGAACTGCGCTTGTGACTGCACGGCTAGAGTATGGCAGAGGGGGGTGGAATTCCACGTGTAGCAGTGAAATGCGTAGAGATGTGGAGGAACACCGATGGCGAAGGCAGCCCCCTGGGCCAATACTGACGC…
>ASV_435
TGGGGAATTTTGGACAATGGGCGAAAGCCTGATCCAGCAATGCCGCGTGCAGGATGAAGGCCTTCGGGTTGTAAACTGCTTTTGTACGGAACGAAAAAGCTTCTCCTAATACGAGAGGCCCATGACGGTACCGTAAGAATAAGCACCGGCTAACTACGTGCCAGCAGCCGCGGTAATACGTAGGGTGCGAGCGTTAATCGGAATTACTGGGCGTAAAGCGTGCGCAGGCGGTTTTGTAAGACAGAGGTGAAATCCCCGGGCTCAACCTGGGAACTGCCTTTGTGACTGCAAGGCTAGAGTACGGCAGAGGGGGATGGAATTCCGCGTGTAGCAGTGAAATGCGTAGATATGCGGAGGAACACCGATGGCGAAGGCAATCCCCTGGGCCTGTACTGACGC…
>ASV_436
TGGGGAATATTGCACAATGGGGGAAACCCTGATGCAGCCATACCGCGTGTGTGAAGAAGGCCTTCGGGTTGTAAAGCACTTTCAGCGAGGAGGAAAGGGTGTAAGTTAATACCTTACATCTGTGACGTTACTCGCAGAAGAAGCACCGGCTAACTCCGTGCCAGCAGCCGCGGTAATACGGAGGGTGCGAGCGTTAATCGGAATTACTGGGCGTAAAGCGTGCGCAGGCGGTTTGTTAAGCGAGATGTGAAAGCCCCGGGCTCAACCTGGGAACCGCATTTCGAACTGGCAAACTAGAGTCTTGTAGAGGGGGGTAGAATTCCAGGTGTAGCGGTGAAATGCGTAGAGATCTGGAGGAATACCGGTGGCGAAGGCGGCCCCCTGGACAAAGACTGACGC…
>ASV_437
TGGGGAATATTGCACAATGGGCGCAAGCCTGATGCAGCCATGCCGCGTGTGTGAAGAAGGCCTTCGGGTTGTAAAGCACTTTCAGTAAGGAGGAAAGGTTAAGTTTTAATAGAGCTTAGCTGTGACGTTACTTACAGAAGAAGCACCGGCTAACTCCGTGCCAGCAGCCGCGGTAATACGGAGGGTGCGAGCGTTAATCGGAATTACTGGGCGTAAAGCGTACGCAGGCGGTTTGTTAAGCGAGATGTGAAAGCCCCGGGCTCAACCTGGGAACTGCATTTCGAACCGGCAAACTAGAGTGTGATAGAGGGTGGTAGAATTTCAGGTGTAGCGGTGAAATGCGTAGAGATCTGAAGGAATACCGATGGCGAAGGCAGCCACCTGGGTCAACACTGACGC…
>ASV_438
CCTACGGGCGGCTGCAGGTGAGAGAACATTTGACTGTGCCTGGGAAGGTTAGCGGGAAGCCCGAGAGTAGCCCTGAAGGCCAAATAAGAATTCTCTTTGAAAGGGAGATCTTTCAAAGGAGAGAAGCTAGTCTAACTTTTTGGCATCTTTCAGCTCTTGCCTTTCCCAAATGTCTTCTGAAAATCTACTGCTACTTGAGGCTTCCAAGCAGGATTAGATACCCCTGTAGTC
>ASV_439
CCTACGGGGGGCTGCATTTTCAGAAATGGGGAATTAAGATGAAAAAATAAAATTGGAATGAATAAAACAGAGTTTCATTTTAAACATTCTGAATTTGAGAAAACAAATAAATGCCCAAATGAAACTGTTTAATAAATGATTAAAAATATAATTGAGAATCAGCGAGAGTCTAGACTGTAAATATAAAATTGGAATTTATTAGCATATGAATGATATGTAAGACCTTGGGATTAGATACCCTTGTAGTC
>ASV_440
TAGGGAATCTTCCGCAATGGGCGAAAGCCTGACGGAGCAACGCCGCGTGAGTGATGAAGGTCTTCGGATCGTAAAACTCTGTTATTAGGGAAGAATAAATGTGTAAGTAACTATGCACGTCTTGACGGTACCTAATCAGAAAGCCACGGCTAACTACGTGCCAGCAGCCGCGGTAATACGTAGGTGGCAAGCGTTATCCGGAATTATTGGGCGTAAAGCGCGCGTAGGCGGTTTTTTAAGTCTGATGTGAAAGCCCACGGCTCAACCGTGGAGGGTCATTGGAAACTGGAAAACTTGAGTGCAGAAGAGGAAAGTGGAATTCCATGTGTAGCGGTGAAATGCGCAGAGATATGGAGGAACACCAGTGGCGAAGGCGACTTTCTGGTCTGTAACTGACGC…
>ASV_441
GAATGCATCTTGGACTGTCAAAAAGAAACATAAATATTTGTGTACTAGTCATACACATTATTGCAGATATTTATCTAGAATTCTGTTTTTTGATGTTTGGTTTGTTCCACTTCTATACTGTGTAATTTATACATTCTAGCTACTCAAGAATTGGCAAAAAATGCATTTTTATTGTTTACTCTTAATCTGTAATTTTTTATTGTGTAATTTGGCACAAGGGTTAACATATATAACCTCACAAATTAGACATACAGTTGTA
>ASV_442
TGGGGAATATTGCACAATGGGAGCAAGCCTGATGCAGCCATGCCGCGTGTATGAAGAAGGCCTTCGGGTTGTAAAGTACTTTCAGTTGTGAGGAAGGGGGTGTTGTTAATAGCAACATCTCTTGACGTTAGCAACAGAAGAAGCACCGGCTAACTCCGTGCCAGCAGCCGCGGTAATACGGAGGGTGCGAGCGTTAATCGGAATTACTGGGCGTAAAGCGCATGCAGGTGGTTCATTAAGTCAGATGTGAAAGCCCGGGGCTCAACCTCGGAACTGCATTTGAAACTGGTGAACTAGAGTACTGTAGAGGGGGGTAGAATTTCAGGTGTAGCGGTGAAATGCGTAGAGATCTGAAGGAATACCAGTGGCGAAGGCGGCCCCCTGGACAGATACTGACAC…
>ASV_443
TAGGGAATCTTCGGCAATGGACGAAAGTCTGACCGAGCAACGCCGCGTGAGTGAAGAAGGTTTTCGGATCGTAAAACTCTGTTGTTAGAGAAGAACAAGTGGGAGAGTAACTGCTCCCACCTTGACGGTATCTAGCCAGAAAGCCACGGCTAACTACGTGCCAGCAGCCGCGGTAATACGTAGGTGGCAAGCGTTGTCCGGATTTATTGGGCGTAAAGCGAGCGCAGGCGGTCTTTTAAGTCTGATGTGAAAGCCCTCGGCTCAACCGAGGAAGGTCATTGGAAACTGGAGGACTTGAGTGCAGAAGAGGAGAGTGGAATTCCATGTGTAGCGGTGAAATGCGTAGATATATGGAGGAACACCAGTGGCGAAGGCGACTCTCTGGTCTGTAACTGACGC…
>ASV_444
TGGGGAATATTGCACAATGGGCGCAAGCCTGATGCAGCCATGCCGCGTGTATGAAGAAGGCCTTCGGGTTGTAAAGTACTTTCAGCGGGGAGGAAGGGAGTAAAGTTAATACCTTTGCTCATTGACGTTACCCGCAGAAGAAGCACCGGCTAACTCCGTGCCCGCAGCCGCGGTAATACGGAGGGTGCAAGCGTTAGTCGGAATTACTGGGCGTAAAGCGCACGCAGGCGGTTTGTTAAGTCAGATGTGAAATCCCCGGGCTCAACCTGGGAACTGCATCTGATACTGGCAAGCTTGAGTCTCGTAGAGGGGGGTAGAATTCCAGGTGTAGCGGTGAAATGCGTAGAGATCTGGAGGAATACCGGTGGCGAAGGCGGCCCCCTGGACGAAGACTGACGC…
>ASV_445
TGATAAATCTTTAGTAATAAATGAAAGTTTAACTAAGCTATGCTGATATCTAGGGTTAGTCAATTTCATGCCAGCCACCACAGCCATATGATTAACGCAAGCTAATAGAACTCGGCCTAAAGCGTGTTTAAGGTCTGCCCTCAATAAACCTAAACTCCATCTAAGTTGTAAAAAAACTTTAGCTGAAATAAAATATACTACGAAAGTGGCTTTAGTATCTTGAAGACACAATAGCTAAGACTCAAACTG
>ASV_446
TAGGGAATCTTCCGCAATGGGCGAAAGCCTGACGGAGCAACGCCGCGTGAGTGATGAAGGTTTTCGGATCGTAAAGCTCTGTTGCCAGGGAAGAACGTCTCTTAGAGTAACTGCTAAGAGAGTGACGGTACCTGAGAAGAAAGCCCCGGCTAACTACGTGCCAGCAGCCGCGGTAATACGTAGGGGGCAAGCGTTGTCCGGAATTATTGGGCGTAAAGCGCGCGCAGGCGGTCATTTAAGTTGGGTGTTTAACCCCAGGGCTCAACCCTGGGTCGCACCCAAAACTGGGTGACTTGAGTGCAGAAGAGGAGAGTGGAATTCCACGTGTAGCGGTGAAATGCGTAGAGATGTGGAGGAACACCAGTGGCGAAGGCGACTCTCTGGGCTGTAACTGACGCT…
>ASV_447
AACAATGCAATTCACAGGTGAGGCTCCAAAAAGGGCCATTTCTTTCTCCCCAAGGTGCATAGAACATTTTTAAATATCAGAGTACCCAGCAAGACGGAAGGACTGTCATGCAGGAACTCTAACACAAAATGTGCCTATGACTAACACGACAAACCAAGGTGTATGGTTTCTTTGCACACCCAGAAAGGTGATGGCCAAGATACAGAGGAGAAACGAAAACTGGAATTGAATGTGCATTAGGCATCTTAACTATTCATATTTTGTTTCATTTGGGAACTAAGCCTATTTGGAAAGAGT
>ASV_448
CCTACGGGAGGCTGCAGGTGAGAGAACATTTGACTGTGCCTGGGAAGGTTAGCGGGAAGCCCGAGAGTAGCCCTGAAGGCCAAATAAGAATTCTCTTTGAAAGGGAGATCTTTCAAAGGAGAGAAGCTAGTCTAACTTTTTGGCATCTTTCAGCTCTTGCCTTTCCCAAATGTCTTCTGAAAATCTACTGCTACTTGAGGCTTCCAAGCAGGATTAGATACCCGAGTAGTC
>ASV_449
TGGGGAATATTGCACAATGGGGGAAACCCTGATGCAGCAACGCCGCGTGAGTGATGACGGCCTTCGGGTTGTAAAGCTCTGTCTTCAGGGACGATAATGACGGTACCTGAGGAGGAAGCCACGGCTAACTACGTGCCAGCAGCCGCGGTAATACGTAGGTGGCGAGCGTTGTCCGGATTTACTGGGCGTAAAGGGAGCGTAGGCGGACTTTTAAGTGAGATGTGAAATACCCGGGCTCAACTTGGGTGCTGCATTTCAAACTGGAAGTCTAGAGTGCAGGAGAGGAGAATGGAATTCCTAGTGTAGCGGTGAAATGCGTAGAGATTAGGAAGAACACCAGTGGCGAAGGCGATTCTCTGGACTGTAACTGACGCTGAGGCTCGAAAGCGTGGGGAGCAA…
>ASV_450
TGAGGAATATTGGTCAATGGACGAGAGTCTGAACCAGCCAAGTAGCGTGCAGGATGACGGCCCTATGGGTTGTAAACTGCTTTTATAAGGGAATAAAGTTAGTCTCGTGAGACTTTTTGCATGTACCTTATGAATAAGGACCGGCTAATTCCGTGCCAGCAGCCGCGGTAATACGGAAGGTCCGGGCGTTATCCGGATTTATTGGGTTTAAAGGGAGCGTAGGCCGGAGATTAAGCGTGTTGTGAAATGTAGATGCTCAACGTCTGCACTGCAGCGCGAACTGGTTTCCTTGAGTACGCACAAAGTGGGCGGAATTCGTGGTGTAGCGGTGAAATGCTTAGATATCACGAAGAACTCCGATTGCGAAGGCAGCTCACTGGAGCGCAACTGACGCTGAAG…
>ASV_451
TGGGGAATATTGGACAATGGGGGGAACCCTGATCCAGCCATGCCGCGTGTGTGAAGAAGGCCTTATGGTTGTAAAGCACTTTAAGCGAGGAGGAGGCTCTCTTGGTTAATACCCAAGAAGAGTGGACGTTACTCGCAGAATAAGCACCGGCTAACTCTGTGCCAGCAGCCGCGGTAATACAGAGGGTGCGAGCGTTAATCGGATTTACTGGGCGTAAAGCGTGCGTAGGCGGCTTTTTAAGTCGGATGTGAAATCCCCGAGCTTAACTTGGGAATTGCATTCGATACTGGGAAGCTAGAGTATGGGAGAGGATGGTAGAATTCCAGGTGTAGCGGTGAAATGCGTAGAGATCTGGAGGAATACCGATGGCGAAGGCAGCCATCTGGCCTAATACTGACG…
>ASV_452
GTCAGTTTTGGAATATTTCAAGTAAATTACATTTATTGTGTACGTTATTTCTATTATTATTATATTGTAGTATGTAATGAAATAATTATGTAACTCACCATAATGTAGAATCAGTGGGAGTCCTGAGCTTGTTTTTCTGCAACTAGATGGTCCCATCTGGGGGTGATGTGAGACAGTCATAGATTATCAGGCATTAGATTCTCATAAGAACAGAGCAAGGTAGATCCCTCACATGCACAGTTCACAATAGGATTCGTGCTCCTATGAGAATCTAAAGCTGCCGCTGATCTGACAGGAGCCCGAGATCAGGCAGTAATGTGGGGAGTGGCTGTAAATACAGATGAAGCTTCACTCACCCACCCGCTGCTCACCTCCTGCTGTGTGGCCCAATACAGGCCT…
>ASV_453
TGGGGAATATTGCACAATGGGCGAAAGCCTGATGCAGCAACGCCGCGTGAGTGATGAAGGCCTTCGGGTCGTAAAGCTCTGTCTTCGGGGACGATAATGACGGTACCCGAGGAGGAAGCCACGGCTAACTACGTGCCAGCAGCCGCGGTAATACGTAGGTGGCAAGCGTTGTCCGGATTTACTGGGCGTAAAGGGAGCGTAGGCGGATACTTAAGTGGGATGTGAAATACCCGGGCTCAACCCGGGTGCTGCATTCCAAACTGGGTATCTAGAGTGTGGGAGAGGAAAGTGGAATTCCTAGTGTAGCGGTGAAATGCGTAGAGATTAGGAAGAACACCAGTGGCGAAGGCGACTTTCTGGACCATAACTGACGCTGAGGCTCGAAAGCGTGGGGAGCAA…
>ASV_454
TGAGGAATATTGGTCAATGGAGGCAACTCTGAACCAGCCATGCCGCGTGCAGGATGACGGTCCTATGGATTGTAAACTGCTTTTGTACGGGAAGAAATGTATCTACGTGTAGATATTTGACGGTACCGTAAGAATAAGGATCGGCTAACTCCGTGCCAGCAGCCGCGGTAATACGGAGGATCCGAGCGTTATCCGGAATTATTGGGTTTAAAGGGTTCGTAGGCGGTTTAGTAAGTCAGTGGTGAAATCTTACAGCTTAACTGTAAAATTGCCGTTGATACTGCTAGACTTGAATAGTATGGAAGTAATTAGAATATGTAGTGTAGCGGTGAAATGCTTAGATATTACATGGAATACCAATTGCGAAGGCAGATTACTACATACTTATTGACGCTGATG…
>ASV_455
GGTGTAATTGGGCAGGAGTGCACTGCACAAAGGCTCCCTGCTGAGGTGGTAAATGAGATCAAAACATTGTTCCACTCACCAAGTCATGAGCCCTGGTGAGAGACTACATCAGTCTAGACAAGGAAAAGAGCTTCTTTGTACCCTCCTCTCTGGGAGAGCTGCCTTCCTGAAAATCATCCTCTTGAAGGAGTGACTTTATGTAATTCATGGAAGAGTGCCATATATGCTAAGAGGCACACA
>ASV_456
AGGCAAGGCACACAAGTGTTCAAGTGATTAATCTCTTGTCTCCATTACTCTAAATGAGCTAAACAAATCCCTTGCTGGGCCTGTCGCACTGATGTTCTGCATGCAAATTGTTCCTAATGAGCAGGGCACAGGGCTGGTCCCCTGGTTGGTAAATCCATTCATTTCACAACACATTGTCTGGTTCACATATTTCTGTGACACAATCCATTGGCAGATGAGCTGTTAAATGAAACACTGGCCACTCAGAACTGCTTTAGAAATGTGCTGTCTTATTCATAAGGAAGATGTCTTTCGTGCAGTGGACTCA
>ASV_457
TGGGGAATATTGGACAATGGGCGAAAGCCTGATCCAGCAATGCCGCGTGAGTGATGAAGGCCTTAGGGTTGTAAAGCTCTTTTACCAGGGATGATAATGACAGTACCTGGAGAATAAGCTCCGGCTAACTCCGTGCCAGCAGCCGCGGTAATACGGAGGGAGCTAGCGTTGTTCGGAATTACTGGGCGTAAAGCGCACGTAGGCGGCTTTTCAAGTCAGGGGTGAAATCCCGGGGCTCAACCCCGGAACTGCCCTTGAAACTGGATGGCTAGAATACTGGAGAGGTGAGTGGAATTCCGAGTGTAGAGGTGAAATTCGTAGATATTCGGAAGAACACCAGTGGCGAAGGCGACTCACTGGACAGTTATTGACGCTGAGGTGCGAAAGCGTGGGGAGCAA…
>ASV_458
TGCAGCTCAAAACGCTTAGCCTAGCCACACCCCCACGGGAAACAGCAGTGATTAACCTTTAGCAATAAACGAAAGTTTAACTAAGCTATACTAACCCCAGGGTTGGTCAATTTCGTGCCAGCCACCGCGGTCACACGATTAACCCAAGTCAATAGAAGCCGGCGTAAAGAGTGTTTTAGATCACCCCCTCCCCAATAAAGCTAAAACTCACCTGAGTTGTAAAAAACTCCAGTTGACACAAAATAGACTACGAAAGTGGCTTTAACATATCTGAACACACAATAGCTAAGACCCAAACTG
>ASV_459
TGGGGAATATTGCACAATGGGCGGAAGCCTGATGCAGCGACGCCGCGTGAGGGATGACGGCCTTCGGGTTGTAAACCTCTTTCAGCAGGGACGAAGCGTAAGTGACGGTACCTGCAGAAGAAGCACCGGCTAACTACGTGCCAGCAGCCGCGGTAATACGTAGGGTGCGAGCGTTGTCCGGAATTACTGGGCGTAAAGAGCTCGTAGGCGGTTTGTCACGTCGTCTGTGAAATCCTAGGGCTTAACCCTGGACGTGCAGGCGATACGGGCTGACTTGAGTACTACAGGGGAGACTGGAATTTCTGGTGTAGCGGTGGAATGCACAGATATCAGGAAGAACACCGATGGCGAAGGCAGGTCTCTGGGTAGTAACTGACGCTGAGGAGCGAAAGCATGGGT…
>ASV_460
TAGGGAATATTGGACAATGGGGGAAACCCTGATCCAGCAATGCCGCGTGAGTGATGAAGGCCTTAGGGTTGTAAAGCTCTTTTACCCGGGATGATAATGACAGTACCGGGAGAATAAGCTCCGGCTAACTCCGTGCCAGCAGCCGCGGTAATACGGAGGGAGCTAGCGTTGTTCGGAATTACTGGGCGTAAAGCGCACGTAGGCGGCTATTCAAGTCAGAGGTGAAAGCCCGGGGCTCAACCCCGGAACTGCCTTTGAAACTAGATAGCTTGAATCCAGGAGAGGTGAGTGGAATTCCGAGTGTAGAGGTGAAATTCGTAGATATTCGGAAGAACACCAGTGGCGAAGGCGGCTCACTGGACTGGTATTGACGCTGAGGTGCGAAAGCGTGGGGAGCAA…
>ASV_461
TGGGGAATATTGCACAATGGGCGGAAGCCTGATGCAGCGACGCCGCGTGAGGGATGACGGCCTTCGGGTTGTAAACCTCTTTCAGCAGGGACGAAGCGTAAGTGACGGTACCTGCAGAAGAAGCACCGGCTAACTATGTGCCAGCAGCCGCGGTAATACGTAGGGTGCGAGCGTTGTCCGGAATTACTGGGCGTAAAGAGCTCGTAGGCGGTTTGTCACGTCGTCTGTGAAATCCTAGGGCTTAACCCTGGACGTGCAGGCGATACGGGCTGACTTGAGTACTACAGGGGAGACTGGAATTTCTGGTGTAGCGGTGGAATGCACAGATATCAGGAAGAACACCGATGGCGAAGGCAGGTCTCTGGGTAGTAACTGACGCTGAGGAGCGAAAGCATGGGT…
>ASV_462
TGAGCTATGATTACTCCACTGCACTCTAGCTGGGCAACAGAGCGAGAGACCCTGTCTCTGAGAAAAAAAATTGTAAGATCACTTTGGAAAATAAGTGGCATTTTCTATTACAAGTCAGCAAATCTACAAATACAAATATACTCTCGAAAACCATAGATACAGGAGGAAACCTAAGAATGTTCACTGGGGCATTGTTTGTCAGAGTTAAAAACTGAGACCAGTCTAAATGTCCATCAGGAAGAGAGTAGATTTAAAAAGTATTTGATATGTATAAGATAGAATACTATATGGCAATTAAATGAAT
>ASV_463
CCTACGGGCGGCTGCAGAAACAGCAGGCTTGGCCAATATAGGACTGAGCAAGGAGCTCTGCTTTCAGGTTAGAATGCTGCATTCTAATTAGCAATATTACTCCCAAATGTTTAGCTGCAGTGGTGGGGGGATTAGATACCCTTGTAGTC
>ASV_464
TGGGGAATATTGGACAATGGGCGGAAGCCTGATCCAGCCATGCCGCGTGTGTGAAGAAGGCCTTAGGGTTGTAAAGCACTTTCAGGGGTGAGGAAGGGTAGCTAGTTAATACCTAGTTATCTTGACGTTAGCCCCAGAAGAAGCACCGGCTAACTCTGTGCCAGCAGCCGCGGTAATACAGAGGGTGCAAGCGTTAATCGGAATTACTGGGCGTAAAGCGCGCGTAGGTGGTTTGTTAAGTCGGATGTGAAATCCCAGGGCTCAACCTTGGAATGGCACCCGATACTGGCAGGCTAGAGTATGGTAGAGGGGTGTGGAATTTCCTGTGTAGCGGTGAAATGCGTAGATATAGGAAGGAACATCAGTGGCGAAGGCGACACCCTAGACTAATACTGACAC…
>ASV_465
TGGGGAATATTGCACAATGGGCGCAAGCCTGATGCAGCCATGCCGCGTGTGTGAAGAAGGCCTTCGGGTTGTAAAGCACTTTCAGTCGTGAGGAAGGTGGTAGTGTTAATAGCACTATCATTTGACGTTAGCGACAGAAGAAGCACCGGCTAACTACGTGCCAGCAGCCGCGGTAATACGGAGGGTGCGAGCGTTAATCGGAATTACTGGGCGTAAAGCGCATGCAGGTGGTTTGTTAAGTCAGATGTGAAAGCCCGGGGCTCAACCTCGGAATAGCATTTGAAACTGGCAAGCTAGAGTACTGTAGAGGGGGGTAGAATTTCAGGTGTAGCGGTGAAATGCGTAGAGATCTGAAGGAATACCGGTGGCGAAGGCGGCCCCCTGGACAGATACTGACAC…
>ASV_466
TGGGGAATATTGGACAATGGGCGAAAGCCTGATCCAGCAATGCCGCGTGAGTGATGAAGGCCTTAGGGTTGTAAAGCTCTTTTACCCGGGATGATAATGACAGTACCGGGAGAATAAGCTCCGGCTAACTCCGTGCCAGCAGCCGCGGTAATACGGAGGGAGCTAGCGTTATTCGGAATTACTGGGCGTAAAGCGCACGTAGGCGGCTTTGTAAGTTAGAGGTGAAAGCCTGGAGCTCAACTCCAGAATTGCCTTTAAGACTGCATCGCTTGAATCCAGGAGAGGTGAGTGGAATTCCGAGTGTAGAGGTGAAATTCGTAGATATTCGGAAGAACACCAGTGGCGAAGGCGGCTCACTGGACTGGTATTGACGCTGAGGTGCGAAAGCGTGGGGAGCAA…
>ASV_467
TGGGGAATATTGGACAATGGGGGGAACCCTGATCCAGCCATGCCGCGTGTGTGAAGAAGGCCTTATGGTTGTAAAGCACTTTAAGCGAGGAGGAGGCTCTCTTGGTTAATACCCAAGAAGAGTGGACGTTACTCGCAGAATAAGCACCGGCTAACTCTGTGCCAGCAGCCGCGGTAATACAGAGGGTGCGAGCGTTAATCGGATTTACTGGGCGTAAAGCGTGCGTAGGCGGCTTTTTAAGTCGGATGTGAAATCCCCGAGCTTAACTTGGGAATTGCATTCGATACTGGGAAGCTAGAGTATGGGAGAGGATGGTAGAATTCCAGGTGTAGCGGTGAAATGCGTAGAGATCTGGAGGAATACCGATGGCGAAGGCAGCCATCTGGCCTAATACTGACG…
>ASV_468
TGGGGAATATTGCACAATGGGCGCAAGCCTGATGCAGCCATGCCGCGTGTGTGAAGAAGGCCTTCGGGTTGTAAAGCACTTTCAGTCGTGAGGAAGGTGGTGTTGTTAATAGCAGCATCATTTGACGTTAGCGACAGAAGAAGCACCGGCTAACTCCGTGCCAGCAGCCGCGGTAATACGGAGGGTGCGAGCGTTAATCGGAATTACTGGGCGTAAAGCGCATGCAGGTGGTTTGTTAAGTCAGATGTGAAAGCCCGGGGCTCAACCTCGGAATAGCATTTGAAACTGGCAAGCTAGAGTACTGTAGAGGGGGGTAGAATTTCAGGTGTAGCGGTGAAATGCGTAGAGATCTGAAGGAATACCGGTGGCGAAGGCGCCCCCCTGGACAGATACTGACAC…
>ASV_469
TGGGGAATATTGCACAATGGGCGCAAGCCTGATGCAGCCATGCCGCGTGTATGAAGAAGGCCTTCGGGTTGTAAAGTACTTTCAGTTGTGAGGAAGGGGGTGTTGTTAATAGCAACATCTCTTGACGTTAGCAACAGAAGAAGCACCGGCTAACTCCGTGCCAGCAGCCGCGGTAATACGGAGGGTGCGAGCGTTAATCGGAATTACTGGGCGTAAAGCGCATGCAGGTGGTTCATTAAGTCAGATGTGAAAGCCCGGAGCTCAACCTCGGAACTGCATTTGAAACTGGTGAACTAGAGTACTGTAGAGGGGGGTAGAATTTCAGGTGTAGCGGTGAAATGCGTAGAGATCTGAAGGAATACCAGTGGCGAAGGCGGCCCCCTGGACAGATACTGACAC…
>ASV_470
TGGGGAATATTGCGCAATGGGGGCAACCCTGACGCAGCCATGCCGCGTGAATGAAGAAGGCCTTCGGGTTGTAAAGTTCTTTCGGTGACGAGGAAGGCGTGATGTTTAATAGGCATCATGATTGACGTTAATCACAGAAGAAGCACCGGCTAACTCCGTGCCAGCAGCCGCGGTAATACGGAGGGTGCGAGCGTTAATCGGAATAACTGGGCGTAAAGGGCACGCAGGCGGCTATTTAAGTGAGGTGTGAAATCCCCGGGCTTAACCTGGGAATTGCATTTCAGACTGGGTAGCTAGAGTACTTTAGGGAGGGGTAGAATTCCACGTGTAGCGGTGAAATGCGTAGAGATGTGGAGGAATACCGAAGGCGAAGGCAGCCCCTTGGGAATGTACTGACGC…
>ASV_471
TAGGGAATCTTCGGCAATGGACGAAAGTCTGACCGAGCAACGCCGCGTGAGTGAAGAAGGTTTTCGGATCGTAAAACTCTGTTGTTAGAGAAGAACAAGTAGGAGAGTAACTGCTCTTACCTTGACGGTATCTAACCAGAAAGCCACGGCTAACTACGTGCCAGCAGCCGCGGTAATACGTAGGTGGCAAGCGTTGTCCGGATTTATTGGGCGTAAAGCGAGCGCAGGCGGTTTCTTAAGTCTGATGTGAAAGCCCCCGGCTCAACCGGGGAGGGTCATTGGAAACTGGGAGACTTGAGTGCAGAAGAGGAGAGTGGAATTCCATGTGTAGCGGTGAAATGCGTAGATATATGGAGGAACACCAGTGGCGAAGGCGACTCTCTGGTCTGTAACTGACGC…
>ASV_472
TGGGGAATATTGGACAATGGGCGCAAGCCTGATCCAGCCATGCCGCGTGAGTGATGAAGGCCTTAGGGTTGTAAAGCTCTTTCAGTGGGGAAGATAATGACGGTACCCACAGAAGAAGCCCCGGCTAACTTCGTGCCAGCAGCCGCGGTAATACGAAGGGGGCTAGCGTTGTTCGGATTTACTGGGCGTAAAGCGCACGTAGGCGGTTTGTTAAGTGAGAGGTGAAATCCCAGAGCTCAACTCTGGAACTGCCTTTCATACTGGCAAGCTAGAGTCCGGAAGAGGTAAGTGGAACTCCTAGTGTAGAGGTGGAATTCGTAGATATTAGGAAGAACACCAGTGGCGAAGGCGGCTTACTGGTCCGGAACTGACGCTGAGGTGCGAAAGCGTGGGGAGCAA…
>ASV_473
TGGGGAATATTGGACAATGGGCGAAAGCCTGATCCAGCAATGCCGCGTGAGTGATGAAGGCCTTAGGGTTGTAAAGCTCTTTTACCCGGGAAGATAATGACTGTACCGGGAGAATAAGCCCCGGCTAACTCCGTGCCAGCAGCCGCGGTAATACGGAGGGGGCTAGCGTTGTTCGGAATTACTGGGCGTAAAGCGCACGTAGGCGGCTTTGTAAGTTAGAGGTGAAAGCCCGGGGCTCAACTCCGGAATTGCCTTTAAGACTGCATCGCTTGAACGTCGGAGAGGTAAGTGGAATTCCGAGTGTAGAGGTGAAATTCGTAGATATTCGGAAGAACACCAGTGGCGAAGGCGACTTACTGGACGATTGTTGACGCTGAGGTGCGAAAGCGTGGGGAGCAA…
>ASV_474
GTAAGGATGCATTCCATCAGGATCCGCCAGGTGCGTGAATGAATGAGTGAGTGAGTGACAGCAGAAGAGTCATGAGGCACCCATCATGTGCCAGGGCCTGTGACGGGAGCTGGGAATCCTGTCCTATCATCTTTGGAACACCTGGTGAGAGAGGATTTTACTAGGCCCATTTTAGAGATGAGGAAATGAAAGCACAGAGAGGTGAAGTCAGCTACCTAAATCCACACAGTCAGTGAGTCGTGGCGTTG
>ASV_475
AAATGAAAGGTTTTCTTTCCCCATTGTGGAGGTAAAAGGACCCATGCTGGGTATATGGAGCATATGGCCCTTGTGAGTTGAAAACTCCAGGCTTCAGCTTTTACTGACTGAGCATTTCTTACCCTTCAAGATATTCCATGGCCTTCCTGGCAGCTATTCCTGACCATGCTGTGGATAGCAGTTAATAATCGGGGACTAGAATAAACTGTTCTCTCAGTGTGGTGAGAACTGGGAACCAAGCATAGATGAGAGTCTGAAAGT
>ASV_476
TGAGGAATATTGGTCAATGGACGAGAGTCTGAACCAGCCAAGTAGCGTGAAGGATGAAGGCCCTATGGGTCGTAAACTTCTTTTATAGGGGAATAAAGTGCGGAACGTGTTCCGTTTTGTATGTACCCTACGAATAAGGATCGGCTAACTCCGTGCCAGCAGCCGCGGTAATACGGAGGATCCGAGCGTTATCCGGATTTATTGGGTTTAAAGGGAGCGTAGGTGGACGTATAAGTCAGTTGTGAAAGTTTGCGGCTCAACCGTAAAATTGCAGTTGATACTGTATGTCTTGAGTGTACAAGAGGTGGGCGGAATTCGTGGTGTAGCGGTGAAATGCTTAGATATCACGAAGAACTCCGATTGCGAAGGCAGCTCACTAGAGTACAACTGACACTGAGG…
>ASV_477
TGGGGAATATTGCACAATGGGCGCAAGCCTGATGCAGCCATGCCGCGTGTATGAAGAAGGCCTTCGGGTTGTAAAGTACTTTCAGCGAGGAGGAAGGCATTGTGGTTAATAACCGCAGTGATTGACGTTACTCGCAGAAGAAGCACCGGCTAACTCCGTGCCAGCAGCCGCGGTAATACGGAGGGTGCAAGCGTTAATCGGAATTACTGGGCGTAAAGCGCACGCAGGCGGTTGATTAAGTCAGATGTGAAATCCCCGAGCTTAACTTGGGAACTGCATTTGAAACTGGTCAGCTAGAGTCTTGTAGAGGGGGGTAGAATTCCAGGTGTAGCGGTGAAATGCGTAGAGATCTGGAGGAATACCGGTGGCGAAGGCGGCCCCCTGGACAAAGACTGACGC…
>ASV_478
GAGCAAAGTCAGGAAATCAGGAAACTCTGAACAACACCAGGTGCCCTCCTCATGCTTAGTCCTGCCAAGCAAAAGTAGCAGGGAGACTAAAGCGTGGTGGTAGCAAGGCGGCTGCAAGGGCCTGCTATGTTGGCCTAGTCCATCTACTCAGTCTTCATGAACACAAGGCAGTGGGTGGGAAGACATGCAGTATTATCAGAACACTTTCTACTTCTACATTCCTGTGACTTGAAGATGAGATAGAAACCAAGTGTAACAAGAGAAGAGCAACTGTAATTCTTACTTGTCCTGT
>ASV_479
TAGGGAATCTTCCGCAATGGGCGAAAGCCTGACGGAGCGACGCCGCGTGAGCGAGGAAGGCCTTCGGGTCGTAAAGCTCTGTTGTCAGGGAAGAAGGCGCGCCGTTCGAATAGGGCGGCGCGGTGACGGTACCTGACGAGGAAGCCCCGGCTAACTACGTGCCAGCAGCCGCGGTAAAACGTAGGGGGCGAGCGTTGTCCGGAATTACTGGGCGTAAAGCGCGCGCAGGCGGTCCTTTAAGTCTGATGTGAAATTCCGCGGCTCAACCGCGGGTGTGCATTGGAAACTGGGGGACTTGAGTGCGGAAGAGGGGAGCGGAATTCCCGGTGTAGCGGTGAAATGCGTAGAGATCGGGAGGAACACCAGTGGCGAAGGCGGCTCTCTGGTCCGCAACTGACG…
>ASV_480
CCTACGGGGGGCTGCAGTGTGAGTGCAGCTTTGGGCTCAAAGCACAGCAGTTGAGCCACCTGTCAATAATATTCTAAGAGACACATTTTCAGGATCACCACAACAATAGAACCTTACCTAAAACTATGCACAAAGGCAGACTCCAAAAATGGATTAGATACCCCTGTAGTC
>ASV_481
ATATATAATTATTCCAAGAGACATAATAAGAACGCCCAAAGAGAATTCTGATGTCTGTGGCATATGCTTATGATTGCAGTGATCCTAAAGGAAATCTAAAAGACTGAAGCTGACAGATACTACCATATGCTATAGTTTGAATGTATACCCCAGATCTCATGTGTTGAAAACTTAATCCCCAAATTCATACATTGATAGTATTTGGAGGTAGGGCCTTTGGGAGGTAATTAGGATT
>ASV_482
CTGCATGTTAATTGTAGGAATACCAGTGTTGCAGAACTCTGACATGGCCAGTGTGATATTGTAAAATACATATTTGGCCTTCATCCCTGTCTCCTGTGGCATATGACTCCTATAATCCTTGAAATCTCCAAAATGATTAGTGTCTTTTTATATGCTAAGGAGCTGACTGATGGCTGGCAGCCCCTAAGTAACTTTAGCATGGGGGCTGGTCACTTGAAAGACCCAGGCAGGATTAGATA
>ASV_483
TGGGGAATATTGGACAATGGGCGAAAGCCTGATCCAGCAATGCCGCGTGAGTGATGAAGGCCTTAGGGTTGTAAAGCTCTTTTACCCGGGATGATAATGACCGTACCGGGAGAATAAGCTCCGGCTAACTCCGTGCCAGCAGCCGCGGTAATACGGAGGGAGCTAGCGTTGTTCGGAATTACTGGGCGTAAAGCGCACGTAGGCGGCTTTGTAAGTCAGAGGTGAAAGCCTGGAGCTCAACTCCAGAACTGCCTTTGAGACTGCATCGCTTGAATCCAGGAGAGGTGAGTGGAATTCCGAGTGTAGAGGTGAAATTCGTAGATATTCGGAAGAACACCAGTGGCGAAGGCGGCTCACTGGACTGGTATTGACGCTGAGGTGCGAAAGCGTGGGGAGCAA…
>ASV_484
TAGGGAATCTTCGGCAATGGACGGAAGTCTGACCGAGCAACGCCGCGTGAGTGAAGAAGGTTTTCGGATCGTAAAGATCTGTTGTTAGAGAAGAATGATGGTGGGAGTGGAAAATCCACCATGTGACGGTAACTAACCAGAAAGGGACGGCTAACTACGTGCCAGCAGCCGCGGTAATACGTAGGTCCCGAGCGTTGTCCGGATTTATTGGGCGTAAAGCGAGCGCAGGCGGTTCTTTAAGTCTGAAGTTAAAGGCAGTGGCTCAACCATTGTACGCTTTGGAAACTGGAGAACTTGAGTGCAGAAGGGGAGAGTGGAATTCCATGTGTAGCGGTGAAATGCGTAGATATATGGAGGAACACCGGTGGCGAAAGCGGCTCTCTGGTCTGTAACTGACGC…
>ASV_485
TGGGGAATCTTGCGCAATGGGCGAAAGCCTGACGCAGCAACGCCGCGTGGGGGAAGAAGGTCTTCGGATTGTAAACCCCTTTCAGTTGGGACGAAGCTTCCAGGGTTAATAGCCCTGTGGAGTGACGGTACCTTCAGAAGAAGCCCCGGCTAACTACGTGCCAGCAGCCGCGGTAATACGTAGGGGGCGAGCGTTGTCCGGAATCATTGGGCGTAAAGCGCGTGTAGGCGGTCCGGTAAGTCCGCTGTGAAAGTCGGGGGCTCAACCCTCGGATGCCGGTGGATACTGTCGGGCTTGAGTACGGAAGAGGCGAGTGGAATTCCTGGTGTAGCGGTGAAATGCGCAGATATCAGGAGGAACACCAATTGCGAAGGCAGCTCGCTGGGACGTTACTGACGC…
>ASV_486
TGGGGAATATTGCACAATGGGGGAAACCCTGATGCAGCCATGCCGCGTGTGTGAAGAAGGCCTTCGGGTTGTAAAGCACTTTCAGCGACGAGGAAGGGTGTTGTGTTAATAGCGCAGCGCATTGACGTTAGTCGCAGAAGAAGCACCGGCTAACTCCGTGCCAGCAGCCGCGGTAATACGGAGGGTGCAAGCGTTAATCGGAATTACTGGGCGTAAAGCGTACGTAGGCGGCGTGTTAAGCAAGATGTGAAAGCCCCGGGCTCAACCTGGGAATTGCATTTTGAACTGGCATGCTAGAGTCCTGAAGAGTGTGGTAGAATTTCCAGTGTAGCGGTGAAATGCGTAGATATTGGAAGGAATACCGGTGGCGAAGGCGGCCACCTGGTCAGAGACTGACGC…
>ASV_487
TGGAAAGGCAATCATAGACCATCCAGGTGCTCCCAGAGTTCCCAGAGTTTAGGGACAACTTGGCATGGGCCATGCTGGCTTACTCTGAAGCAGATACAGCACATACCTTAGGGTGCCAGCAAAGTCAGGGCACTGCAAATTTATTTTGGAAATAGTTTTATGTTTAATATTTACCAAAAAGCTTCAAAATAGCCATCATGGGAAAAGCCTGAACTTCGCTGGATTTCTTTCTCTTATGGCTTA
>ASV_488
CCTACGGGCGGCTGCAGGTGAGAGAACATTTGACTGTGCCTGGGAAGGTTAGCGGGAAGCCCGAGAGTAGCCCTGAAGGCCAAATAAGAATTCTCTTTGAAAGGGAGATCTTTCAAAGGAGAGAAGCTAGTCTAACTTTTTGGCATCTTTCAGCTCTTGCCTTTCCCAAATGTCTTCTGAAAATCTACTGCTACTTGAGGCTTCCAAGCAGGATTAGATACCCCAGTAGTC
>ASV_489
CCTACGGGCGGCTGCAGGTGAGAGAACATTTGACTGTGCCTGGGAAGGTTAGCGGGAAGCCCGAGAGTAGCCCTGAAGGCCAAATAAGAATTCTCTTTGAAAGGGAGATCTTTCAAAGGAGAGAAGCTAGTCTAACTTTTTGGCATCTTTCAGCTCTTGCCTTTCCCAAATGTCTTCTGAAAATCTACTGCTACTTGAGGCTTCCAAGCAGGATTAGATACCCTTGTAGTC
>ASV_490
CCTACGGGTGGCTGCAGTGCAAGGGACTGGGATTAGATACCCCGGTAGTC
>ASV_491
CCTACGGGAGGCTGCCCTGAGTCATAGAACCACAAGGAATCTAGTTTCCTGCCAATTCATGAAACACTGAACTGGAGGCATCCAAAAGGTTTATGCAAGAGAACTAGCATGCAGTGTTAGGCTGATGATGGACAATATTCCATTGCTACCGTGCCAGTTGGAAATAGGATACCAGATGTTTCTGATTTCTGCTGTGTGGATTAGATACCCCTGTAGTC
>ASV_492
TGGCTCACACCTGTAATCCCAGCACTTTGGGAGGCTGAGGTGGATGGATTGCTTGAGCCCAAGAGTTTGAGACCAGCCAGGGCAACATGGCGAAACCTTGTCTCTACTAAAAATACAAAAAATTAGCCAGACACCTGTGGTCTCAGCTACTTGGGGAGCTGAGGCAGGAGGATTGCGTGAGCCTGGGAGGTCGAGGCTGCAGTAAGCTGAGACTGTGCCACTGTACTCCAGCCTGGGAGACAGAGTGAGACCCTGTCTGAAACAAACAAACACAGACCAGCATGAGAGAAGTGGAATGTAGGCCATTGAGAAGATCCAGAATGGTTTGGGGAGAGTTAGGAATTTGTAAAGGGGATGAGGGCTTCAATGAGTAAAT
>ASV_493
TGGGGAATATTGCACAATGGGCGCAAGCCTGATGCAGCCATGCCGCGTGTATGAAGAAGGCCTTCGGGTTGTAAAGTACTTTCAGCGGGGAGGAAGGGAGTAAAGTTAATACCTTTGCTCATTGACGTTACCCGCAGAAGAAGCACCGGCTAACTCCGTGCCAGCAGCCGCGGTAATACGGAGGGTGCAAGCGTTAATCGGAATTACTGGGCGTAAAGCGCATGCAGGGGGTTTGTTAAGTCAGATGTGAAATCCCCGGGCTCAACCTGGGAACCGCATCTGATACTGGCAAGCTTGAGTCTCGTAGAGGGGGGTAGAATTCCAGGTGTAGCGGTGAAATGCGTAGAGATCTGGAGGAATACCGGTGGCGAAGGCGGCCCCCTGGACGAAGACTGACGC…
>ASV_494
ACTGATTCCTTAGCCTCCTGGTTTGAAACATGAGCAATTTGGGGCAGAATTATTGTTTTTTGTCACAACAGCAAAGGGAAAAAGCCAAACTCTTTTTTCTTTTGCAATGTTTATTTGTCAGTGGTGTCTCTGATGAGATACATGGTTTGTTTTCTTATGATTTAATCTTGGTTCCTTTTTCATTTTTATGTACAGAAGTGGGTAATCACACCAGGAGTGAAGTATGTAAAAGGAGAGTCATTCTCCTTAATAATATGACAAATTGTGGCATCTCAGTAAGTAGTCACCATGGCCCCACATT
>ASV_495
TGGGGAATATTGCGCAATGGGCGGAAGCCTGACGCAGCGACGCCGCGTGAGGGATGAAGGCCTTCGGGTTGTAAACCTCTTTCAGCAGGGACGAAGCGAGAGTGACGGTACCTGCAGAAGAAGCACCGGCCAACTACGTGCCAGCAGCCGCGGTAATACGTAGGGTGCAAGCGTTGTCCGGAATTATTGGGCGTAAAGAGCTCGTAGGCGGTCTGTCGCGTCGGCTGTGAAAACTCGGGGCTCAACCCCGAGCCTGCAGTCGATACGGGCAGACTAGAGTGCTGTAGGGGAGACTGGAATTCCTGGTGTAGCGGTGAAATGCGCAGATATCAGGAGGAACACCGGTGGCGAAGGCGGGTCTCTGGGCAGTAACTGACGCTGAGGAGCGAAAGCGTGGGG…
>ASV_496
TAGGGAATCTTCCGCAATGGACGCAAGTCTGACGGAGCAACGCCGCGTGAGTGAAGAAGGGTTTCGGCTCGTAAAACTCTGTTGTTAAGGAAGAATGTCAGTGAGAGTAACTGCTCATTGAGTGACGGTACTTAACCAGAAAGCCACGGCTAACTACGTGCCAGCAGCCGCGGTAATACGTAGGTGGCAAGCGTTATCCGGAATTATTGGGCGTAAAGCGCGCGTAGGCGGTTTCTTAAGTCTGATGTGAAAGCCCCCGGCTCAACCGGGGAGGGTCATTGGAAACTGGGGGACTTGAGTGCAGAAGAGGAGAGTGGAATTCCATGTGTAGCGGTGAAATGCGCAGAGATATGGAGGAACACCAGTGGCGAAGGCGGCTCTCTGGTCTGCAACTGACGC…
>ASV_497
TGGGGAATCTTGCACAATGGGCGGAAGCCTGATGCAGCGACGCCGCGTGAGGGATGAAGGCCTTCGGGTTGTAAACCTCTTTCAGCTCTGACGAAGCATCCTTTGTGGGTGTGACGGTAGGGGCAGAAGAAGCGCCGGCCAACTACGTGCCAGCAGCCGCGGTAAGACGTAGGGCGCGAGCGTTGTCCGGATTTATTGGGCGTAAAGAGCTCGTAGGCGGCTTGTCGCGTCGACCGTGAAAACCTGTGGCTTAACCATAGGCTTGCGGTCGATACGGGCAGGCTAGAGTGCGGCAGGGGAGACTGGAATTCCTGGTGTAGCGGTGAAATGCGCAGATATCAGGAGGAACACCGGTGGCGAAGGCGGGTCTCTGGGCCGCTACTGACGCTGAGGAGCGAA…
>ASV_498
TGGGGAATATTGCACAATGGGGGAAACCCTGATGCAGCCATGCCGCGTGTGTGAAGAAGGCCTTCGGGTTGTAAAGCACTTTCAGCGACGAGGAAGGGTGTTGTGTTAATAGCGCAGCACATTGACGTTAGTCGCAGAAGAAGCACCGGCTAACTCCGTGCCAGCAGCCGCGGTAATACGGAGGGTGCAAGCGTTAATCGGAATTACTGGGCGTAAAGCGTACGTAGGCGGCGTGTTAAGCAAGATGTGAAAGCCCCGGGCTCAACCTGGGAATTGCATTTTGAACTGGCATGCTAGAGTCCTGAAGAGGGTGGTAGAATTTCCAGTGTAGCGGTGAAATGCGTAGATATTGGAAAGAATACCGGTGGCGAAGGCGGCCACCTGGTCAGAGACTGACGC…
>ASV_499
TGGGGAATATTGGACAATGGGCGAAAGCCTGATCCAGCCATGCTGCGTGTGTGAAGAAGGCCTTTTGGTTGTAAAGCACTTTAAGCGAGGAGGAGGCTACTGAGATTAATACTCTTGGATAGTGGACGTTACTCGCAGAATAAGCACCGGCTAACTCTGTGCCAGCAGCCGCGGTAATACAGAGGGTGCGAGCGTTAATCGGATTTACTGGGCGTAAAGCGTGCGTAGGCGGCTTTTTAAGTCGGATGTGAAATCCCTGAGCTTAACTTAGGAATTGCATTCGATACTGGGAAGCTAGAGTATGGGAGAGGATGGTAGAATTCCAGGTGTAGCGGTGAAATGCGTAGAGATCTGGAGGAATACCGATGGCGAAGGCAGCCATCTGGCCTAATACTGACG…
>ASV_500
CAGCAGGCACCAAGGGAGAAGTGAAGGCCACGAGGGCTGGAGGCGGACAGGGCCAAGGTAAGGAGTCTAGATTTTAGTTTAATGTCAATGGGAAACCAGTGAGATTTCAGACAGGAAGTGGCCTGATTTACAATTTTAAAAGCATTTCTCTGGTCACTGGGCAGGGGCTGGACAGCCATAGGGACAAGAGCAAAAGGAAATAGGAAACTGTTAGGTGGTATGGGCTTCTACCAGCAAAGGGCAGGCTAGAAGTATTGGTAGCTTAGATTCAGGGGGTGTGAGGGGAGGGAGAGACACAAATGGGCAGAAGAGATAGATTTTGGAGATAGAGCCATGAGCACTTGCTGAT
>ASV_501
GCAAGGAGAGAGCTTGTGCAGGAAAACTACCTCTTATAGTAACGATCAGATCTCTTGAGACTTACTATGATGAGAACAGCACAGGAAAGACTTGCCCCCATGATTCAATTACCTCTCACCAGGTCCCTCCCACAACATGTGGGAATTCAAGATGAGATTTGGGTGGAGACACAGCCAAACCATATCAGGCCATGAAGGTGGGAGAAGAAGGTAAGGAGACTCTGGTGGGACCAGAGTCTGTACTACAAATGCCAGGCCCGAAAAGGTAACCCCTTCTTTACTTTTTATCTGTGTATATTGAGGGGGATCCAGACAATCATTTAGATCTAAAATATCTAAATGACTGAAAAAGACTCAGGTAATTTCTAAACATATTCCTCTAAACCTCACACAGTCAGC…
>ASV_502
TAGGGAATCTTCCGCAATGGACGCAAGTCTGACGGAGCAACGCCGCGTGTGTGAAGAAGGTTTTCGGATCGTAAAGCACTGTTATTGGCCAAGAACACCCCAAGTAGTAACTGGCTTGGGATTGACGGTAACCAATCAGAAAGCCACGGCTAACTACGTGCCAGCAGCCGCGGTAATACGTAGGTGGCAAGCGTTGTCCGGATTTATTGGGCGTAAAGGGAGCGCAGGCGGTGACTTAAGTCTGATGTGAAAGCCCACGGCTTAACCGTGGAGGGTCATTGGAAACTGGGTCACTTGAGTGCAGAAGAGGAAAGCGGAATTCCATGTGTAGCGGTGAAATGCGTAGATATATGGAGGAACACCAGTGGCGAAGGCGGCTTTCTGGTCTGTAACTGACGC…
>ASV_503
CCTACGGGGGGCTGCAGGTGAGAGAACATTTGACTGTGCCTGGGAAGGTTAGCGGGAAGCCCGAGAGTAGCCCTGAAGGCCAAATAAGAATTCTCTTTGAAAGGGAGATCTTTCAAAGGAGAGAAGCTAGTCTAACTTTTTGGCATCTTTCAGCTCTTGCCTTTCCCAAATGTCTTCTGAAAATCTACTGCTACTTGAGGCTTCCAAGCAGGATTAGATACCCGGGTAGTC
>ASV_504
TGGGGAATATTGCACAATGGGCGCAAGCCTGATGCAGCCATGCCGCGTGTATGAAGAAGGCCTTCGGGTTGTAAAGTACTTTCAGTCAGGAGGAAGGTGGTGAGCTTAATACGCTCATCAATTGACGTTACTGACAGAAGAAGCACCGGCTAACTCCGTGCCAGCAGCCGCGGTAATACGGAGGGTGCAAGCGTTAATCGGAATTACTGGGCGTAAAGCGCACGCAGGCGGTCTGTCAAGTCGGATGTGAAATCCCCGGGCTCAACCTGGGAACTGCATTCGAAACTGGCAGGCTGGAGTCTCGTAGAGGGAGGTAGAATTCCAGGTGTAGCGGTGAAATGCGTAGAGATCTGGAGGAATACCGGTGGCGAAGGCGGCCTCCTGGACGAAGACTGACGC…
>ASV_505
TGTGTAGCACATTTCTGGAGCACTGTCCCCACCAGTCAAGAGAAAGTTAACCAAGCAAGAATCAGAACTCAAGTTTCAGGAAGCAAGACTGAAGACTGAAAAATTAAGAACAGACCATTATACTTGGACCACACAGGAAGGCAGATGTTGAAACAAGGAAAACTCTCAGGCTTTCCTCCTCCTTAGAGTGAAGCTGCACAGTCCCCAAAGCACCTGGGGAAGACTCTTTGAGAGATGGTTTAGAGTTCAAGGAGGACTCTGGCATCTTTCAGTGAAGGGCTTGTACTTAGCATGTAGATCCTATTTCTAAGCCACAAAATAGAGAAAGGCTTTTGTAGACATTTTTCAGTCATGTTGCCAGACAGGAGAACTCTTCTGGGAAAAGTGTGTTCCTGGAAG…
>ASV_506
TGGGGAATATTGCACAATGGGCGCAAGCCTGATGCAGCCATGCCGCGTGTGTGAAGAAGGCCTTCGGGTTGTAAAGCACTTTCAGCGAGGAGGAAGGCATAAAGGTTAATAACCTTTGTGATTGACGTTACTCGCAGAAGAAGCACCGGCTAACTCCGTGCCAGCAGCCGCGGTAATACGGAGGGTGCAAGCGTTAATCGGAATTACTGGGCGTAAAGCGCACGCAGGCGGTTTGTTAAGTCAGATGTGAAATCCCCGCGCTTAACGTGGGAACTGCATTTGAAACTGGCAAGCTAGAGTCTTGTAGAGGGGGGTAGAATTCCAGGTGTAGCGGTGAAATGCGTAGAGATCTGGAGGAATACCGGTGGCGAAGGCGGCCCCCTGGACAAAGACTGACGC…
>ASV_507
CCTACGGGGGGCAGCAGAAACAGCAGGCTTGGCCAATATAGGACTGAGCAAGGAGCTCTGCTTTCAGGTTAGAATGCTGCATTCTAATTAGCAATATTACTCCCAAATGTTTAGCTGCAGTGGTGGGGGGATTAGATACCCTTGTAGTC
>ASV_508
CCTACGGGTGGCTGCCCTGAGTCATAGAACCACAAGGAATCTAGTTTCCTGCCAATTCATGAAACACTGAACTGGAGGCATCCAAAAGGTTTATGCAAGAGAACTAGCATGCAGTGTTAGGCTGATGATGGACAATATTCCATTGCTACCGTGCCAGTTGGAAATAGGATACCAGATGTTTCTGATTTCTGCTGTGTGGATTAGATACCCCGGTAGTC
>ASV_509
CCTACGGGGGGCTGCCCTGAGTCATAGAACCACAAGGAATCTAGTTTCCTGCCAATTCATGAAACACTGAACTGGAGGCATCCAAAAGGTTTATGCAAGAGAACTAGCATGCAGTGTTAGGCTGATGATGGACAATATTCCATTGCTACCGTGCCAGTTGGAAATAGGATACCAGATGTTTCTGATTTCTGCTGTGTGGATTAGATACCCGTGTAGTC
>ASV_510
TGGGGAATATTGCACAATGGGCGCAAGCCTGATGCAGCCATGCCGCGTGTATGAAGAAGGCCTTCGGGTTGTAAAGTACTTTCAGCGAGGAGGAAGGCGTTGTGGTTAATAACCGCAACGATTGACGTTACTCGCAGAAGAAGCACCGGCTAACTCCGTGCCAGCAGCCGCGGTAATACGGAGGGTGCAAGCGTTAATCGGAATTACTGGGCGTAAAGCGCACGCAGGCGGTCTGTCAAGTCGGATGTGAAATCCCCGGGCTCAACCTGGGAACTGCATCCGAAACTGGCAGGCTAGAGTCTTGTAGAGGGGGGTAGAATTCCAGGTGTAGCGGTGAAATGCGTAGAGATCTGGAGGAATACCGGTGGCGAAGGCGGCCCCCTGGACAAAGACTGACGC…
>ASV_511
TGAGGAATATTGGACAATGGACGCAAGTCTGATCCAGCCATGCCGCGTGCAGGAAGACGGCCCTATGGGTTGTAAACTGCTTTTATACAAGAAGAATAAGGCTTACGTGTAAGTTGATGACGGTATTGTATGAATAAGCACCGGCTAACTCCGTGCCAGCAGCCGCGGTAATACGGAGGGTGCAAGCGTTATCCGGAATCATTGGGTTTAAAGGGTCCGTAGGCGGGCTAATAAGTCAGGGGTGAAAGTTTGCAGCTCAACTGTAAAATTGCCTTTGATACTGTTAGTCTTGAATTAGTAGGAAGTGGTTAGAATAAGTAGTGTAGCGGTGAAATGCATAGATATTACTTAGAATACCGATTGCGAAGGCAGATCACTACTACTATATTGACGCTGATG…
>ASV_512
CCTACGGGGGGCTGCAACTGTCAGAGAGACAAGGCTAACAAATGAAACACTGCACACCTTTGTATTTAATTATGATGTTGCAGTATACAGGATGAACTGATACAATTAAGCAAAGAAAGGATGGGTACAGAAATGATGTGCTTAAGACTTCAGGAAAGGGTGGTACCTAGAGTATGGGAAATGGCTTAACCCTGGATTAGATACCCCGGTAGTC
>ASV_513
CCTACGGGTGGCAGCAGGTGAGAGAACATTTGACTGTGCCTGGGAAGGTTAGCGGGAAGCCCGAGAGTAGCCCTGAAGGCCAAATAAGAATTCTCTTTGAAAGGGAGATCTTTCAAAGGAGAGAAGCTAGTCTAACTTTTTGGCATCTTTCAGCTCTTGCCTTTCCCAAATGTCTTCTGAAAATCTACTGCTACTTGAGGCTTCCAAGCAGGATTAGATACCCCTGTAGTC
>ASV_514
TGGGGAATATTGGACAATGGGCGCAAGCCTGATCCAGCCATGCCGCGTGTGTGAAGAAGGCCTTTTGGTTGTAAAGCACTTTAAGCGAGGAGGAGGCTCCTTTAGTTAATACCTAAAGTGAGTGGACGTTACTCGCAGAATAAGCACCGGCTAACTCTGTGCCAGCAGCCGCGGTAATACAGAGGGTGCGAGCGTTAATCGGATTTACTGGGCGTAAAGCGTGCGTAGGCGGCTTTTTAAGTCGGATGTGAAATCCCTGAGCTTAACTTAGGAATTGCATTCGATACTGGAAAGCTAGAGTATGGGAGAGGATGGTAGAATTCCAGGTGTAGCGGTGAAATGCGTAGAGATCTGGAGGAATACCGATGGCGAAGGCAGCCATCTGGCCTAATACTGACG…
>ASV_515
CCTACGGGGGGCTGCCCTGAGTCATAGAACCACAAGGAATCTAGTTTCCTGCCAATTCATGAAACACTGAACTGGAGGCATCCAAAAGGTTTATGCAAGAGAACTAGCATGCAGTGTTAGGCTGATGATGGACAATATTCCATTGCTACCGTGCCAGTTGGAAATAGGATACCAGATGTTTCTGATTTCTGCTGTGTGGATTAGATACCCTTGTAGTC
>ASV_516
TCGAGAATCTTCGGCAATGGGCGAAAGCCTGACCGAGCGATGCCGCGTGCGGGATGAAGGCCCTCGGGTTGTAAACCGCTGTCGTAGAGGAGAAAGGTCTGATGAAGAATCAGATTTGATCTATTCTAGGAGGAAGTCGGGGCTAAGTTCGTGCCAGCAGCCGCGGTAACACGAACCCGACGAACGTTATTCGGAATTATTGGGCTTAAAGGGTGCGTAGGCGGTGCGGTAAGTGCGGTGTGAAAGCCCTCGGCTCAACCGAGGAATTGCGCTGCATACTGCCGTGCTGGAGGGAGACAGGGGTAAGCGGAACTGATGGTGGAGCGGTGAAATGCGTTGATATCATCAGGAACACCGGTGGCGAAAGCGGCTTACTGGGTCTCTTCTGACGCTGAGGCA…
>ASV_517
TGGGGAATATTGCACAATGGGCGCAAGCCTGATGCAGCCATGCCGCGTGTATGAAGAAGGCCTTCGGGTTGTAAAGTACTTTCAGCAGTGAGGAAGGCGGAGTCGTTAATAGCGGCCTCGTTTGACGTTAGCTGCAGAAGAAGCACCGGCTAACTCCGTGCCAGCAGCCGCGGTAATACGGAGGGTGCGAGCGTTAATCGGAATTACTGGGCGTAAAGCGCATGCAGGTGGTTTGTTAAGTCAGATGTGAAAGCCCGGGGCTCAACCTCGGAATAGCATTTGAAACTGGCAGACTAGAGTACTGTAGAGGGGGGTAGAATTTCAGGTGTAGCGGTGAAATGCGTAGAGATCTGAAGGAATACCGGTGGCGAAGGCGCCCCCCTGGACAGATACTGACAC…
>ASV_518
GACGGGCATTGTGGGGCTGGGCATTGGGAACTGGAGAGGGCTGGGGCTAGGCGGATTGGGTTGGATGTCCGGGCCAGCTTAGGAATCTGAACTGGCTCCTAAGGGAATTTAAGCCAAACTTCCTTCTCTTCCTTTCCCCTTCTGCACCAGACCCTCCAAGCATAATAAAATATTTGCCTTTTTCAGAATGAATCACTCCCTGCTTCCTCTTTGTGGGAAACCTTCCTTCCAACTCTCCCTCCTTAATCATCCTTTGGGGTATCTCTCTTAACCCCTTACTGTTCCCCTCCCAGATCCTCACACTGACTCCCAGCTGACTCCCAACATGATCTGAACTTGGAATTAATCCATCCATTTAATAATTTGCCTCCACTACTTCCATAGCTCCCTGAGGACAGG…
>ASV_519
AGAGGAGTGCCTAGACTGGTTATGAAGGCTCAATAAATAATTTCTGGAAAAGATAACCTAAAACAAAACAAAAAAAACACAACAAAAAATGGATTCATATAAACTCAAGCAAGAGACCTTTGGCAACATCTAGTTCAGCCTCATTTTATAGACAAGAACATTGATGTTTAGGAAAGATAAAACACTGTGTTACTTAACATAGAAATTGATGCTGGAACTCAGAAATATACTATTAATTTAGTTCTCTTGAATCTCTCTGTACTTAATGATCAGTTTCTTGAGTCGCACTGCCCAGGCCTAACTTCTAAACAGATTACTCCATCCTGTTTTGGTGCCTGGTCCAATCATCAGTGGTCAACTAAGGGTGGGATCACGTCATACAAAAATAGCTGAATCCTA…
>ASV_520
TGGGGAATATTGCACAATGGGCGCAAGCCTGATGCAGCCATGCCGCGTGTATGAAGAAGGCCTTCGGGTTGTAAAGTACTTTCAGCGGGGAGGAAGGGAGTAAAGTTAATACCTTTGCTCATTGACGTTACCCGCAGAAGAAGCACCGGCTAACTCCGTGCCAGCAGCCGCGGTAATAAGGAGGGTGCAAGCGTTAATCGGAATTACTGGGCGTAAAGCGCACGCAGGCGGTTTGTTAAGTCAGATGTGAAATCCCGGGGCTCAACCTGGGAACTGCATCTGATACTGGCAAGCTTGAGTCTCGTAGAGGGGGGTAGAATTCCAGGTGTAGCGGTGAAATGCGTAGAGATCTGGAGGAATACCGGTGGCGAAGGCGGCCCCCTGGACGAAGACTGACGC…
>ASV_521
TGGGGAATATTGGACAATGGGCGAAAGCCTGATCCAGCCATGCCGCGTGTGTGAAGAAGGTCTTCGGATTGTAAAGCACTTTAAGTTGGGAGGAAGGGCTGCTGGTTAATACCCTGCAGTTTTGACGTTACCAACAGAATAAGCACCGGCTAACTTCGTGCCAGCAGCCGCGGTAATACGAAGGGTGCAAGCGTTAATCGGAATTACTGGGCGTAAAGCGCGCGTAGGTGGTTTTGTAAGTTGGAGGTGAAATCCCCGGGCTCAACCTGGGAACTGCCTCCAAAACTGCATGACTAGAGTACGGTAGAGGGTGGTGGAATTTCCTGTGTAGCGGTGAAATGCGTAGATATAGGAAGGAACACCAGTGGCGAAGGCGACCACCTGGACTGATACTGACAC…
>ASV_522
TAGGGAATCTTCCACAATGGACGAAAGTCTGATGGAGCAACGCCGCGTGAGTGATGAAGGTTTTCGGATCGTAAAACTCTGTTGTAAGGGAAGAACACGTACGAGAGGTAATGCTCGTACCTTGACGGTACCTTACGAGAAAGCCACGGCTAACTACGTGCCAGCAGCCGCGGTAATACGTAGGTGGCAAGCGTTGTCCGGAATTATTGGGCGTAAAGCGCGCGCAGGCGGCCTTTTAAGTCTGATGTGAAAGCCCCCGGCTCAACCGGGGAGGGCCATTGGAAACTGGAAGGCTTGAGTACAGAAGAGAAGAGTGGAATTCCACGTGTAGCGGTGAAATGCGTAGAGATGTGGAGGAACACCAGTGGCGAAGGCGACTCTTTGGTCTGTAACTGACGC…
>ASV_523
TGGGGAATATTGGACAATAGGCGCAAGCCTGATCCAGCCATGCCGCGTGAGTGATGAAGGCCTTAGGGTTGTAAAGCTCTTTTATCCGGGACGATAATGACGGTACCGGAGGAATAAGCCCCGGCTAACTTCGTGCCAGCAGCCGCGGTAATACGAAGGGGGCTAGCGTTGCTCGGAATCACTGGGCGTAAAGGGCGCGTAGGCGGCGTTTTAAGTCGGGGGTGAAAGCCTGTGGCTCAACCACAGAATGGCCTTCGATACTGGGACGCTTGAGTCTGGTAGAGGTTGGTGGAACTGCGAGTGTAGAGGTGAAATTCGTAGATATTCGCAAGAACACCGGTGGCGAAGGCGGCCAACTGGACCAGAACTGACGCTGAGGCGCGAAAGCGTGGGGAGCAA…
>ASV_524
TGGGGAATATTGGACAATGGACCAAGAGTCTGATCCAGCAATTCTGTGTGCACGATGACGTTTTTCGGAATGTAAAGTGCTTTCAGTTGGGAAGAAAAAAATGACGGTACCAACAGAAGAAGTGACGGCTAAATACGTGCCAGCAGCCGCGGTAATACGTATGTCACAAGCGTTATCCGGATTTATTGGGCGTAAAGCGCGTCTAGGTGGTTATGTAAGTCTGATGTGAAAATGCAGAGCTCAACTCTGTATTGCGTTGGAAACTGTGTAACTAGAGTACTGGAGAGGTAAGCGGAACTACAAGTGTAGAGGTGAAATTCGTAGATATTTGTAGGAATGCCGATGGGGAAGCCAGCTTACTGGACAGATACTGACGCTAAAGCGCGAAAGCGTGGGTAG…
>ASV_525
TAGGGAATCTTCCGCAATGGACGAAAGTCTGACGGAGCAACGCCGCGTGAGTGATGAAGGTCTTCGGATCGTAAAGCTCTGTTGCCAAAGAAGAACAGTGGTGAGAGTAACTGCTCATCATGTGACGGTATTTGAGAAGAAAGCCCCGGCTAACTACGTGCCAGCAGCCGCGGTAATACGTAGGGGGCAAGCGTTGTCCGGAATTATTGGGCGTAAAGCGCGCGCAGGCGGCTGATTAAGTCTGGAGTATAAGCCCGGGGCTCAACCCCGGATCGCTCTGGAAACTGGTCGGCTTGAGTGCAGGAGAGGGAAGCGGAATTCCACGTGTAGCGGTGAAATGCGTAGAGATGTGGAGGAACACCAGTGGCGAAGGCGGCTTCCTGGCCTGTAACTGACGCT…
>ASV_526
TGGGGAATATTGCACAATGGGCGCAAGCCTGATGCAGCCATGCCGCGTGTATGAAGAAGGCCTTCGGGTTGTAAAGTACTTTCAGTCGGGAGGAAGGTGGTAAGGTTAATAACCTTATCAATTGACGTTACCGACAGAAGAAGCACCGGCTAACTCCGTGCCAGCAGCCGCGGTAATACGGAGGGTGCAAGCGTTAATCGGAATTACTGGGCGTAAAGCGCACGCAGGCGGTTGATTGAGTCAGATGTGAAATCCCCGGGCTTAACCCGGGAATTGCATCTGATACTGGTCAGCTAGAGTCTTGTAGAGGGGGGTAGAATTCCATGTGTAGCGGTGAAATGCGTAGAGATGTGGAGGAATACCGGTGGCGAAGGCGGCCCCCTGGACAAAGACTGACGC…
>ASV_527
ACAAAAAGGAACACTTATACACTTTTGGTGGGAATGCAAATTAGTTCAGTCACTGTGGAAAGCAGTTTGGAGATGTCTCAAAGAACTAAAAGTAGAACTACCATTCAACCCAGCAATACCATTACTGGGCATATACCCAGAGGAATATAAATCATTCTGCCATAAAGACACATGCACATATGTGTTCATCACAGCACTATTCGCAATAGCAAAGACATGGAATCAACCTAGGTGCCCATCAACAGC
>ASV_528
TAGGGAATCTTCGGCAATGGGGGCAACCCTGACCGAGCAACGCCGCGTGAGTGAAGAAGGTTTTCGGATCGTAAAGCTCTGTTGTTAGAGAAGAACGGTAATGGGAGTGGAAAATCCATTACGTGACGGTAACTAACCAGAAAGGGACGGCTAACTACGTGCCAGCAGCCGCGGTAATACGTAGGTCTCGAGCGTTGTCCGGATTTATTGGGCGTAAAGCGAGCGCAGGCGGTTATTTAAGTCTGAAGTTAAAGGACGTGGCTCAACCATGGTTCGCTTTGGAAACTGGATAACTTGAGTGCAGAAGGGGAGAGTGGAATTCCATGTGTAGCGGTGAAATGCGTAGATATATGGAGGAACACCGGTGGCGAAAGCGGCTCTCTGGTCTGTAACTGACGC…
>ASV_529
TGGGGAATATTGGACAATGGGCGCAAGCCTGATCCAGCAATGCCGCGTGTGTGAAGAAGGCCTTCGGGTTGTAAAGCACTTTTGTACGGGAAGAAAAGCTGCCGGTTAATACCTGGTGGTCATGACGGTACCGTAAGAATAAGCACCGGCTAACTTCGTGCCAGCAGCCGCGGTAATACGAAGGGTGCAAGCGTTAATCGGAATTACTGGGCGTAAAGCGTGCGTAGGCGGTTCGTTAAGTCTGTCGTGAAAGCCCTGGGCTCAACCTGGGAATGGCGATGGATACTGGCGGGCTAGAGTCAGGTAGAGGGTGGTGGAATTCCCGGTGTAGCGGTGAAATGCGTAGAGATCGGGAGGAACATCTGTGGCGAAGGCGGCCACCTGGACCATGACTGACGC…
>ASV_530
TGAGGAATATTGGTCAATGGAGGCAACTCTGAACCAGCCATGCCGCGTGCAGGATGACGGTCCTATGGATTGTAAACTGCTTTTGTACGGGAAGAAATGTAGTTACGTGTAATTACTTGACGGTACCGTAAGAATAAGGATCGGCTAACTCCGTGCCAGCAGCCGCGGTAATACGGAGGATCCGAGCGTTATCCGGAATTATTGGGTTTAAAGGGTTCGTAGGCGGTTTAGTAAGTCAGTGGTGAAATCTTACAGCTTAACTGTAAAATTGCCGTTGATACTGCTAGACTTGAATAGTATGGAAGTAATTAGAATATGTAGTGTAGCGGTGAAATGCTTAGATATTACATGGAATACCAATTGCGAAGGCAGATTACTACGTACTTATTGACGCTGATG…
>ASV_531
AGTGATGAGGGTGGCGGTTGCGAAGGTTGGGGAGGCTGTGGCAATTTCTTAAAATAAGAAAACAACGAGGTTTGCCAATCTATCGACTCTTCCTTTCACGAATGATTTCTCTATAGCATGTGATGCTATTTGGTAGCATCTAACCCACAGGAGAACTTTTTTTTCAAAATAGAAAGCAGTCCTCTCAAACCCTGCTGCTGCTTTATCAACTAAGTTTAGGTACGATTCTAAATCCTTTATTGTCTTTTCAACAATGTTTACAGCATCTTCACCA
>ASV_532
TGGGGAATATTGCACAATGGGCGCAAGCCTGATGCAGCGACGCCGCGTGGGGGATGACGGCCTTCGGGTTGTAAACCTCTTTCGACAGGGACGAAGCTTTGGTGACGGTACCTGTATAAGAAGCACCGGCTAACTACGTGCCAGCAGCCGCGGTAATACGTAGGGTGCGAGCGTTGTCCGGAATTACTGGGCGTAAAGAGCTCGTAGGTGGTTTGTCGCGTCGTCTGTGAAATTCCGGGGCTTAACTTCGGGCGTGCAGGCGATACGGGCATAACTTGAGTGCTGTAGGGGAGACTGGAATTCCTGGTGTAGCGGTGGAATGCGCAGATATCAGGAGGAACACCGATGGCGAAGGCAGGTCTCTGGGCAGTAACTGACGCTGAGGAGCGAAAGCATGGG…
>ASV_533
TAAGGAATATTGGTCAATGGACGCAAGTCTGAACCAGCCATGCCGCGTGAAGGATGAAGGTCCTCTGGATTGTAAACTTCTTTTATAGGGGACGAAACCCGGGTATTCTTACCCGATTGACGGTACCCTAGGAATAAGCACCGGCTAACTCCGTGCCAGCAGCCGCGGTAATACGGAGGGTGCAAGCGTTATCCGGATTCACTGGGTTTAAAGGGTGCGTAGGAGGGCAGGGAAGTCAGTGGTGAAATCTCCGGGCTTAACTCGGAAACTGCCGTTGATACTCTCTGTCTTGAATCCCGTGGAGGTGAGCGGAATATGTCATGTAGCGGTGAAATGCTTAGATATGACATAGAACACCAATTGCGAAGGCAGCTCGCTACACGAAGATTGACTCTGAGG…
>ASV_534
TGGGGAATCTTCCGCAATGGGCGCAAGCCTGACGGAGCAACGCCGCGTGAGTGAAGAAGGTCTTCGGATCGTAAAGCTCTGTTGATGGGGACGAACGTGCGAAGGGTGAATAATCCTTTGCAATGACGGTACCTATCGAGGAAGCCACGGCTAACTACGTGCCAGCAGCCGCGGTAATACGTAGGTGGCGAGCGTTGTCCGGAATCATTGGGCGTAAAGGGAGCGCAGGCGGGCATGTAAGTCTTTCTTAAAAGTTCGGGGCTCAACCCCGTGATGGGAAAGAAACTACATGTCTTGAGTACAGGAGAGGAAAGCGGAATTCCCAGTGTAGCGGTGAAATGCGTAGATATTGGGAGGAACACCAGTGGCGAAGGCGGCTTTCTGGACTGCAACTGACGC…
>ASV_535
TAGGGAATCTTCCGCAATGGACGAAAGTCTGACGGAGCAACGCCGCGTGAGTGATGAAGGTTTTCGGATCGTAAAACTCTGTTATTAGGGAAGAACAAATGTGTAAGTAACTGTGCACATCTTGACGGTACCTAATCAGAAAGCCACGGCTAACTACGTGCCAGCAGCCGCGGTAATACGTAGGTGGCAAGCGTTATCCGGAATTATTGGGCGTAAAGCGCGCGTAGGCGGTTTCTTAAGTCTGATGTGAAAGCCCACGGCTCAACCGTGGAGGGTCATTGGAAACTGGGAAACTTGAGTACAGAAGAGGAAAGTGGAATTCCATGTGTAGCGGTGAAATGCTCAGAGATATGGAGGAACACCAGTGGCGAAGGCGACTTTCTGGTCTGTAACTGACGC…
>ASV_536
AGGAAAGGAAAAACTTATACACTGTGGCAGGAATGTAAATTAGTCCAGCCACTGTGGAGAGCAGTTTGGAGATTTCTCAACTAAGAGTTGAGGTATCCTTCAACTCAGCAATCCCATTACTAGCTATATCCAAAGGAAAATGAATTATTCTACCAAAAAGATACAAGCATGTGTGTTCACTGCAGCACTATTCATAATAGCAAAGGCATGGAATCCACTCAGGTGCCTATTAATGGT
>ASV_537
CCTACGGGCGGCTGCAGGTGAGAGAACATTTGACTGTGCCTGGGAAGGTTAGCGGGAAGCCCGAGAGTAGCCCTGAAGGCCAAATAAGAATTCTCTTTGAAAGGGAGATCTTTCAAAGGAGAGAAGCTAGTCTAACTTTTTGGCATCTTTCAGCTCTTGCCTTTCCCAAATGTCTTCTGAAAATCTACTGCTACTTGAGGCTTCCAAGCAGGATTAGATACCCTAGTAGTC
>ASV_538
CCTACGGGGGGCTGCCCTGAGTCATAGAACCACAAGGAATCTAGTTTCCTGCCAATTCATGAAACACTGAACTGGAGGCATCCAAAAGGTTTATGCAAGAGAACTAGCATGCAGTGTTAGGCTGATGATGGACAATATTCCATTGCTACCGTGCCAGTTGGAAATAGGATACCAGATGTTTCTGATTTCTGCTGTGTGGATTAGATACCCCAGTAGTC
>ASV_539
TGGGGAATATTGCACAATGGGGGAAACCCTGATGCAGCGACGCCGCGTGAGTGAAGAAGTATTTCGGTATGTAAAGCTCTATCAGCAGGGAAGAAAACAGACGGTACCTGACTAAGAAGCCCCGGCTAACTACGTGCCAGCAGCCGCGGTAATACGTAGGGGGCAAGCGTTATCCGGAATTACTGGGTGTAAAGGGTGCGTAGGTGGCATGGTAAGTCAGAAGTGAAAGCCCGGGGCTTAACCCCGGGACTGCTTTTGAAACTGTCATGCTGGAGTGCAGGAGAGGTAAGCGGAATTCCTAGTGTAGCGGTGAAATGCGTAGATATTAGGAGGAACACCAGTGGCGAAGGCGGCTTACTGGACTGTCACTGACACTGATGCACGAAAGCGTGGGGAGCA…
>ASV_540
CCTACGGGCGGCTGCAGGTGAGAGAACATTTGACTGTGCCTGGGAAGGTTAGCGGGAAGCCCGAGAGTAGCCCTGAAGGCCAAATAAGAATTCTCTTTGAAAGGGAGATCTTTCAAAGGAGAGAAGCTAGTCTAACTTTTTGGCATCTTTCAGCTCTTGCCTTTCCCAAATGTCTTCTGAAAATCTACTGCTACTTGAGGCTTCCAAGCAGGATTAGATACCCGTGTAGTC
>ASV_541
CTGCAGGACCTTCGGCTACTCTGCTGGAGCCAATGTGGGGAGGGAAGGGCAGACAGGCCGTATGGTAGGGGAAAGAACACCAAAATGCCTCATTTCAAATAAAAAAGAAAACAGCAGTCTATACACAGTTGTTTGTTTTGGTTCAGTACAAACAGAATAAAAAGTCATTGCTTTTGATGGTCAGCAAACACCCAATTCTGAGGAGGAGGAGAGGTGATGCCCAGCAGGTGGATTAGATA
>ASV_542
ACTGAAATCACTTAAGGAATTTTTTAAAATTCCAAGTCCACTCAGGACTTACACCCAGAAATTCTGACTTACTGAGTCTGCAGTGGTGATGTCTAGGGACTGAAATTTTAAACAAATCTCCTCATATGACTCTAATGTGCCATCAAGGTTGAAAACTGCTAATCTGGTCCAGTATTGTTTTTACACATGGAAAATTGAGGCTAAGAAGGCTAAATGACTTGTGTAAAGCCGCATATTAACCTCCAGGCT
>ASV_543
TGGGGAATTTTACGCAATGGGGGAAACCCTGACGTAGCGACACCGCGTGAGCGAAGAAGCCCTTTGGGGTGTAAAGCTCTGTCAGCTGGAACGAAAAAAATGACGGTACCAGCAGAGGAAGCATCGGCTAACTACGTGCCAGCAGCCGCGGTAAGACGTAGGATGCGAGCGTTGTCCGGATTCATTGGGCGTAAAGAGTTCGTAGGTGGTTTGTTAAGTCTGATGTTAAAGATCGGGGCTCAACCCTGAGACTGCATTGGATACTGGCAGACTTGAGTATGGTAGAGGCTAGTGGAATTCCCAGTGTAGCGGTGAAATGCGTAGATATTGGGAAGAACACCGGTGGCGTAGGCGACTAGCTGGGCCATAACTGACGCTGAGGAACGAAAGCCAGGGTAG…
>ASV_544
TGGGGAATATTGCACAATGGGCGCAAGCCTGATGCAGCCATGCCGCGTGTGTGAAGAAGGCCTTCGGGTTGTAAAGCACTTTCAGCGAGGAGGAAGGGTTCAGTGTTAATAGCACTGTTCATTGACGTTACTCGCAGAAGAAGCACCGGCTAACTCCGTGCCAGCAGCCGCGGTAATACGGAGGGTGCAAGCGTTAATCGGAATTACTGGGCGTAAAGCGCACGCAGGCGGTTTGTTAAGTCAGATGTGAAATCCCCGCGCTTAACGTGGGAACTGCATTTGAAACTGGCAAGCTAGAGTCTTGTAGAGGGGGGTAGAATTCCAGGTGTAGCGGTGAAATGCGTAGAGATCTGGAGGAATACCGGTGGCGAAGGCGGCCCCCTGGACAAAGACTGACGC…
>ASV_545
GTTCAGCTAAACTTCTAGTTGGTCAGGTGACATAATCCTCCATTAAATGTCTTACACCCAGAAGTAATTGGAATCCTAAGCACAGATTACTATTTGAAGGGTGTAGGCTATTGTGTTAGGTAGGTTCTTATTTCCTGTATATTCCAGGTCAGGAGTGCCTATTCAATATTTCCAGTCAATTCACTCCTGCCTGAACACTATTCATTTCTTCAATGAAGAGTCATTTCTATATCCATAATGCTAATTAGAAAAACTTCTGGTGTTGATCAGAAATAAAGACAGTTATGAATTTGAATTATGGATATGAGTTAT
>ASV_546
TGGGGAATCTTCCGCAATGGACGAAAGTCTGACGGAGCAACGCCGCGTGAGTGATGAAGGTTTTCGGATCGTAAAACTCTGTTGTTTAGGACGAATGTGCTATATACTAATACTATATAGTATTGACGGTACTAAACGAGAAAGCCACGGCTAACTACGTGCCAGCAGCCGCGGTAATACGTAGGTGGCAAGCGTTGTCCGGAATTATTGGGCGTAAAGAGCATGTAGGTGGATTATTAAGTCGGACGTTAAAATGCGGGGCTCAACCCCGTATTGCGTTGGATACTGGTAATCTTGAGTGCAGGAGAGGAAAGGGGAATTCCCAGTGTAGCGGTGAAATGCGTAGATATTGGGAGGAACACCAGTGGCGAAGGCGCCTTTCTGGACTGTAACTGACAC…
>ASV_547
TGGGGAATATTGCACAATGGGGGAAACCCTGATGCAGCCATGCCGCGTGTGTGAAGAAGGCCTTCGGGTTGTAAAGCACTTTCAGCGAGGAGGAAAGGTGGTTGGCTAATACCCAATCGCTGTGACGTTACTCGCAGAAGAAGCACCGGCTAACTCCGTGCCAGCAGCCGCGGTAATACGGAGGGTGCAAGCGTTAATCGGAATTACTGGGCGTAAAGCGCACGCAGGCGGTTGGATAAGTTAGATGTGAAAGCCCCGGGCTCAACCTGGGAATTGCATTTAAAACTGTCCAGCTAGAGTCTTGTAGAGGGGGGTAGAATTCCAGGTGTAGCGGTGAAATGCGTAGAGATCTGGAGGAATACCGGTGGCGAAGGCGGCCCCCTGGACAAAGACTGACGC…
>ASV_548
TAGGGAATCTTCCGCAATGGGCGAAAGCCTGACGGAGCAACGCCGCGTGAGTGATGAAGGTTTTCGGATCGTAAAGCTCTGTTGCCAGGGAAGAACGTCTCTTAGAGTAACTGCTAAGAGAGTGACGGTACCTGAGAAGAAAGCCCCGGCTAACTACGTGCCAGCAGCCGCGGTAATACGTAGGGGGCAAGCGTTGTCCGGAATTATTGGGCGTAAAGCGCGCGCAGGCGGTCATTTAAGTTGGGTGTTTAACCCCAGGGCTCAACCCTGGGTCGCACCCAAAACTGGATGACTTGAGTGCAGAAGAGGAGAGTGGAATTCCACGTGTAGCGGTGAAATGCGTAGAGATGTGGAGGAACACCAGTGGCGAAGGCGACTCTCTGGGCTGTAACTGACGCT…
>ASV_549
TGGGGAATATTGCACAATGGGGGGAACCCTGATGCAGCGACGCCGCGTGAGTGAAGAAGTATTTCGGTATGTAAAGCTCTATCAGCAGGGAAGAAGATGACGGTACCTGAGTAAGAAGCCCCGGCTAACTACGTGCCAGCAGCCGCGGTAATACGTAGGGGGCAAGCGTTATCCGGATTTACTGGGTGTAAAGGGAGCGCAGACGGCAGCGTAAGTCTGAAGTGAAAGCCCGCGGCTTAACCGCGGGACTGCTTTGGAAACTACGCGGCTTGAGTGTCGGAGGGGCAGGCGGAATTCCTGGTGTAGCGGTGAAATGCGTAGATATCAGGAAGAACACCGGTGGCGAAGGCGGCCTGCTGGACGACAACTGACGTTGAGGCTCGAAGGCGTGGGGAGCGA…
>ASV_550
CCCAGCCACTGCAAGAGTTGTTCTTCTCTTTCTGCTTCCCTGCCTTTGACTACCACTGGTGGAGCTAAGCTCAAGGGCCAGGAAGTACACATCCCACTTTATGCCAGTGATGGCTTCTGAGACTGTCTTTATCATGCAGTGGGCTTTACAAACTCCTTGGCAGGTGTCAACCTATAAGGACTAAGTGACTTTCCCCTGGGCCTCATTGGCTCGCATTACCTCTTCAGTGCTCTGTTTGACTTGGGCTCTGAAGACCTAAGACCTACCTTGGGATCACCTGGTGGTGTAGAGAGGACTGTGAGTGTTAGCAAATCTTACCTGCTAACTCTACCACCCCTCAGGATCTCTTTCATTGCTAACAAACCTTTCTAAATTCCTGAAAACA
>ASV_551
TGGGGAATATTGCGCAATGGGGGCAACCCTGACGCAGCCATGCCGCGTGAATGAAGAAGGCCTTCGGGTTGTAAAGTTCTTTCGGTAGCGAGGAAGGCATTTAGTTTAATAGACTAGATGATTGACGTTAACTACAGAAGAAGCACCGGCTAACTCCGTGCCAGCAGCCGCGGTAATACGGAGGGTGCGAGCGTTAATCGGAATAACTGGGCGTAAAGGGCACGCAGGCGGTGACTTAAGTGAGGTGTGAAAGCCCCGGGCTTAACCTGGGAATTGCATTTCATACTGGGTCGCTAGAGTACTTTAGGGAGGGGTAGAATTCCACGTGTAGCGGTGAAATGCGTAGAGATGTGGAGGAATACCGAAGGCGAAGGCAGCCCCTTGGGAATGTACTGACGC…
>ASV_552
TGGGGAATTTTGGACAATGGGCGCAAGCCTGATCCAGCCATGCCGCGTGTATGAAGAAGGCCTTCGGGTTGTAAAGTACTTTTGTCAGGGAAGAAAAGCCTGGGGATAACAACCTCAGGTCATGACGGTACCTGAAGAATAAGCACCGGCTAACTACGTGCCAGCAGCCGCGGTAATACGTAGGGTGCGAGCGTTAATCGGAATTACTGGGCGTAAAGCGAGCGCAGACGGTTATTTAAGCAAGATGTGAAAGCCCCGGGCTCAACCTGGGAACTGCGTTTTGAACTGGGTAACTAGAGTGTGTCAGAGGGGGGTAGAATTCCACGTGTAGCAGTGAAATGCGTAGAGATGTGGAGGAATACCGATGGCGAAGGCAGCCCCCTGGGATAACACTGACGT…
>ASV_553
TGAGGAATATTGGACAATGGGTGAGAGCCTGATCCAGCCATCCCGCGTGAAGGATGACGGCCCTATGGGTTGTAAACTTCTTTTGTACAGGGATAAACCTACCCTCGTGAGGGTAGCTGAAGGTACTGTACGAATAAGCACCGGCTAACTCCGTGCCAGCAGCCGCGGTAATACGGAGGGTGCAAGCGTTATCCGGATTTATTGGGTTTAAAGGGTCCGTAGGCGGATCTGTAAGTCAGTGGTGAAATCTCGCAGCTTAACTGCGAAACTGCCATTGATACTGCAGGTCTTGAGTAAATTTGAAGTGGCTGGAATAAGTAGTGTAGCGGTGAAATGCATAGATATTACTTAGAACACCAATTGAGAAGGCAGGTCACTAAGATTTAACTGACGCTGAGG…
>ASV_554
TGGGGAATATTGGACAATGGGCGCAAGCCTGATCCAGCCATACCGCGTGGGTGAAGAAGGCCTTCGGGTTGTAAAGCCCTTTTGTTGGGAAAGAAAAGCATCCGGTTAATACCCGGGTGTTCTGACGGTACCCAAAGAATAAGCACCGGCTAACTTCGTGCCAGCAGCCGCGGTAATACGAAGGGTGCAAGCGTTACTCGGAATTACTGGGCGTAAAGCGTGCGTAGGTGGTGATTTAAGTCCGTTGTGAAAGCCCTGGGCTCAACCTGGGAATTGCAGTGGATACTGGGTCACTAGAGTGTGGTAGAGGATAGTGGAATTTCCGGTGTAGCAGTGAAATGCGTAGAGATCGGAAGGAACATCTGTGGCGAAGGCGACTATCTGGGCCAACACTGACAC…
>ASV_555
AATTTAAGATTGTGCAGAGGTCTTAGAGACTGCCTGGTGGAAATGCTGCATTTCACCACGGGGAAGATGAAGCTGCACCGAGGAGCAGCCCACCCCGCCTTAAGCTAATCAGGCAGTGCCATGACTGGGGAAGCAGTGGGGTTGGGGGTTGAGGTGCAAACGAAGTTTCTTCCTAAAATTCAGTGAGTATTCATCTCTATGCTGGGTGGCCTAGGGTGCAGTGGCAAAACAAAACAAAACAAAACAAAAAAAAAAAACAGATGCAATTTCTGTTGTCATGGAATTCATGTCCTCATGGAAGAGAGGGAAAAATATAAAATTACAATTTTGGTGAGTTCTGCTAAGGAGGCACACATGGGCGGAGTTGACCATCCAAGGAGGTCAGGGTCTCAGTCTTCC…
>ASV_556
TGGGGAATATTGGACAATGGGGGGAACCCTGATCCAGCCATGCCGCGTGTGTGAAGAAGGCCTTATGGTTGTAAAGCACTTTAAGCGAGGAGGAGGCTCTCTTGGTTAATACCCAAGATGAGTGGACGTTACTCGCAGAATAAGCACCGGCTAACTCTGTGCCAGCAGCCGCGGTAATACAGAGGGTGCGAGCGTTAATCGGATTTACTGGGCGTAAAGCGTGCGTAGGCGGCTTTTTAAGTCGGATGTGAAATCCCCGAGCTTAACTTGGGAATTGCATTCGATACTGGGAAGCTAGAGTATGGGAGAGGATGGTAGAATTCCAGGTGTAGCGGTGAAATGCGTAGAGATCTGGAGGAATACCGATGGCGAAGGCAGCCATCTGGCCTAATACTGACG…
>ASV_557
TGGGGAATATTGCGCAATGGGGGCAACCCTGACGCAGCCATGCCGCGTGAATGAAGAAGGCCTTCGGGTTGTAAAGTTCTTTCGGTGATGAGGAAGGAGGATGTTTAAATAGGGCATTCAATTGACGTTAATCACAGGAGAAGCACCGGCTAACTCCGTGCCAGCAGCCGCGGTAATACGGAGGGTGCGAGCGTTAATCGGAATAACTGGGCGTAAAGGGCACGCAGGCGGATAATTAAGTGAGATGTGAAATCCCCGAGCTTAACTTGGGAATTGCATTTCATACTGGTTATCTAGAGTCTTGTAGAGAGGGGTAGAATTCCACGTGTAGCGGTGAAATGCGTAGAGATGTGGAGGAATACCGGAGGCGAAGGCGGCCCCTTGGACAAAGACTGACGC…
>ASV_558
TGGGGAATATTGCACAATGGGCGCAAGCCTGATGCAGCGACGCCGCGTGAGGGATGACGGCCTTCGGGTTGTAAACCTCTTTCGCTCACGACGAAGCGTAAGTGACGGTAGTGAGAGAAGAAGGACCGGCCAACTACGTGCCAGCAGCCGCGGTAATACGTAGGGTCCGAGCGTTGTCCGGAATTACTGGGCGTAAAGAGCTCGTAGGTGGTTTGTCGCGTTGTTCGTGAAAACTCACAGCTTAACTGTGGGCGTGCGGGCGATACGGGCAGACTGGAGTACTGCAGGGGAGACTGGAATTCCTGGTGTAGCGGTGGAATGCGCAGATATCAGGAGGAACACCGGTGGCGAAGGCGGGTCTCTGGGCAGTAACTGACGCTGAGGAGCGAAAGCGTGGGG…
>ASV_559
ATCTTGGAAGGGCTGAGGATCACTGTCTTGCTTCATGCTGCACCCCTGGCTTTCTTCCTCTTCCCTGCTCTCCTGACATGTACATACTCTTGCTGCTTCAATGATATAATGCTTTGCTTTAAGGTTTGCTTATCTTCGCCTGTGAAACCACAGGTGAAGAATTATAAACTAAGGGTTTTAGCCATGTATTCAAGAAGGGATTTGGCAAACAAATGGTTCCCATGAACACACTGACATGGTGTCTTTCTGGATTGTCACCACTCACAGAGCTGGAAAGGAGCCAGAGAACAGCCTTCTGGAGTATGCTATTGGGGTCCTGGGCAAAGCCAGTTGTTTGCAATGTTACTCCCGCTTGATGAATTTCTCTCAGGGGCAGGACTGGGATGCAGAAACTGT
>ASV_560
TGGGGAATATTGCACAATGGGCGGAAGCCTGATGCAGCGACGCCGCGTGAGGGATGACGGCCTTCGGGTTGTAAACCTCTTTCGGTAGGGACGAAGCGTTTTGTGACGGTACCTACAGAAGAAGCGCCGGCCAACTACGTGCCAGCAGCCGCGGTAAGACGTAGGGCGCGAGCGTTGTCCGGATTTATTGGGCGTAAAGAGCTCGTAGGCGGCTTGTTGCGTCAGCTGTGAAAGCCCATGGCTTAACTGTGGGTTGGCAGCTGATACGGGCAGGCTAGAGTTCGGTAGGGGAGACTGGAATTCCTGGTGTAGCGGTGAAATGCGCAGATATCAGGAGGAACACCGGTGGCGAAGGCGGGTCTCTGGGCCGATACTGACGCTGAGGAGCGAAAGCGTGGG…
>ASV_561
TAGGGAATCTTCGGCAATGGACGGAAGTCTGACCGAGCAACGCCGCGTGAGTGAAGAAGGTTTTCGGATCGTAAAGCTCTGTTGTTAGAGAAGAATGATGGTGGGAGTGGAAAATCCACCATGTGACGGTAACTAACCAGAAAGGGACGGCTAACTACGTGCCAGCAGCCGCGGTAATACGTAGGTCCCGAGCGTTGTCCGGATTTATTGGGCGTAAAGCGAGCGCAGGCGGTTCTTTAAGTCTGAAGTTAAAGGCAGTGGCTCAACCATTGTACGCTTTGGAAACTGGAGAACTTGAGTGCAGAAGGGGAGAGTGGAATTCCATGTGTAGCGGTGAAATGCGTAGATATATGGAGGAACACCGGTGGCGAAAGCGGCTCTCTGGTGTGTAACTGACGC…
>ASV_562
TGGGGAATATTGCACAATGGGGGAAACCCTGATGCAGCCATGCCGCGTGTGTGAAGAAGGCCTTCGGGTTGTAAAGCACTTTCAGTAGGGAGGAAAGGTAGCAGCTTAATACGCTGTTGCTGTGACGTTACCTACAGAAGAAGGACCGGCTAACTCCGTGCCAGCAGCCGCGGTAATACGGAGGGTCCGAGCGTTAATCGGAATTACTGGGCGTAAAGCGTGCGCAGGCGGTTTGTTAAGCGAGATGTGAAAGCCCCGGGCTCAACCTGGGAATTGCATTTCGAACTGGCGAACTAGAGTCTTGTAGAGGGGGGTAGAATTCCAGGTGTAGCGGTGAAATGCGTAGAGATCTGGAGGAATACCGGTGGCGAAGGCGGCCCCCTGGACAAAGACTGACGC…
>ASV_563
TAGGGAATCTTCCGCAATGGACGCAAGTCTGACGGAGCAACGCCGCGTGAGTGAAGAAGGTCTTCGGATCGTAAAGCTCTGTTGTTAGAGAAGAACAGCGCATAGAGTAACTGCTATGCGTGTGACGGTATCTAACCAGAAAGCCACGGCTAACTACGTGCCAGCAGCCGCGGTAATACGTAGGTGGCGAGCGTTGTCCGGATTTATTGGGCGTAAAGGGAGTGTAGGCGGTCTTTTAAGTCTGATGTGAAAGCCCACGGCTCAACCGTGGAGGGTCATTGGAAACTGGGAGACTTGAGTGCAGAAGAGGAGAGCGGAATTCCATGTGTAGCGGTGAAATGCGTAGATATATGGAGGAACACCAGTGGCGAAGGCGGCTCTCTGGTCTGTAACTGACGC…
>ASV_564
TGGGGAATCTTGGACAATGGGCGAAAGCCCGATCCAGCAATATCGCGTGAGTGAAGAAGGGCAATGCCGCTTGTAAAGCTCTTTCGTCGAGTGCGCGATCATGACAGGACTCGAGGAAGAAGCCCCGGCTAACTCCGTGCCAGCAGCCGCGGTAAGACGGGGGGGGCAAGTGTTCTTCGGAATGACTGGGCGTAAAGGGCACGTAGGCGGTGAATCGGGTTGAAAGTGAAAGCCGCCAAAAACTGGCGGAATGCTCTCGAAACCAATTCACTTGAGTGAGACAGAGGAGAGTGGAATTTCGTGTGTAGGGGTGAAATCCGGAGATCTACGAAGGAACGCCAAAAGCGAAGGCAGCTCTCTGGGTCCCTACCGACGCTGAGGTGCGAAAGCATGGGGAGC…
>ASV_565
CCTACGGGGGGCTGCCCTGAGTCATAGAACCACAAGGAATCTAGTTTCCTGCCAATTCATGAAACACTGAACTGGAGGCATCCAAAAGGTTTATGCAAGAGAACTAGCATGCAGTGTTAGGCTGATGATGGACAATATTCCATTGCTACCGTGCCAGTTGGAAATAGGATACCAGATGTTTCTGATTTCTGCTGTGTGGATTAGATACCCCGGTAGTC
>ASV_566
ACAAAAGGCAACACTTATGTACCGTTAGTGGGAATACAAATCAGTTCAGCCACTGTGGAAAGCAATTTGGAGATTTCCCAAAGAACTTAAAACAGAACTATCATTCGACCCAGCAATCCCATTACTGGGTACATACCAAAGGAAAATAAATCAATCTACCAAAAAGACATATGCACTTGTATGTTCTTGTATGTTCATTACAGTGCTATTCACAATAGCAGAGACATGGAATCAACCTAGGTTCCTGCCCATCAATGGT
>ASV_567
TTAGGAATCTTCCGCAATGGACGGAAGTCTGACGGAGCGACGCCGCTTGGAGGAGGAAGCCCTTCGGGGTGTAAACTCCTGAACTGGGGACGAAAGCCCTGTGTAGGGGGATGACGGTACCCAGGTAATAGCGCCGGCCAACTCCGTGCCAGCAGCCGCGGTAATACGGAGGGCGCGAGCGTTACCCGGATTTACTGGGCGTAAAGGGCGTGTAGGCGGCCTGGGGCGTCCCATGTGAAAGGCCACGGCTCAACCGTGGAGGAGCGTGGGATACGCTCAGGCTAGAGGGTGGGAGAGGGTGGTGGAATTCCCGGAGTAGCGGTGAAATGCGCAGATACCGGGAGGAACGCCGATGGCGAAGGCAGCCACCTGGTCCACTTCTGACGCTGAGGCGCGAAA…
>ASV_568
TGATTCAGGCAGAGATTATAGTGGCTGGAGCCAGCATGGCAGCCCCACAAGTGGAGGTGTATTCAGCTTCTAGATATATTTTGAAGGTAGAGCTGTTGAACTTTGCTGGCAGATGTGGTCTGGGGGCAGAGAGAGATAGAAATAAGTCAAGATTTTTGGCCTGTGCAATTGTTAGGATGGGGTTGCTGTTTAGTGAGATGGGGAAAACTGCTAGAGAAGAAGGGTCTGAGCAGGGGATCAAGAAGCATGGAACACTCCAATTATGAATCATAAGCAGGAGCTGATTGAACACATGGCACTAAGTTTAACAAATACCTTGAATTTTGGCTTTGATTTGATTGTGGTTGGAGACAAAGAGCATCCCATGGTTTTGTCCCTTACCTGTGTATGCTGAGGTCA…
>ASV_569
TGGGGAATATTGGACAATGGGGGCAACCCTGATCCAGCAATTCTGTGTGCACGAAGAAGGTTTTCGGATTGTAAAGTGCTTTCAGCAGGGAAGAAGAAAGTGACGGTACCTGCAGAAGAAGCGACGGCTAAATACGTGCCAGCAGCCGCGGTAATACGTATGTCGCAAGCGTTATCCGGAATTATTGGGCATAAAGGGCATCTAGGCGGCCCTGTAAGTCTAGGGTGAAAACCTGCGGCTCAACCGCAGGCTTGCCCCGGAAACTACAGGGCTAGAGTACCGGAGAGGTGGACGGAACTGCACGAGTAGAGGTGAAATTCGTAGATATGTGCAGGAATGCCGATGATGAAGATAGTTCACTGGACGGCAACTGACGCTGAAGTGCGAAAGCTAGGGGAG…
>ASV_570
TAGGGAATCTTCCACAATGGACGAAAGTCTGATGGAGCAACGCCGCGTGAGCGAAGAAGGTTTTCGGATCGTAAAGCTCTGTTGCTGGAGAAGAACGAGTGCGAGAGGAAATGCTCGTACTGTGACGGTATCCAGCCAGAAAGCCACGGCTAACTACGTGCCAGCAGCCGCGGTAATACGTAGGTGGCAAGCGTTGTCCGGAATTATTGGGCGTAAAGCGCGCGCAGGCGGCTTCTTAAGTCTGATGTGAAATCTTGCGGCTCAACCGCAAACGGTCATTGGAAACTGGGAAGCTTGAGTGCAGAAGAGGAGAGTAGAATTCCACGTGTAGCGGTGAAATGCGTAGAGATGTGGAGGAATACCAGTGGCGAAGGCGGCTCTCTGGTCTGTAACTGACGC…
>ASV_571
TGGGGAATATTGCACAATGGAGGGAACTCTGATGCAGCGACGCCGCGTGAACGAAGAAGGCTTTCGAGTCGTAAAGTTCTTTTATATGGGAAGATAATGACGGTACCATAAGAAAAAGCCCCGGCTAACTACGTGCCAGCAGCCGCGGTAATACGTAGGGGGCTAGCGTTGTCCGGAATCACTGGGCGTAAAGGGTTCGCAGGCGGAAATGCAAGTCAGATGTAAAAGGCAGTAGCTTAACTACTGTAAGCATTTGAAACTGCATATCTTGAGAAGAGTAGAGGTAAGTGGAATTTTTAGTGTAGCGGTGAAATGCGTAGATATTAAAAAGAATACCGGTGGCGAAGGCGACTTACTGGGCTCATTCTGACGCTGAGGAACGAAAGCGTGGGTAGCAAA…
>ASV_572
TGAGGAATATTGGTCAATGGAGGCAACTCTGAACCAGCCATGCCGCGTGCAGGATGACGGTCCTATGGATTGTAAACTGCTTTTGTACAGGAAGAAACCTCCCTACGTGTAGGGACTTGACGGTACTGTAAGAATAAGGATCGGCTAACTCCGTGCCAGCAGCCGCGGTAATACGGAGGATCCGAGCGTTATCCGGAATTATTGGGTTTAAAGGGTTCGTAGGCGGTTTGATAAGTCAGTGGTGAAATTTCTTAGCTTAACTAAGACACGGCCATTGATACTGTTAGACTTGAATAGTATGGAAGTAACTAGAATATGTAGTGTAGCGGTGAAATGCTTAGATATTACATGGAATACCAATTGCGAAGGCAGGTTACTACGTACTTATTGACGCTGATG…
>ASV_573
TGGGGAATATTGGACAATGGGCGGAAGCCTGATCCAGCAACGCCGCGTGAGGGATGACGGCCTTCGGGTTGTAAACCTCTTTCAGCACAGACGAAGCGCAAGTGACGGTATGTGCAGAAGAAGGACCGGCCAACTACGTGCCAGCAGCCGCGGTAATACGTAGGGTCCGAGCGTTGTCCGGAATTATTGGGCGTAAAGGGCTCGTAGGCGGTTTGTCGCGTCGGGAGTGAAAACACCGGGCTTAACTCGGTGCTTGCTTTCGATACGGGCAGACTAGAGGTATTCAGGGGAGAACGGAATTCCTGGTGTAGCGGTGAAATGCGCAGATATCAGGAGGAACACCGGTGGCGAAGGCGGTTCTCTGGGAATATCCTGACGCTGAGGAGCGAAAGTGTGGGG…
>ASV_574
TGGGGGATATTGCACAATGGGGGGAACCCTGATGCAGCAACGCCGCGTGAGTGAAGAAGGCCCTAGGGTCGTAAAGCTCTGTCGTATGGGAAGAAACAAATGACTGTACCATACAAGAAAGCCCCGGCTAACTACGTGCCAGCAGCCGCGGTAATACGTAGGGGGCAAGCGTTATCCGGAATTACTGGGCGTAAAGGGTGCGTAGGCGGCTAGTTAAGTCGAGGTTAAAAGGCAGTAGCTCAACTACTGTTGGGCCTTGAAACTAATTAGCTTGAGTATAGGAGAGGAAAGTGGAATTCCCGGTGTAGCGGTGAAATGCGTAGATATCGGGAGGAATACCGGTGGCGAAGGCGACTTTCTGGACTATAACTGACGCTGAGGCACGAAAGCGTGGGTAGC…
>ASV_575
TGGGGAATTTTCCGCAATGGGCGAAAGCCTGACGGAGCAATGCCGCGTGGAGGTAGAAGGCCTACGGGTCGTGAACTTCTTTTCCCGGAGAAGAAGCAATGACGGTATCTGGGGAATAAGCATCGGCTAACTCTGTGCCAGCAGCCGCGGTAATACAGAGGATGCAAGCGTTATCCGGAATGATTGGGCGTAAAGCGTCTGTAGGTGGCTTTTTAAGTCCGCCGTCAAATCCCAGGGCTCAACCCTGGACAGGCGGTGGAAACTACCAAGCTGGAGTACGGTAGGGGCAGAGGGAATTTCCGGTGGAGCGGTGAAATGCGTAGAGATCGGAAAGAACACCAACGGCGAAAGCACTCTGCTGGACCGACACTGACACTGAGAGACGAAAGCTAGGGGAGC…
>ASV_576
TTCCCTCCACGTGCCAGCCCCAGCGAGCCATGCCAGCCCCAGTGGGGTTTGCCTGCCCCAGCTCATGGTGCTTCTCTGCTCAGAAGAGCACAGGGCACACTTCTGTTCTCCTGCACCTCCTGCCTCAGGAGGATCTGGTCAGAGGATAACTAGAAGCTTCTCAGGACAGCCTCCAGTTCACTGGGAAGTAGCACAAAGTAGTGGGAGAGAATTTCCCAGCGAACACACCACGTGGTACCACCTAACTGTATCAAAAGCTGGAAGTCCTTTACCTACTCAGGTGTGTGGTAAAACAAGGATTTCCCTATCAGCCATATAGAACTCTTGCTTCTAACATGAGCAGCAGAAAATCGAGGGCAGCTGTCTGCATTGCATTGAGTTGGCTGGGTGCCTGCT
>ASV_577
CCTACGGGAGGCAGCAGGTGAGAGAACATTTGACTGTGCCTGGGAAGGTTAGCGGGAAGCCCGAGAGTAGCCCTGAAGGCCAAATAAGAATTCTCTTTGAAAGGGAGATCTTTCAAAGGAGAGAAGCTAGTCTAACTTTTTGGCATCTTTCAGCTCTTGCCTTTCCCAAATGTCTTCTGAAAATCTACTGCTACTTGAGGCTTCCAAGCAGGATTAGATACCCCGGTAGTC
>ASV_578
TGGGGAATATTGCACAATGGGCGCAAGCCTGATGCAGCCATGCCGCGTGTATGAAGAAGGCCTTCGGGTTGTAAAGTACTTTCAGTCGTGAGGAAGGCGGCGTCGTTAATAGCGGCGTTGTTTGACGTTAGCGACAGAAGAAGCACCGGCTAACTCCGTGCCAGCAGCCGCGGTAATACGGAGGGTGCGAGCGTTAATCGGAATTACTGGGCGTAAAGCGCATGCAGGTGGTTTGTTAAGTCAGATGTGAAAGCCCGGGGCTCAACCTCGGAATAGCATTTGAAACTGGCAGACTAGAGTACTGTAGAGGGGGGTAGAATTTCAGGTGTAGCGGTGAAATGCGTAGAGATCTGAAGGAATACCGGTGGCGAAGGCGCCCCCCTGGACAGATACTGACAC…
>ASV_579
TGGGGAATATTGGACAATGGGCGAAAGCCTGATCCAGCCATGCCGCGTGTGTGAAGAAGGTCTTCGGATTGTAAAGCACTTTAAGTTGGGAGGAAGGGCATTAACCTAATACGTTAGTGTTTTGACGTTACCGACAGAATAAGCACCGGCTAACTTCGTGCCAGCAGCCGCGGTAATACGAAGGGTGCAAGCGTTAATCGGAATTACTGGGCGTAAAGCGCGCGTAGGTGGTTCGTTAAGTTGGATGTGAAAGCCCCGGGCTCAACCTGGGAACTGCATCCAAAACTGGCGAGCTAGAGTACGGTAGAGGGTGGTGGAATTTCCTGTGTAGCGGTGAAATGCGTAGATATAGGAAGGAACACCAGTGGCGAAGGCGACCACCTGGACTGATACTGACAC…
>ASV_580
TAAGGAATCTTCCACAATGGGGGCAACCCTGATGGAGCAACGCCGCGTGCAGGATGAAGGCCTTCGGGTCGTAAACTGCTTTTATGAGTGAAGAATATGACGGTAACTCATGAATAAGCACCGGCTAACTACGTGCCAGCAGCCGCGGTCATACGTAGGGTGCAAGCATTATCCGGAGTGACTGGGCGTAAAGAGTTGCGTAGGTGGTTAGTAAAGTGAATAGTGAAACCTGGTGGCTCAACCATACAGACTATTATTCAAACTCACTAACTCGAGAGTGGTAGAGGTAACTGGAATTTCTAGTGTAGGAGTGAAATCCGTAGATATTAGAAGGAACACCAATGGCGTAGGCAGGTTACTGGACCATTTCTGACACTAAGGCACGAAAGCGTGGGGAGC…
>ASV_581
TGGGGAATTGTTCGCAATGGGCGCAAGCCTGACGACGCAACGCCGCGTGGAGGATGAAGATTTTCGGATCGTAAACTCCTGTCGAGTGGGAAGAATAGCCTTGGGGCGAATATCCCCGAGGTCTGACGGTACCACTAAAGGAAGCCCCGGCTAACTCCGTGCCAGCAGCCGCGGTAATACGGGGGGGGCAAGCGTTGTTCGGAATTACTGGGCGTAAAGGGCTCGTAGGCGGCCCACTAAGTCAGATGTGAAATCCCCAGGCTCAACCTGGGAACTGCATCTGATACTGGTGGGCTTGAATTCGGGAGAGGGATGCAGAATTCCAGGTGTAGCGGTGAAATGCGTAGATATCTGGAGGAATACCGGTGGCGAAGGCGGCATCCTGGACCGACATTGACG…
>ASV_582
TGGGGAATATTGCACAATGGGCGAAAGCCTGATGCAGCGACGCCACGTGAGGGATGACGGCCTTCGGGTTGTAAACCTCTTTCAGCAGGGAAGAAGCGAAAGTGACGGTACCTGCAGAAGAAGCGCCGGCTAACTACGTGCCAGCAGCCGCGGTAATACGTAGGGCGCAAGCGTTGTCCGGAATTATTGGGCGTAAAGAGCTCGTAGGCGGTCTGTCGCGTCTGGTGTGAAATCCCATGGCTCAACTGTGGGCTTGCATCGGGTACGGGCAGACTAGAGTGCTGTAGGGGAGACTGGAATTCCTGGTGTAGCGGTGGAATGCGCAGATATCAGGAGGAACACCGATGGCGAAGGCAGGTCTCTGGGCAGTTACTGACGCTGAGGAGCGAAAGCATGGGG…
>ASV_583
TGGGGAATATTGGACAATGGGCGAAAGCCTGATCCAGCAATGCCGCGTGAGTGATGAAGGCCTTAGGGTTGTAAAGCTCTTTTACCCGGGATGATAATGACAGTACCGGGAGAATAAGCCCCGGCTAACTCCGTGCCAGCAGCCGCGGTAATACGGAGGGGGCTAGCGTTGTTCGGAATTACTGGGCGTAAAGCGCGCGTAGGCGGCTTTGTAAGTTAGAGGTGAAAGCCCGGAGCTCAACTCCGGAATTGCCTTTAAGACTGCATCGCTAGAATCATGGAGAGGTTAGTGGAATTCAGAGTGTAGAGGTGAAATTCGTAGATATTCGGAAGAACACCAGTGGCGAAGGCGACTAACTGGACATGTATTGACGCTGAGGTGCGAAAGCGTGGGGAGCAA…
>ASV_584
CCCAGCCACTGCAAGAGTTGTTCTTCTCTTTCTGCTTCCCTGCCTTTGACTACCACTGGTGGAGCTAAGCTCAAGGGCCAGGAAGTACACATCCCACTTTATGCCAGTGATGGCTTCTGAGACTGTCTTTATCATGCAGTGGGCTTTACAAACTCCTTGGCAGGTGTCAACCTATAAGGACTAAGTGACTTTCCCCTGGGCCTCATTGGCTCGCATTACCTCTTCAGTGCTCTGTTTGACTTGGGCTCTGAAGACCTAAGACCTACCTTGGGATCACCTGGTGGTGTAGAGAGGAATGTGAGTGTTAGCAAATCTTACCTGCTAACTCTACCACCCCTCAGGATCTCTTTCATTGCTAACAAACCTTTCTAAATTCCTGAAAACA
>ASV_585
TAGGGAATATTCGGCAATGGGCGAAAGCCTGACCGAGCGACGCCGCGTGAGGGACGAAGGTCTTCGGATTGTAAACCTCTGTCTAGGGGGACGAGGAAGGACGGTACCCCTGGAGGAAGCCCCGGCTAACTACGTGCCAGCAGCCGCGGTAATACGTAGGGGGCGAGCGTTGTCCGGAATTACTGGGCGTAAAGGGCGCGCAGGCGGCCATGTAAGTCAGGTGTGAAAGGCCGAGGCTTAACTTCGGTTAGACGTCTGATACTGCGTGGCTTGAGGGCAAGAGAGGGAAGTGGAATTCCCGGTGTAGCGGTGAAATGCGTAGATATCGGGAGGAACACCAGTGGCGAAGGCGGCTTCCTGGATTGTACCTGACGCTCATGCGCGAAAGCTGGGGGAGCG…
>ASV_586
TGGGGAATTTTGGACAATGGGCGAAAGCCTGATCCAGCAATGCCGCGTGAGTGAAGAAGGCCTTCGGGTTGTAAAGCTCTTTTGTCAGGGAAGAAACGGTTTGGGCTAATACCCTGAGCTAATGACGGTACCTGAAGAATAAGCACCGGCTAACTACGTGCCAGCAGCCGCGGTAATACGTAGGGTGCAAGCGTTAATCGGAATTACTGGGCGTAAAGCGTGCGCAGGCGGTTTTGTAAGTCTGACGTGAAATCCCCGGGCTCAACCTGGGAATTGCGTTGGAGACTGCAAGGCTAGAATCTGGCAGAGGGGGGTAGAATTCCACGTGTAGCAGTGAAATGCGTAGAGATGTGGAGGAACACCGATGGCGAAGGCAGCCCCCTGGGTCAAGATTGACGC…
>ASV_587
TGGGGAATATTGGACAATGGGCGCAAGCCTGATCCAGCCATGCCGCGTGGGTGAAGAAGGCCTTCGGGTTGTAAAGCCCTTTTGTCCGGGAAGAAATCGTTCGGGTTAATACCCCGGGCGGATGACGGTACCGGAAGAATAAGCACCGGCTAACTTCGTGCCAGCAGCCGCGGTAATACGAAGGGTGCAAGCGTTACTCGGAATTACTGGGCGTAAAGCGTGCGCAGGCGGTGCGTTAAGTCCGATGTGAAAGCCCTGGGCTCAACCTGGGAATGGCATGGGATACTGGCGCGCTGGAGTGCGGTAGAGGATGGCGGAATTCCCGGTGTAGCAGTGAAATGCGTAGAGATCGGGAGGAACACCCGTGGCGAAGGCGGCCATCTGGACCAGCACTGACGC…
>ASV_588
CCTACGGGCGGCTGCAGGTGAGAGAACATTTGACTGTGCCTGGGAAGGTTAGCGGGAAGCCCGAGAGTAGCCCTGAAGGCCAAATAAGAATTCTCTTTGAAAGGGAGATCTTTCAAAGGAGAGAAGCTAGTCTAACTTTTTGGCATCTTTCAGCTCTTGCCTTTCCCAAATGTCTTCTGAAAATCTACTGCTACTTGAGGCTTCCAAGCAGGATTAGATACCCTGGTAGTC
>ASV_589
CCTACGGGTGGCTGCCCTGAGTCATAGAACCACAAGGAATCTAGTTTCCTGCCAATTCATGAAACACTGAACTGGAGGCATCCAAAAGGTTTATGCAAGAGAACTAGCATGCAGTGTTAGGCTGATGATGGACAATATTCCATTGCTACCGTGCCAGTTGGAAATAGGATACCAGATGTTTCTGATTTCTGCTGTGTGGATTAGATACCCTTGTAGTC
>ASV_590
TGGGGAATTTTGGACAATGGGGGCAACCCTGATCCAGCCATGCCGCGTGAGTGAAGAAGGCCTTCGGGTTGTAAAGCTCTTTCAGCCGGGAAGAAATCGCATGGGTTAATACCCTGTGTGGATGACGGTACCGGAATAAGAAGCACCGGCTAACTACGTGCCAGCAGCCGCGGTAATACGTAGGGTGCGAGCGTTAATCGGAATTACTGGGCGTAAAGCGTGCGCAGGCGGTTTCGTAAGACAGAGGTGAAATCCCCGGGCTCAACCTGGGAACGGCCTTTGTGACTGCGAGGCTAGAGTACGGCAGAGGGGGGTGGAATTCCACGTGTAGCAGTGAAATGCGTAGAGATGTGGAGGAACACCGATGGCGAAGGCAGCCCCCTGGGCCGATACTGACGC…
>ASV_591
CCTACGGGGGGCTGCCCTGAGTCATAGAACCACAAGGAATCTAGTTTCCTGCCAATTCATGAAACACTGAACTGGAGGCATCCAAAAGGTTTATGCAAGAGAACTAGCATGCAGTGTTAGGCTGATGATGGACAATATTCCATTGCTACCGTGCCAGTTGGAAATAGGATACCAGATGTTTCTGATTTCTGCTGTGTGGATTAGATACCCTGGTAGTC
>ASV_592
CTGCAGTCCCAGCTACTTGGGAGGCTGAGACGGAAGAATGGCGTGAACCTGAGAGGCGGAGCTTGCGGTGAGCTGAGATCGCATAATTGAACTCTAGCCTGGGTGACAGAGTGAGACTCCATCTCAAAAACAAACAAACAAACAAACAAACAAACAAACAAACTAGACATTTCACAACTCAGCAAAAGTGTCCTCTCCTTGATGAGGTTCTTCCTGAATCCTCAAGGTAGGATTAGATA
>ASV_593
CCTACGGGGGGCTGCAGAATTAAGTCTCAGTTCTGCTCCTTACCAGTTATGCTAATCTGAGCTAGTCATTTAATTTTTATGAGACCAAATGTCTATCTGTAAAGTTGGCAATTTGGATTAGATACCCGAGTAGTC
>ASV_594
TGGGGAATCTTCCGCAATGGACGAAAGTCTGACGGAGCAACGCCGCGTGTATGATGAAGGTCTTCGGATTGTAAAGTACTGTCTTTGGGGAAGAATGGTCGATTTGAGAATATTGAGTCGACATGACGGTACCCAAGGAGGAAGCCCCGGCTAACTACGTGCCAGCAGCCGCGGTAATACGTAGGGGGCAAGCGTTGTCCGGAATTATTGGGCGTAAAGGGCGCGTAGGCGGATGTTTAAGTCCGGTGTGAAAGATCAGGGCTCAACCCTGAGAGTGCATCGGAAACTGGGCATCTTGAGGACAGGAGAGGAAAGTGGAATTCCTAGTGTAGCGGTGAAATGCGTAGATATTAGGAGGAACACCAGTGGCGAAGGCGACTTTCTGGACTGTAACTGACG…
>ASV_595
CCTACGGGTGGCTGCCCTGAGTCATAGAACCACAAGGAATCTAGTTTCCTGCCAATTCATGAAACACTGAACTGGAGGCATCCAAAAGGTTTATGCAAGAGAACTAGCATGCAGTGTTAGGCTGATGATGGACAATATTCCATTGCTACCGTGCCAGTTGGAAATAGGATACCAGATGTTTCTGATTTCTGCTGTGTGGATTAGATACCCTGGTAGTC
>ASV_596
TGGGGAATATTGCACAATGGGCGAAAGCCTGATGCAGCGACGCCGCGTGAGGGATGACGGCCTTCGGGTTGTAAACCTCTTTCAGCAGGGAAGAAGCCACAAGTGACGGTACCTGCAGAAGAAGCGCCGGCTAACTACGTGCCAGCAGCCGCGGTAATACGTAGGGCGCAAGCGTTGTCCGGAATTATTGGGCGTAAAGAGCTCGTAGGCGGTTTGTCGCGTCTGCTGTGAAAGCCCGGGGCTTAACCCCGGGTGTGCAGTGGGTACGGGCAGACTAGAGTGCAGTAGGGGAGACTGGAATTCCTGGTGTAGCGGTGGAATGCGCAGATATCAGGAGGAACACCGATGGCGAAGGCAGGTCTCTGGGCTGTTACTGACGCTGAGGAGCGAAAGCATGGG…
>ASV_597
TGAGGAATATTGGACAATGGGTGAGAGCCTGATCCAGCCATCCCGCGTGAAGGAATAAGGTCCTATGGATTGTAAACTTCTTTTGTACAGGGATAAACCTACTTACGTGTAAGTAGCTGAAGGTACTGTACGAATAAGCACCGGCTAACTCCGTGCCAGCAGCCGCGGTAATACGGAGGGTGCAAGCGTTATCCGGATTTATTGGGTTTAAAGGGTCCGTAGGCGGATCTGTAAGTCAGTGGTGAAATCTCGCAGCTTAACTGCGAAACTGCCATTGATACTGCAGGTCTTGAGTGTTGTTGAAGTAGCTGGAATAAGTAGTGTAGCGGTGAAATGCATAGATATTACTTAGAACACCAATTGCGAAGGCAGGTTACTAAGCAACAACTGACGCTGATG…
>ASV_598
TAGGGAATCTTCCGCAATGGGCGCAAGCCTGACGGAGCAACGCCGCGTGAGTGATGAAGGTTTTCGGATCGTAAAGCTCTGTTGCCAAGGAAGAACGCCTCGGAGAGTAACTGCTCTGAGGGTGACGGTACTTGAGAAGAAAGCCCCGGCTAACTACGTGCCAGCAGCCGCGGTAATACGTAGGGGGCAAGCGTTGTCCGGAATTATTGGGCGTAAAGCGCGCGCAGGCGGTCTTTTAAGTTTGGTGTTTAAGCCCGGGGCTCAACCCCGGTTCGCACTGAAAACTGGGAGACTTGAGTGCAGGAGAGGAAAGCGGAATTCCACGTGTAGCGGTGAAATGCGTAGAGATGTGGAGGAACACCAGTGGCGAAGGCGGCTTTCTGGACTGTAACTGACGCT…
>ASV_599
TGGGGAATATTGCACAATGGGCGCAAGCCTGATGCAGCCATGCCGCGTGTATGAAGAAGGCCTTCGGGTTGTAAAGTACTTTCAGCGAGGAGGAAGGCATTGAGGTTAATAACCTCGGTGATTGACGTTACTCGCAGAAGAAGCACCGGCTAACTCCGTGCCAGCAGCCGCGGTAATACGGAGGGTGCAAGCGTTAATCGGAATTACTGGGCGTAAAGCGCACGCAGGCGGTCTGTCAAGTCGGATGTGAAATCCCCGGGCTCAACCTGGGAACTGCATTCGAAACTGGCAGGCTAGAGTCTTGTAGAGGGGGGTAGAATTCCAGGTGTAGCGGTGAAATGCGTAGAGATCTGGAGGAATACCGGTGGCGAAGGCGGCCCCCTGGACAAAGACTGACGC…
>ASV_600
TGGGGAATATTGCACAATGGGCGCAAGCCTGATGCAGCCATGCCGCGTGTGTGAAGAAGGCCTTCGGGTTGTAAAGCACTTTCAGCGGGGAGGAAGGCGATAAGGTTAATAACCTTGTCGATTGACGTTACCCGCAGAAGAAGCACCGGCTAACTCCGTGCCAGCAGCCGCGGTAATACGGAGGGTGCAAGCGTTAATCGGAATTACTGGGCGTAAAGCGCACGCAGGCGGTCTGTCAAGTCGGATGTGAAATCCCCGGGCTCAACCTGGGAACTGCATTCGAAACTGGCAGGCTAGAGTCTTGTAGAGGGGGGTAGAATTCCAGGTGTAGCGGTGAAATGCGTAGAGATCTGGAGGAATACCGGTGGCGAAGGCGGCCCCCTGGACAAAGACTGACGC…
>ASV_601
CCTACGGGTGGCTGCAAACCACCATGGCACATGTATACCTATGTAACAAACCTGCACGTTCTGCACATGTATCCCAGAACTTAAAGTATAATTTTAAAAATGCTCTAAAATACCCTACAATAAGAAAGTGTTCATTTTTGAACAAGTGTTTCATTTTTGGCAAGTGTTTGTTGCCTGGTTTAGATACCCCTGTAGTC
>ASV_602
CCTACGGGGGGCAGCAGGTGAGAGAACATTTGACTGTGCCTGGGAAGGTTAGCGGGAAGCCCGAGAGTAGCCCTGAAGGCCAAATAAGAATTCTCTTTGAAAGGGAGATCTTTCAAAGGAGAGAAGCTAGTCTAACTTTTTGGCATCTTTCAGCTCTTGCCTTTCCCAAATGTCTTCTGAAAATCTACTGCTACTTGAGGCTTCCAAGCAGGATTAGATACCCTAGTAGTC
>ASV_603
CCTACGGGTGGCAGCAGGTGAGAGAACATTTGACTGTGCCTGGGAAGGTTAGCGGGAAGCCCGAGAGTAGCCCTGAAGGCCAAATAAGAATTCTCTTTGAAAGGGAGATCTTTCAAAGGAGAGAAGCTAGTCTAACTTTTTGGCATCTTTCAGCTCTTGCCTTTCCCAAATGTCTTCTGAAAATCTACTGCTACTTGAGGCTTCCAAGCAGGATTAGATACCCCGGTAGTC
>ASV_604
CCTACGGGCGGCTGCCCTGAGTCATAGAACCACAAGGAATCTAGTTTCCTGCCAATTCATGAAACACTGAACTGGAGGCATCCAAAAGGTTTATGCAAGAGAACTAGCATGCAGTGTTAGGCTGATGATGGACAATATTCCATTGCTACCGTGCCAGTTGGAAATAGGATACCAGATGTTTCTGATTTCTGCTGTGTGGATTAGATACCCCTGTAGTC
>ASV_605
GCAAGAGAGAACTTGTGCAGGGAAACCCCTCCTTATAAAACCATCAGATCTCATGAGACTTATTCCTTATCATGAGAACAGCATGGGAAAGACCTGCCCCATGATTTAATTACCTCCCATTGGGTTCCTCCCATGACATGTGGGAATTGTGGGAGCTGCAATTCAAGATGAGATCTGGGTGGGGATATAGCCAAACCATATCAAGACACCTGGTAGGCCACCAACTGGGAAATAAGGTCTGGATTTTATTCTTAAAATCATCACACCCTTGCTGTGTGACGTTTGGGCTTGGCATTTATCTCCCTGCTTCTGTGAGACAGGAAAATAAGTGTTATTTGTAAAGTGTGTTGAGGTTCCCTGATGAAAGTTACCAGTTAACCACAAAGTAGTGTTATGAAT…
>ASV_606
TGGGGAATTTTGGACAATGGGCGAAAGCCTGATCCAGCCATGCCGCGTGTATGAAGAAGGCCTTAGGGTTGTAAAGTACTTTTGTTAGGGAGGAAAAGCTTCAGGCTAATATCCTGGAGTCATGACGGTACCTAAAGAATAAGCACCGGCTAACTACGTGCCAGCAGCCGCGGTAATACGTAGGGTGCAAGCGTTAATCGGAATTACTGGGCGTAAAGCGAGTGCAGGCGGTTTGTTAAGCTAGATGTGAAAGCCCCGGGCTCAACCCGGGAATTGCGTTTAGAACTGGCAAGCTAGAGTGTGTCAGAGGGGGGTAGAATTCCACGTGTAGCAGTGAAATGCGTAGAGATGTGGAGGAATACCGATGGCGAAGGCAGCCCCCTGGGATAACACTGACGC…
>ASV_607
TGGGGAATATTGGACAATGGGCGAAAGCCTGATCCAGCCATGCCGCGTGTGTGAAGAAGGTCTTCGGATTGTAAAGCACTTTAAGTTGGGAGGAAGGGCATTAACCTAATACGTTAGTGTTTTGACGTTACCGACAGAATAAGCACCGGCTAACTTCGTGCCAGCAGCCGCGGTAATACGAAGGGTGCAAGCGTTAATCGGAATTACTGGGCGTAAAGCGCGCGTAGGTGGTTTGTTAAGTTGAATGTGAAAGCCCCGGGCTCAACCTGGGAACTGCATCCAAAACTGGCAAGCTAGAGTATGGCAGAGGGTGGTGGAATTTCCTGTGTAGCGGTGAAATGCGTAGATATAGGAAGGAACACCAGTGGCGAAGGCGACCACCTGGGCTAATACTGACAC…
>ASV_608
CCTACGGGGGGCTGCAGCTCAAAGATAACCCAAAATGCATCCTAAAAGCACTAGGCTTCCCACACACCCTGGTGGAATATCAAGGTTAAGGTGGCAACTATTAGGTCAACTTGGGATTTAGCATTTTTCATACCAGCACTTGAGTTGAAATAATTTTATGGAATGGACCTATAGAATTTGGATTAGATACCCCAGTAGTC
>ASV_609
TGGGGAATATTGGACAATGGGGGCAACCCTGATCCAGCCATGCCGCGTGAGTGATGACGGCCTTAGGGTTGTAAAGCTCTTTTCTCCGGGACGATAATGACGGTACCGGAGGAATAAGCCCCGGCTAACTTCGTGCCAGCAGCCGCGGTAATACGAAGGGGGCTAGCGTTGCTCGGAATCACTGGGCGTAAAGGGCGCGTAGGCGGCTGATTTAGTCGAGGGTGAAAGCCCGTGGCTCAACCACGGAATGGCCTTCGATACTGGTTGGCTTGAGACCGGAAGAGGACAGCGGAACTGCGAGTGTAGAGGTGAAATTCGTAGATATTCGCAAGAACACCAGTGGCGAAGGCGACTGTCTGGTCCGGTTCTGACGCTGAGGCGCGAAAGCGTGGGGAGCAA…
>ASV_610
TGGGGAATATTGGACAATGGGGGGAACCCTGATCCAGCCATGCCGCGTGTGTGAAGAAGGCCTTTTGGTTGTAAAGCACTTTAAGCGAGGAGGAGGCTACTAGTATTAATACTACTGGATAGTGGACGTTACTCGCAGAATAAGCACCGGCTAACTCTGTGCCAGCAGCCGCGGTAATACAGAGGGTGCGAGCGTTAATCGGATTTACTGGGCGTAAAGCGTGCGTAGGCGGCTGATTAAGTCGGATGTGAAATCCCTGAGCTTAACTTAGGAATTGCATTCGATACTGGTCAGCTAGAGTATGGGAGAGGATGGTAGAATTCCAGGTGTAGCGGTGAAATGCGTAGAGATCTGGAGGAATACCGATGGCGAAGGCAGCCATCTGGCCTAATACTGACG…
>ASV_611
CCTACGGGGGGCTGCCCTGAGTCATAGAACCACAAGGAATCTAGTTTCCTGCCAATTCATGAAACACTGAACTGGAGGCATCCAAAAGGTTTATGCAAGAGAACTAGCATGCAGTGTTAGGCTGATGATGGACAATATTCCATTGCTACCGTGCCAGTTGGAAATAGGATACCAGATGTTTCTGATTTCTGCTGTGTGGATTAGATACCCGAGTAGTC
>ASV_612
TAGGGAATCTTCCGCAATGGGCGAAAGCCTGACGGAGCAACGCCGCGTGAGTGAAGAAGGATTTCGGTTCGTAAAGCTCTGTTGTTAGGGAAGAATGATTGTGTAGTAACTATACACAGTAGAGACGGTACCTAACCAGAAAGCCACGGCTAACTACGTGCCAGCAGCCGCGGTAATACGTAGGTGGCAAGCGTTGTCCGGAATTATTGGGCGTAAAGCGCGCGCAGGTGGTTTAATAAGTCTGATGTGAAAGCCCACGGCTCAACCGTGGAGGGTCATTGGAAACTGTTAAACTTGAGTGCAGGAGAGAAAAGTGGAATTCCTAGTGTAGCGGTGAAATGCGTAGAGATTAGGAGGAACACCAGTGGCGAAGGCGGCTTTTTGGCCTGTAACTGACAC…
>ASV_613
CCTACGGGAGGCTGCCCTGAGTCATAGAACCACAAGGAATCTAGTTTCCTGCCAATTCATGAAACACTGAACTGGAGGCATCCAAAAGGTTTATGCAAGAGAACTAGCATGCAGTGTTAGGCTGATGATGGACAATATTCCATTGCTACCGTGCCAGTTGGAAATAGGATACCAGATGTTTCTGATTTCTGCTGTGTGGATTAGATACCCCGGTAGTC
>ASV_614
TGGGGAATCTTGCGCAATGGGCGAAAGCCTGACGCAGCCATGCCGCGTGAATGATGAAGGTCTTAGGATTGTAAAATTCTTTCACCGGGGACGATAATGACGGTACCCGGAGAAGAAGCCCCGGCTAACTTCGTGCCAGCAGCCGCGGTAATACGAAGGGGGCTAGCGTTGCTCGGAATTACTGGGCGTAAAGGGCGCGTAGGCGGACATTTAAGTCAGGGGTGAAATCCCAGAGCTCAACTCTGGAACTGCCTTTGATACTGGGTGTCTTGAGTGTGAGAGAGGTATGTGGAACTCCGAGTGTAGAGGTGAAATTCGTAGATATTCGGAAGAACACCAGTGGCGAAGGCGACATACTGGCTCATTACTGACGCTGAGGCGCGAAAGCGTGGGGAGCAA…
>ASV_615
TGAGGAATATTGGACAATGGGTGAGAGCCTGATCCAGCCATCCCGCGTGAAGGAATAAGGACCTATGGTTTGTAAACTTCTTTTGTACAGGGATAAACCTACTCACGTGTGAGTAGCTGAAGGTACTGTACGAATAAGCACCGGCTAACTCCGTGCCAGCAGCCGCGGTAATACGGAGGGTGCAAGCGTTATCCGGATTTATTGGGTTTAAAGGGTCCGTAGGCGGGCCCGTAAGTCAGTGGTGAAATCTCACAGCTTAACTGTGAAACTGCCGTTGATACTGCGGGTCTTGAGTGTAGTTGAGGTAGCTGGAATGAGTAGTGTAGCGGTGAAATGCATAGATATTACTCAGAACACCAATTGCGAAGGCAGGTTACCAAGTTACAACTGACGCTGAGG…
>ASV_616
TGATAAATTGTTAGCAATAAACGAAAGTTTAAGCTATACTGATATTTAGTGTTGGTCAATTTCATGCTAGCCACCGCGGCCATGTGATTAGCCCAAGCTAATAGAACTCGGTGTAAAGAGTGTTTAAGGTTTGCCCTCAATAAAGCTAAACTCCATCTACGTTGTGAAAAATTCCAGCTGAAATAAAATATACTACGAAAGTGGCTTTAATATCCTCAAGACGCAATAGCTAAGACCCTAACTG
>ASV_617
TAGGGAATCTTCCACAATGGGCGAAAGCCTGATGGAGCAACGCCGCGTGAGTGAAGAAGGTTTTCGGATCGTAAAACTCTGTTGTAAGGGAAGAATAAGTACAGTAGTAACTGGCTGTACCTTGACGGTACCTTATTAGAAAGCCACGGCTAACTACGTGCCAGCAGCCGCGGTAATACGTAGGTGGCAAGCGTTGTCCGGAATTATTGGGCGTAAAGCGCGCGCAGGTGGTCCTTTAAGTCTGATGTGAAAGCCCACGGCTCAACCGTGGAGGGTCATTGGAAACTGGGGGACTTGAGTGCAGAAGAGGAAAGTGGAATTCCAAGTGTAGCGGTGAAATGCGTAGAGATTTGGAGGAACACCAGTGGCGAAGGCGACTTTCTGGTCTGTAACTGACAC…
>ASV_618
GATATAAAAGGAAGAACCCAGGCACTGCATCTCAGGATCTGATCTCAAATTTTCCACCATCACAGTGTACGTGGGATACCAGATCCCCACCCAAGGGCATGTTATCCACCCCAACTCAGCACCATCACCTGGAGAATAATGTCAATGAAACCTGCTCCTCAGAGTTGTGGTGATTGGAGTATACATAGAAAGGGTAGAGGTATAAATTGGAGCAATATTTTAGAAAACAGGTTGGTATGATTCAGTAAAGCTGAAGACAGGAAAACTCTATGATCTAGTCATTCTTTCAGAGGCATTTGAACAAGAGTAACTCCATCTTGAATAGGGGCTGGGTAAAATGAGAATGAGACCTGCTGGGCTGCATTCCCTGGAGGTTAAGCATTCTTAATCACA
>ASV_619
TGGGGAATATTGCACAATGGGCGGAAGCCTGATGCAGCGACGCCGCGTGGGGGATGACGGCCTTCGGGTTGTAAACTCCTTTCGACAGGGACGAAGCTTTTTGTGACGGTACCTGTATAAGAAGCACCGGCTAACTACGTGCCAGCAGCCGCGGTAATACGTAGGGTGCGAGCGTTGTCCGGAATTACTGGGCGTAAAGAGCTCGTAGGTGGTTTGTCGCGTCGTCTGTGAAATTCCGGGGCTTAACTCCGGGCGTGCAGGCGATACGGGCATAACTTGAGTGCTGTAGGGGAGACTGGAATTCCTGGTGTAGCGGTGAAATGCGCAGATATCAGGAGGAACACCGATGGCGAAGGCAGGTCTCTGGGCAGTAACTGACGCTGAGGAGCGAAAGCATGG…
>ASV_620
CCTACGGGCGGCTGCAGGTGAGAGAACATTTGACTGTGCCTGGGAAGGTTAGCGGGAAGCCCGAGAGTAGCCCTGAAGGCCAAATAAGAATTCTCTTTGAAAGGGAGATCTTTCAAAGGAGAGAAGCTAGTCTAACTTTTTGGCATCTTTCAGCTCTTGCCTTTCCCAAATGTCTTCTGAAAATCTACTGCTACTTGAGGCTTCCAAGCAGGATTAGATACCCGAGTAGTC
>ASV_621
CCTACGGGAGGCTGCCACCGCGGTCACACGATTAACCCAAGTCAATAGAAGCCGGCGTAAAGAGTGTTTTAGATCACCCCCTCCCCAATAAAGCTAAAACTCACCTGAGTTGTAAAAAACTCCAGTTGACACAAAATAGACTACGAAAGTGGCTTTAACATATCTGAACACACAATAGCTAAGACCCAAACTGGGATTAGATACCCCTGTAGTC
>ASV_622
AGGCAGACTCTGTTTCAAAAACAAAAACAAAAAAACAAAAAAGAGGAGGAGACACAAAATGTCTCTCTCTGCTCTCCACCATGAGAAGATACAACGAGACGGCAACCGTCTGCACAACAAGAAGCAGACGCCAGCCCTCTCAACAGCTTGATCTTGGACTTCCCAGCCCCCAGAACTGTGAGAAATAAATGTTGGTGGTTGTTTATTACAGACTCTCTTACTCCGGCTATGATAATTTGTTGTAGCAGTCAGAAT
>ASV_623
TTAGGAATCTTCGGCAATGGGGGAAACCCTGACCGAGCGACACTGCTTGAAGGATGAAGGTCTTCGGATCGTAAACTTCTGAACCTGCGACGAAAAATGACGGTAGCAGGCTAATAGCACCGGCTAACTCCGTGCCAGCAGCCGCGGTAATACGGAGGGTGCAAGCGTTATCCGGAATCACTGGGCGTAAAGGGCGCGTAGGCGGTTTGTTAAGTCCGATGTTAAAGACCGAGGCTCAACCTCGACACGGCGTTGGATACTGGCAAGCTGGACGGTTGGAGAGGAAGGTAGAATTACCAGTGTAGCGGTGGAATGCGTAGATACTGGTAGGAATACCCATTGCGAAGGCAGCCTTCTGGACAACACGTGACGCTGAGGCGCGAAAGTGTGGGGAGCAAA…
>ASV_624
TAGATCTTAGTCATGGACTGCATCTGGGGCTCCATTTGAAGAACGATTTGTAGTTTTACAGCTTCGATTCTGGAAGAAACAAACTTAATAAGGAGATTAAAGATACAGGGATTGAAATGTATGGCCTGCAGTGCAGGGGATTACTTCTTTGGCACACTTTACAGGCCCTGACTATCTGCTTGATAGTTTTGAAAAGGCCTGGTCCAGTAAATAATAATTTGGCCATCTGATGGGTGCTATCAATGCCTAAGTGAAAGGTTTGGTGAAGGATTTTAAGTAATTTCCATTGGCTAGCTGCAGGCAAAAGTATTTTTCCTTCTTTGGTGGCTAGCCATCCTGAGGGGAAGGAACTATGTCTTCATGAGTTTCCTCATTCTATTTCTTCTTCTGAGTACTGGG…
>ASV_625
TGGGGAATATTGCACAATGGGCGGAAGCCTGATGCAGCGACGCCGCGTGAGGGATGAAGGCCTTCGGGTTGTAAACCTCTTTTAGCAGGGACGAAGCGTGAGTGACGGTACCTGCAGAAGAAGCACCGGCTAACTACGTGCCAGCAGCCGCGGTAATACGTAGGGTGCGAGCGTTGTCCGGAATTACTGGGCGTAAAGAGTTCGTAGGCGGTTTGTCGCGTCGTTTGTGAAAACCCGGGGCTCAACTTCGGGCTTGCAGGCGATACGGGCAGACTTGAGTGTTTCAGGGGAGACTGGAATTCCTGGTGTAGCGGTGAAATGCGCAGATATCAGGAGGAACACCGGTGGCGAAGGCGGGTCTCTGGGAAACAACTGACGCTGAGGAACGAAAGCGTGGGT…
>ASV_626
TGGGGAATATTGGACAATGGGGGCAACCCTGATCCAGCCATGCCGCGTGTGTGAAGAAGGCCTTTTGGTTGTAAAGCACTTTAAGCAGTGAAGAAGACTCCATGGTTAATACCCATGGACGATGACATTAGCTGCAGAATAAGCACCGGCTAACTCTGTGCCAGCAGCCGCGGTAATACAGAGGGTGCAAGCGTTAATCGGAATTACTGGGCGTAAAGCGAGCGTAGGTGGCTTGATAAGTCAGATGTGAAATCCCCGGGCTTAACCTGGGAACTGCATCTGATACTGTTAGGCTAGAATAGGTGAGAGGAAGGTAGAATTCCAGGTGTAGCGGTGAAATGCGTAGAGATCTGGAGGAATACCGATGGCGAAGGCAGCCTTCTGGCATCATATTGACAC…
>ASV_627
TGAGGAATATTGGACAATGGGTGAGAGCCTGATCCAGCCATCCCGCGTGAAGGACGACGGCCCTATGGGTTGTAAACTTCTTTTGTATAGGGATAAACCTAGATACGTGTATCTAGCTGAAGGTACTATACGAATAAGCACCGGCTAACTCCGTGCCAGCAGCCGCGGTAATACGGAGGGTGCAAGCGTTATCCGGATTTATTGGGTTTAAAGGGTCCGTAGGCGGATCTGTAAGTCAGTGGTGAAATCTCACAGCTTAACTGTGAAACTGCCATTGATACTGCAGGTCTTGAGTGTTGTTGAAGTAGCTGGAATAAGTAGTGTAGCGGTGAAATGCATAGATATTACTTAGAACACCAATTGCGAAGGCAGGTTACTAAGCAACAACTGACGCTGATG…
>ASV_628
TGGGGAATATTGCACAATGGGCGCAAGCCTGATGCAGCAACGCCGCGTGAGCGATGAAGGCCTTCGGGTCGTAAAGCTCTGTCCTCAAGGAAGATAATGACGGTACTTGAGGAGGAAGCCCCGGCTAACTACGTGCCAGCAGCCGCGGTAATACGTAGGGGGCTAGCGTTATCCGGATTTACTGGGCGTAAAGGGTGCGTAGGCGGTCTTTCAAGTCAGGAGTTAAAGGCTACGGCTCAACCGTAGTAAGCTCCTGATACTGTCTGACTTGAGTGCAGGAGAGGAAAGCGGAATTCCCAGTGTAGCGGTGAAATGCGTAGATATTGGGAGGAACACCAGTAGCGAAGGCGGCTTTCTGGACTGTAACTGACGCTGAGGCACGAAAGCGTGGGGAGCAAA…
>ASV_629
CCTACGGGGGGCAGCAGGTGAGAGAACATTTGACTGTGCCTGGGAAGGTTAGCGGGAAGCCCGAGAGTAGCCCTGAAGGCCAAATAAGAATTCTCTTTGAAAGGGAGATCTTTCAAAGGAGAGAAGCTAGTCTAACTTTTTGGCATCTTTCAGCTCTTGCCTTTCCCAAATGTCTTCTGAAAATCTACTGCTACTTGAGGCTTCCAAGCAGGATTAGATACCCTTGTAGTC
>ASV_630
CCTACGGGCGGCTGCCCTGAGTCATAGAACCACAAGGAATCTAGTTTCCTGCCAATTCATGAAACACTGAACTGGAGGCATCCAAAAGGTTTATGCAAGAGAACTAGCATGCAGTGTTAGGCTGATGATGGACAATATTCCATTGCTACCGTGCCAGTTGGAAATAGGATACCAGATGTTTCTGATTTCTGCTGTGTGGATTAGATACCCCGGTAGTC
>ASV_631
CCTACGGGGGGCTGCCCTGAGTCATAGAACCACAAGGAATCTAGTTTCCTGCCAATTCATGAAACACTGAACTGGAGGCATCCAAAAGGTTTATGCAAGAGAACTAGCATGCAGTGTTAGGCTGATGATGGACAATATTCCATTGCTACCGTGCCAGTTGGAAATAGGATACCAGATGTTTCTGATTTCTGCTGTGTGGATTAGATACCCGGGTAGTC
>ASV_632
TAGGGAATCTTCCACAATGGACGAAAGTCTGATGGAGCAACGCCGCGTGAACGATGAAGGCCTTCGGGTCGTAAAGTTCTGTTGTAAGGGAAGAACAAGTGCCGCAGGCAATGGCGGCACCTTGACGGTACCTTGCGAGAAAGCCACGGCTAACTACGTGCCAGCAGCCGCGGTAATACGTAGGTGGCAAGCGTTGTCCGGAATTATTGGGCGTAAAGCGCGCGCAGGCGGCCTCTTAAGTCTGATGTGAAAGCCCCCGGCTCAACCGGGGAGGGCCATTGGAAACTGGGAGGCTTGAGTATAGGAGAGAAGAGTGGAATTCCACGTGTAGCGGTGAAATGCGTAGAGATGTGGAGGAACACCAGTGGCGAAGGCGACTCTTTGGCCTATAACTGACGC…
>ASV_633
TGGGGAATTTTGGACAATGGGCGAAAGCCTGATCCAGCAATGCCGCGTGTGTGAAGAAGGCCTTCGGGTTGTAAAGCACTTTTGTCCGGAAAGAAATGGCTCTGGTTAATACCCGGAGTCGATGACGGTACCGGAAGAATAAGGACCGGCTAACTACGTGCCAGCAGCCGCGGTAATACGTAGGGTCCAAGCGTTAATCGGAATTACTGGGCGTAAAGCGTGCGCAGGCGGTTGTGCAAGACCGATGTGAAATCCCCGGGCTTAACCTGGGAATTGCATTGGTGACTGCACGGCTAGAGTGTGTCAGAGGGAGGTAGAATTCCACGTGTAGCAGTGAAATGCGTAGAGATGTGGAGGAATACCGATGGCGAAGGCAGCCTCCTGGGATAACACTGACGC…
>ASV_634
TGGGGAATATTGGACAATGGGCGGAAGCCTGATCCAGCAACGCCGCGTGAGGGATGACGGCCTTCGGGTTGTAAACCTCTTTCAGTGTCGACGAAGCCGCGTTTTGGCGTGGTGACGGTAGGCGCAGAAGAAGCACCGGCCAACTACGTGCCAGCAGCCGCGGTAATACGTAGGGTGCGAGCGTTGTCCGGAATTATTGGGCGTAAAGGGCTCGTAGGCGGTTTGTCGCGTCGGGAGTGAAAACACGGGGCTTAACTCTGTGCTTGCTTCCGATACGGGCAGACTAGAGGGATGCAGGGGAGAACGGAATTCCTGGTGTAGCGGTGGAATGCGCAGATATCAGGAGGAACACCGGTGGCGAAGGCGGTTCTCTGGGCATTACCTGACGCTGAGGAGCGA…
>ASV_635
TAAAGAAATTGGAGCCAATGTGATAATACAGACAATAAATTATCTATAAAACATTATGTAAATCAGCCTCAAGGCAGTTCTTAACCTGCTCCCAGAAGAATGATGTGAAACACTGAAGAAACTAAGTAGCCCCTCCAAGTCTCAGTTTCTAAAATATGGCTGATAATAGTAACAAACATGTATACTTTTCTATGTGCCAGGGATGTTTACATGCTTCACATACATTAATTAACTTATTGTCACAAAAGTTCTATTTTTGTTCTTATGAGTGAGGAAGAAAGCACAGAGAGGTGAAGAGACTTGCCCTAGGTCACACAACCAGTATGTGGAAGAACTG
>ASV_636
ACCTATATGGATTCACCACTGGTAACTTGGATACCTTCCACCAGTAACAAGACGAGTGAGGTGGAAATTGGAAAGGGATGGAGACTTGGAGACCATGGGAACCAGATTCTGGAGGGCATCACGGGCTGGAGTGAAGCATTTGGCTTTTGAGAGTAGGGCGATGGGGAACCCACAATGGAGAGGCTGCATCAGGGGCAGGACATGGCCTGATGTGGAAGTAACTGGCTCATTTTTGTTGCTGTGCTATGAACAGACTGTGTTGTGGAATAAAAATAAATTAATCTCAGGAGACAATTGTGATCATGGAAACATTATCCAAGATAATCCAAGAATGGATGGGGGCTAGACCACAGGGCAGTGATGA
>ASV_637
TGGGGAATTTTGGACAATGGGCGCAAGCCTGATCCAGCAATGCCGCGTGCAGGAAGAAGGCCTTCGGGTTGTAAACTGCTTTTGTACGGAACGAAACGGCTCTGGTTAATACCCGGGGCTAATGACGGTACCGTAAGAATAAGCACCGGCTAACTACGTGCCAGCAGCCGCGGTAATACGTAGGGTGCAAGCGTTAATCGGAATTACTGGGCGTAAAGCGTGCGCAGGCGGTTGTGTAAGACAGGCGTGAAATCCCCGGGCTCAACCTGGGAATTGCGCTTGTGACTGCACGGCTGGAGTGCGGCAGAGGGGGATGGAATTCCGCGTGTAGCAGTGAAATGCGTAGATATGCGGAGGAACACCGATGGCGAAGGCAATCCCCTGGGCCTGCACTGACGC…
>ASV_638
CCTACGGGGGGCTGCAGGAGAGAGAATGAGTGCCAGCAGGGGAAATGTCAGATGGTTATAAAGCCATCAGATCTTGTGAGAACTCACTATCATGAGAACAACATGGGGGAAACCACCCCTATGATTCAATTACCTCCCACCAGGTCCCTCCCTTGACACATGGGGATTAGATACCCCGGTAGTC
>ASV_639
TGGGGAATATTGCACAATGGGGGAAACCCTGATGCAGCCATGCCGCGTGTGTGAAGAAGGCCTTCGGGTTGTAAAGCACTTTCAGCGAGGAGGAAAGGGTGTAAGTTAATACCTTACATCTGTGACGTTACTCGCAGAAGAAGCACCGGCTAACTCCGTGCCAGCAGCCGCGGTAATACGGAGGGTGCGAGCGTTAATCGGAATTACTGGGCGTAAAGCGTGCGCAGGCGGTTTGTTAAGCGAGATGTGAAAGCCCCGGGCTCAACCTGGGAACCGCATTTCGAACTGGCAAACTAGAGTCTTGTAGAGGGGGGTAGAATTCCAGGTGTAGCGGTGAAATGCGTAGAGATCTGGAGGAATACCGGTGGCGAAGGCGCCCCCCTGGACAAAGACTGACGC…
>ASV_640
CCTACGGGGGGCAGCAGAAACAGCAGGCTTGGCCAATATAGGACTGAGCAAGGAGCTCTGCTTTCAGGTTAGAATGCTGCATTCTAATTAGCAATATTACTCCCAAATGTTTAGCTGCAGTGGTGGGGGGATTAGATACCCTGGTAGTC
>ASV_641
CCTACGGGTGGCAGCAGGTGAGAGAACATTTGACTGTGCCTGGGAAGGTTAGCGGGAAGCCCGAGAGTAGCCCTGAAGGCCAAATAAGAATTCTCTTTGAAAGGGAGATCTTTCAAAGGAGAGAAGCTAGTCTAACTTTTTGGCATCTTTCAGCTCTTGCCTTTCCCAAATGTCTTCTGAAAATCTACTGCTACTTGAGGCTTCCAAGCAGGATTAGATACCCTTGTAGTC
>ASV_642
TGGGGAATATTGCACAATGGGCGAAAGCCTGATGCAGCGACGCCGCGTGAGGGATGAAGGCCTTCGGGTTGTAAACCTCTTTCAGCAGGGAAGAAGCGAAAGTGACGGTACCTGCAGAAGAAGCACCGGCTAACTACGTGCCAGCAGCCGCGGTAATACGTAGGGTGCGAGCGTTGTCCGGAATTATTGGGCGTAAAGAGCTTGTAGGCGGTTTGTCGCGTCTGCTGTGAAAATCCGGGGCTCAACCCCGGACTTGCAGTGGGTACGGGCAGACTAGAGTGTGGTAGGGGAGACTGGAATTCCTGGTGTAGCGGTGAAATGCGCAGATATCAGGAGGAACACCGATGGCGAAGGCAGGTCTCTGGGCCACTACTGACGCTGAGAAGCGAAAGCGTGGGG…
>ASV_643
CCTACGGGAGGCTGCAGTGGGAGTGCCTCACCATGGCAGCTTAATGGGAAGAGGAGCATGTGATAAGTGAGCTCTGCTGCATTTGCTGAAATACCAGCTTATTAGTTCACAGATGCATTTGAGTGGCTCTTAGCACTCTACAAAGCTGGCATGACCTTCTGTGTTCACATTTTTAATGAGTTCTTCAAAAATATTAATGCCTAGAGAATGATATAAATTCAGGCTGGATTAGATACCCCGGTAGTC
>ASV_644
TGAGCTGAGATTGCACCATTGCACTCCAGCCTGGCAACAGAACGAGACTCCATCTCAAAAATAAAATAAAATAAAATAAAATAAAATAAAGCAGAGTATTTGAGACATAGAAAACAATAAATTACGATGACTCTGCACTCTGAGTAGAAGTAAAAATAAGCCAACTTGTTAATCTTTTTATGTTTCAACTTACTGCCCGGTGAGCGTGGTGGAAAATTCCTTGCGTGCAGCTGTGCCAGGGAAGGACAGCCAGCTTCCTTTCTCTAGGTTACAGCAGGGAAGGACAGCCGGCTCCTTTCTCCAGGTCACAGGATCTGCTCTGCTT
>ASV_645
CAAATATTTTCTTAATTTATTTAATAAAGTTTTATGTCTTCTTAACAATGTAAAAGTTAAGTAAAAAGTATTTTATATTTTTTAAAAACACAAAGATTTTCTTTTATATAGAACTTAACTTTTAATAGACTTTTAAAAACTTTTATTTAGGCTCAGAGGTACATGTGAAGACTTGTTACATAAGCTACAAAAGTGAGTTTGATATCCTGAAAACATATAGCTAAGACCCAGACTG
>ASV_646
TAGGGAATCTTCCGCAATGGACGAAAGTCTGACGGAGCAACGCCGCGTGAGTGACGAAGGTTTTCGGATCGTAAAACTCTGTTGTGAGGGAAGAACAAGTGCCAACTAACTACTGGCACCTTGACGGTACCTCACCAGAAAGCCACGGCTAACTACGTGCCAGCAGCCGCGGTAATACGTAGGTGGCAAGCGTTGTCCGGAATTATTGGGCGTAAAGCGCGCGCAGGCGGTTCTTTAAGTCTGATGTGAAAGCCCACGGCTCAACCGTGGAGGGTCATTGGAAACTGGAGAACTTGAGTACAGAAGAGGAAAGTGGAATTCCATGTGTAGCGGTGAAATGCGTAGAGATGTGGAGGAACACCAGTGGCGAAGGCGACTTTCTGGTCTGTAACTGACGCT…
>ASV_647
TAGAGATGAAATAATAATTAGAAACTGGTGATTGACTAGATAGAGGAGCGAGGAAGAAAGAAGTACAAAATAAGAGGCTTGGGTTCCTACTTGCGCAGCCAGCTGGGTGGATAGTGCCGCCATTGTCCTGGGATGGCGTACACTGGAAGAAAACCAGATTTAGGAAGGCCAAGATCAGGGCTGTGATGGGGAGCAGGGCAGGGAGAGAGCTTAGGAACCCAGTTCTGAATACATTGAGCCTGAGGTGCCTGTGAGATATTCCGGTGGAAGAGCTGGGTTGGCAATCGGGTAGATCATTTGCCTAGATTTAGAAGAGAGACAAGACCTAAGATGGGGATAAAATTTGAGGTGTCTAATTGGACAATTGGATGCCCAGGCAT
>ASV_648
CCTACGGGAGGCTGCCCTGAGTCATAGAACCACAAGGAATCTAGTTTCCTGCCAATTCATGAAACACTGAACTGGAGGCATCCAAAAGGTTTATGCAAGAGAACTAGCATGCAGTGTTAGGCTGATGATGGACAATATTCCATTGCTACCGTGCCAGTTGGAAATAGGATACCAGATGTTTCTGATTTCTGCTGTGTGGATTAGATACCCGTGTAGTC
>ASV_649
TGTCCAATCTCATTCCAGGTGAGAAGTTGCACAGTGTCCAATAGGTGCATACATCTCCTTAGTAAGTAGTTGTGATTAACAATGAAATAGAAATGAAAAATATATTTTTTTATTTATGTGTATTATATTTTTCAAGCAGCTAATAAGTTGGTAGGACATAATATTTAATTCGTTGGGGACCTAATTATTTATAAATTGAATGGTTAGATATTTCTTTTGGCCTAAGCCACCATGAAAAAATCACTGAGGCGCTAAGGGAAACATGAACTAAGAAGCCCTTCTGAGTCTCTGTTTTCTCAACTGTAAGATGAAGAAACCTGCTCCACCTTCCTCTTGCGATTGTTGAACGGCAGTTGAGATACTGCGCAGAATGGACCTTATTGATGGCCTACCCAACAT…
>ASV_650
CCTACGGGTGGCTGCAGGAGGAGACCTTTCTGTTGAGGGCATAGTTCTGCACAGGAATCTACACATCTTGTAGGATGGCACGGGACTACACACATTGTAGCAATATGAATTTCCTGGTTTTAATATTGCAATGTTGTTCCACAACACGTAACCACAGAGGGAAGCCGCAAAGTGGATTAGATACCCCAGTAGTC
>ASV_651
TGGGGAATATTGGACAATGGGCGAAAGCCTGATCCAGCCATGCCGCGTGTGTGAAGAAGGTCTTCGGATTGTAAAGCACTTTAAGTTGGGAGGAAGGGCATTAACCTAATACGTTAGTGTTTTGACGTTACCGACAGAATAAGCACCGGCTAACTCTGTGCCAGCAGCCGCGGTAATACAGAGGGTGCAAGCGTTAATCGGAATTACTGGGCGTAAAGCGCGCGTAGGTGGTTTGTTAAGTTGGATGTGAAAGCCCCGGGCTCAACCTGGGAACTGCATCCAAAACTGGCAAGCTAGAGTACGGTAGAGGGTGGTGGAATTTCCTGTGTAGCGGTGAAATGCGTAGATATAGGAAGGAACACCAGTGGCGAAGGCGACCACCTGGACTGATACTGACAC…
>ASV_652
TGAGGAATATTGGTCAATGGGCGAGAGCCTGAACCAGCCAAGTAGCGTGCAGGATGACGGCCCTCCGGGTTGTAAACTGCTTTTAGTTGGGAATAAAAAAAGGGACTTGTCCCTTCTTGTATGTACCTTCAGAAAAAGGACCGGCTAATTCCGTGCCAGCAGCCGCGGTAATACGGAAGGTCCAGGCGTTATCCGGATTTATTGGGTTTAAAGGGAGCGTAGGCGGATTGTTAAGTCAGCGGTTAAAGGGTGTGGCTCAACCATGCATTGCCGTTGAAACTGGCGATCTTGAGTGCAGACAGGGATGCCGGAATTCGTGGTGTAGCGGTGAAATGCTTAGATATCACGAAGAACTCCGATCGCGAAGGCAGGTGTCCGGGCTGCAACTGACGCTGAGGC…
>ASV_653
TGGGGAATATTGGACAATGGGCGGAAGCCTGATCCAGCCATGCCGCGTGTGTGAAGAAGGCCTTAGGGTTGTAAAGCACTTTCAGGGGTGAGGAAGGATGATTGGTTAATACCCAATTATCTTGACGTTAGCCCCAGAAGAAGCACCGGCTAACTCTGTGCCAGAAGCCGCGGTAATACAGAGGGTGCAAGCGTTAATCGGAATTACTGGGCGTAAAGCGCGCGTAGGTGGTTTGTTAAGTCGGATGTGAAATCCCAGGGCTCAACCTTGGAATGGCACCCGATACTGGCAGGCTAGAGTATGGTAGAGGGGTGTGGAATTTCCTGTGTAGCGGTGAAATGCGTAGATATAGGAAGGAACATCAGTGGCGAAGGCGACACCCTGGACTAATACTGACAC…
>ASV_654
TGGGGAATATTGCACAATGGGCGCAAGCCTGATGCAGCCATGCCGCGTGTGTGAAGAAGGCCTTCGGGTTGTAAAGCACTTTCAGTCGTGAGGAAGGTGGTAGTGTTAATAGCACTATCATTTGACGTTAGCGACAGAAGAAGCACCGGCTAACTCCGTGCCAGCAGCCGCGGTAATACGGAGGGTGCGAGCGTTAATCGGAATTACTGGGCGTAAAGCGCATGCAGGTGGTTTGTTAAGTCAGATGTGAAAGCCCGGGGCTCAACCTCGGAATAGCATTTGAAACTGGCAAGCTAGAGTACTGTAGAGGGGGGTAGAATTTCAGGTGTAGCGGTGAAATGCGTAGAGATCTGAAGGAATACCGGTGGCGAAGGCGCCCCCCTGGACAGATACTGACAC…
>ASV_655
CCTACGGGTGGCAGCAGGGAACAAATCCTACAAAACACGAGCCCACCCCTCCCACCAAACAACACTTACAAACTCTTACCAGAAGCTGGGCCCCATAGACTCACCCATTTTAAAGAAGAGAAAGAGAGAAAGGAAGGAAAGCCTGCACTGCAGGACTCTGGAACAAGTGTGGATTAGATACCCTTGTAGTC
>ASV_656
CCTACGGGAGGCTGCCCTGAGTCATAGAACCACAAGGAATCTAGTTTCCTGCCAATTCATGAAACACTGAACTGGAGGCATCCAAAAGGTTTATGCAAGAGAACTAGCATGCAGTGTTAGGCTGATGATGGACAATATTCCATTGCTACCGTGCCAGTTGGAAATAGGATACCAGATGTTTCTGATTTCTGCTGTGTGGATTAGATACCCTAGTAGTC
>ASV_657
GATATAAAAGGAAGAACCCAGGCACTGCATCTCAGGATCTGATCTCAAATTTTCCACCATCACGGTGTACGTGGGATACCAGATCCCCACCCAAGGGCATGTTATCCACCCCAACTCAGCACCATCACCTGGAGAATAATGTCAATGAAACCTGCTCCTCAGAGTTGTGGTGATTGGAGTATACATAGAAAGGGTAGAGGTATAAATTGGAGCAATATTTTAGAAAACAGGTTGGTATGATTCAGTAAAGCTGAAGACAGGAAAACTCTATGATCTAGTCATTCTTTCAGAGGCATTTGAACAAGAGTAACTCCATCTTGAATAGGGGCTGGGTAAAATGAGAATGAGACCTGCTGGGCTGCATTCCCTGGAGGTTAAGCATTCTTAATCACA
>ASV_658
CCTACGGGGGGCAGCCCTGAGTCATAGAACCACAAGGAATCTAGTTTCCTGCCAATTCATGAAACACTGAACTGGAGGCATCCAAAAGGTTTATGCAAGAGAACTAGCATGCAGTGTTAGGCTGATGATGGACAATATTCCATTGCTACCGTGCCAGTTGGAAATAGGATACCAGATGTTTCTGATTTCTGCTGTGTGGATTAGATACCCCTGTAGTC
>ASV_659
TAGGGAATCTTCGGCAATGGACGAAAGTCTGACCGAGCAACGCCGCGTGAGTGATGAAGGGTTTCGGCTCGTAAAACTCTGTTGCCAGGGAAGAACGCATGGGAGAGTAACTGCTCTCATGGTGACGGTACCTGAGAAGAAAGCCCCGGCTAACTACGTGCCAGCAGCCGCGGTAATACGTAGGGGGCAAGCGTTGTCCGGAATTATTGGGCGTAAAGCGCGCGCAGGCGGTCGTTTAAGTCCGATGTTTAAACCGTGGGCTCAACCCGCGGTCGCATGGGAAACTGGACGGCTGGAGTGCAGGAGAGGAAAGTGGAATTCCACGTGTAGCGGTGAAATGCGTAGAGATGTGGAGGAACACCAGTGGCGAAGGCGACTTTCTGGCCTGTAACTGACGCT…
>ASV_660
CCTACGGGTGGCTGCATGTGCAAAGGTCCTGAGGTGACAGACCACATGGCTGGTCAGAGACCTGAGAGTAGCTCAGTGTGATTAGTGTATGAAGTAAGAAGTAGGAATGGTGAGATGTGACTGTGGAGGAAAACTAGGTCTTTATTAGGACAAACCTCAAAAATCATATTAAGGAACTCATATTAAAGACAATGGGAAATAATTGAAGGTTACTATGAGTGAGTAGGATTAGATACCCCTGTAGTC
>ASV_661
CGATGGATGGGTTCTTGGACCTTTCCTGACTACTGGAGAAAATGGGTTCAAAATAGAAATGACCTTTTGGGAAGCACAGGGAAATTTTGGAAAGCCTGATGAGCTTCTGAAACCATCTGTGTAACATCCCTCAGCAAATGTATTTTCAGAGAAATAAAATGACTGTAGAGTCCATTTGCTTTCCTTCTGGCTCACTGAATCACCTCTGACTCTAATTTGTTTTTGTAAGTCTGACTCAGGAACAATCGAACAAATTTGGGTTTGTAATTTTCATAGGAAAGTGAGCCAAGTGTAG
>ASV_662
TGGGGAATTTTCCGCAATGGGCGAAAGCCTGACGGAGCAACGCCGCGTGAGGGAGGAAGGCCTTAGGGTTGTAAACCTCTTTTCTCTGGGAAGAAGAACTGACGGTACCAGAGGAATAAGCCTCGGCTAACTCCGTGCCAGCAGCCGCGGTAAGACGGAGGAGGCAAGCGTTATCCGGAATTATTGGGCGTAAAGCGTCCGCAGGCGGCTTTTTAAGTCTGTTGTCAAAGCCCACAGCTCAACTGTGGATCGGCAATGGAAACTGGGAAGCTAGAGTGTGGTAGGGGTAGAGGGAATTCCCGGTGTAGCGGTGAAATGCGTAGATATCGGGAAGAACACCAGTGGCGAAGGCGCTCTACTGGGCCACAACTGACGCTGAGGGACGAAAGCTAGGGGAGC…
>ASV_663
CCTACGGGGGGCTGCATCTTCAGCCTGTGTTCTAGAATATGAAGACAATATAAAGAAGAGCTACAGCCTACTCACTGCCAAAAACACATGGGCAGCTGACCTAGAGCCTATGTGAAATGTCAATTAAAAAAGAATCCCCTTGTTTAGGAAGCCATTATCATTTGAGGTTCATTGTTTCTACAGTAAAGCTAATTAGTACAGTCATCCTCTGGTTTGGATTAGATACCCTTGTAGTC
>ASV_664
TGGGGAATATTGGACAATGGGCGAAAGCCTGATCCAGCCATGCCGCGTGTGTGAAGAAGGTCTTCGGATTGTAAAGCACTTTAAGTTGGGAGGAAGGGCAGTAAATTAATACTTTGCTGTTTTGACGTTACCGACAGAATAAGCACCGGCTAACTCTGTGCCAGCAGCCGCGGTAATACAGAGGGTGCAAGCGTTAATCGGAATTACTGGGCGTAAAGCGCGCGTAGGTGGTTCGTTAAGTTGGATGTGAAATCCCCGGGCTCAACCTGGGAACTGCATTCAAAACTGACGAGCTAGAGTATGGTAGAGGGTGGTGGAATTTCCTGTGTAGTGGTGAAATGCGTAGATATAGGAAGGAACACCAGTGGCGAAGGCGACCACCTGGACTGATACTGACAC…
>ASV_665
CTAAGATGGTACTAAGTGAACCAGTGCAGGGAGGATCTCACAGTGCGAAGGCAGATGTGAGCTAGGGCCTCGGCCTGGCGCAAGCTGCTGGAGTACTGTGCACTGGTGAGGTCCAGAAAATTGGGGAGGTCTCAATATGGGAAAAGGCAGGCAAAAAGAGAAGTATTGTCAACCAGATCCTCAAAGTAAACCTGGAGTTTATTCCTTCAGTAAACATGGGACACTGACTATAAGCCAGACATTGCTGTAGGCTGAGGAGATTAACAGTGAACAAAACAGACAAAAGTAATCGGCTGGAGTATGCCTTCTAGTAGGAAGAGACACAAAGTGAATGAACGTAGTGAATCATATAGCTGT
>ASV_666
TGGGGAATATTGCACAATGGGGGGAACCCTGATGCAGCCATGCCGCGTGAATGAAGAAGGCCTTCGGGTTGTAAAGTTCTTTCGGTGGTGAGGAAGGCGGTTGTTTTAATAGAACAACTGATTGACGTTAGCCACAGAAGAAGCACCGGCTAACTCCGTGCCAGCAGCCGCGGTAATACGGAGGGTGCGAGCGTTAATCGGAATGACTGGGCGTAAAGGGCACGCAGGCGGATTGTTAAGTGAGATGTGAAAGCCCCGGGCTTAACCTGGGAATTGCATTTCAGACTGGCAATCTAGAGTATTTTAGGGAGGGGTAGAATTCCACGTGTAGCGGTGAAATGCGTAGAGATGTGGAGGAATACCGAAGGCGAAGGCAGCCCCTTGGGAATATACTGACGC…
>ASV_667
CCTACGGGCGGCAGCAGGTGAGAGAACATTTGACTGTGCCTGGGAAGGTTAGCGGGAAGCCCGAGAGTAGCCCTGAAGGCCAAATAAGAATTCTCTTTGAAAGGGAGATCTTTCAAAGGAGAGAAGCTAGTCTAACTTTTTGGCATCTTTCAGCTCTTGCCTTTCCCAAATGTCTTCTGAAAATCTACTGCTACTTGAGGCTTCCAAGCAGGATTAGATACCCTAGTAGTC
>ASV_668
CCTACGGGCGGCTGCCCTGAGTCATAGAACCACAAGGAATCTAGTTTCCTGCCAATTCATGAAACACTGAACTGGAGGCATCCAAAAGGTTTATGCAAGAGAACTAGCATGCAGTGTTAGGCTGATGATGGACAATATTCCATTGCTACCGTGCCAGTTGGAAATAGGATACCAGATGTTTCTGATTTCTGCTGTGTGGATTAGATACCCTAGTAGTC
>ASV_669
ATTCAAAATGTTATAGGAGTACAGAGGAGAGAAAGACGAAATAAGGCCAAGATAACCTGCCAAGGTCCCAAGACTTCACCTAAATGTTATAAACAGGAAGGATTTCTTTTTTTCCCACCCATCTTTGAAGCAGAACCTTGATTGATTCTTTTCAGTTGTGTTCACTGGCATCACGGAGCCGCACTTGAGACTACAGATGTGAGTTGTCGGGAAAACGGTGAAGCACAGGGGAGTTAACTGGAATGTGAACCACCTTCTCATGCAGGTTACCCATGCCTCACGGATTGGCTTTGGCCTGGTCTCACAGATCATTGTTGTTTAACCAAAAGCCTTTTTTTCAGGTAACACTCAGCTGGTGATAGTAGATTGAGGTTGCAGAGTCACTTGTCCTAGATCGGG…
>ASV_670
TGGGGAATATTGCACAATGGGCGAAAGCCTGATGCAGCGACGCCGCGTGAGGGATGACGGCCTTCGGGTTGTAAACCTCTTTCAGCAGGGAAGAAGCGAAAGTGACGGTACCTGCAGAAGAAGCACCGGCTAACTACGTGCCAGCAGCCGCGGTAATACGTAGGGTGCGAGCGTTGTCCGGAATTATTGGGCGTAAAGAGCTTGTAGGCGGTTTGTCGCGTCTGCTGTGAAAATCCGGGGCTCAACCCCGGACTTGCAGTGGGTACGGGCAGACTAGAGTATGGTAGGGGAGACTGGAATTCCTGGTGTAGCGGTGAAATGCGCAGATATCAGGAGGAACACCGATGGCGAAGGCAGGTCTCTGGGCCATTACTGACGCTGAGAAGCGAAAGCATGGGG…
>ASV_671
GTCAGTTTTGGAATATTTCAAGTAAATTACATTTATTGTGTACGTTATTTCTATTATTATTATATTGTAGTATGTAATGAAATAATTATGTAACTCACCATAATGTAGAATCAGTGGGAGTCCTGAGCTTGTTTTTCTGCAACTAGATGGTCCCATCTGGGGGTGATGTGAGACAGTCATAGATTATCAGGCATTAGATTCTCATAAGAACGGAGCAAGGTAGATCCCTCACATGCACAGTTCACAATAGGATTCGTGCTCCTATGAGAATCTAAAGCTGCCACTGATCTGACAGGAGCCCGAGATCAGGCAGTAATGTGGGGAGTGGCTGTAAATACAGATGAAGCTTCACTCACACACCCGCTGCTCACCTCCTGCCGTGTGGCCCAATACAGGCCT…
>ASV_672
TGGGGAATATTGGACAATGGGGGCAACCCTGATCCAGCAATGCCGCGTGTGTGAAGAAGGCCTGAGGGTTGTAAAGCACTTTCAGTGGGGAGGAGGGTTGATAGGTTAAGAGCTGATTAACTGGACGTTACCCACAGAAGAAGCACCGGCTAACTCCGTGCCAGCAGCCGCGGTAATACGGAGGGTGCAAGCGTTAATCGGAATTACTGGGCGTAAAGGGTGCGTAGGTGGTTGATTAAGTTATCTGTGAAATTCCTGGGCTTAACCTGGGACGGTCAGATAATACTGGTTGACTCGAGTATGGGAGAGGGTAGTGGAATTTCCGGTGTAGCGGTGAAATGCGTAGAGATCGGAAGGAACACCAGTGGCGAAGGCGGCTACCTGGCCTAATACTGACAC…
>ASV_673
TGGGGAATATTGCGCAATGGGCGAAAGCCTGACGCAGCGACGCCGCGTGAGGGACGAAGGCCTTCGGGTTGTAAACCTCTTTCAGCAGGGAAGAAGCGCAAGTGACGGTACCTGCAGAAGAAGCACCGGCTAACTACGTGCCAGCAGCCGCGGTAATACGTAGGGTGCAAGCGTTGTCCGGAATTATTGGGCGTAAAGAGCTCGTAGGCGGTCTGTCGCGTCTGCTGTGAAAACTCGGGGCTCAACCCCGGGCCTGCAGTGGGTACGGGCAGACTAGAGTGCGGTAGGGGAGACTGGAATTCCTGGTGTAGCGGTGAAATGCGCAGATATCAGGAGGAACACCGGTGGCGAAGGCGGGTCTCTGGGCCGTAACTGACGCTGAGGAGCGAAAGCGTGGGG…
>ASV_674
TGGGGAATATTGGACAATGGGCGAAAGCCTGATCCAGCAATGCCGCGTGAGTGATGAAGGCCTTAGGGTTGTAAAGCTCTTTTACCCGGGATGATAATGACAGTACCGGGAGAATAAGCTCCGGCTAACTCCGTGCCAGCAGCCGCGGTAATACGGAGGGAGCTAGCGTTGTTCGGAATTACTGGGCGTAAAGCGCACGTAGGCGGCTTTGTAAGTCAGAGGTGAAAGCCTGGAGCTCAACTCCAGAACTGCCTTTGAGACTGCATCGCTTGAATCCAGGAGAGGTGAGTGGAATTCCGAGTGTAGAGGTGAAATTCGTAGATATTCGGAAGAACACCAGTGGCGAAGGCGGCTCACTGGACTGGTATTGACGCTGAGGTGCGAAAGCGTGGGGAGCAA…
>ASV_675
TGGGGAATATTGGACAATGGGGGCAACCCTGATCCAGCCATGCCGCGTGTGTGAAGAAGGCCCTCGGGTTGTAAAGCACTTTCAGCGAGGAAGAACGCCTAGCGGTTAATACCCGTTAGGAAAGACATCACTCGCAGAAGAAGCACCGGCTAACTCCGTGCCAGCAGCCGCGGTAATACGGAGGGTGCAAGCGTTAATCGGAATTACTGGGCGTAAAGCGCGCGTAGGTGGCTTGATAAGCCGGTTGTGAAAGCCCCGGGCTCAACCTGGGAACGGCATCCGGAACTGTCAGGCTAGAGTGCAGGAGAGGAAGGTAGAATTCCCGGTGTAGCGGTGAAATGCGTAGAGATCGGGAGGAATACCAGTGGCGAAGGCGGCCTTCTGGACTGACACTGACAC…
>ASV_676
CCTACGGGAGGCTGCAGACAAATGTAAATCCCAGACCCCAGACTTGCTGCCTGATTGTATTTGATTTCCTTTAGAATTTAAATAGTTTTACATTTGAAACAGCAACTACGATGGTGGCTCTTCTTTCTGTTAAACTCCATTAAACTCTATGATTGCTGTTTAAGGATTAAAACTTGCCCCCAGGGATTAGATACCCCGGTAGTC
>ASV_677
CCTACGGGGGGCTGCAAAGTACAACAAATACAATACCTAAAAAATATTTTTTAGCATAAAACTGAATCTAAAGTTGGAAATGACCCTAGTGTAATATGTTGCCCATGTAGGAATCTACCCTCAGAGAGGTCACTGGCCTCTTTGGATTAGATACCCTAGTAGTC
>ASV_678
TGGGGAATATTGGACAATGGGCGCAAGCCTGATCCAGCCATGCCGCGTGAGTGATGAAGGCCTTAGGGTTGTAAAGCTCTTTTGTCCGGGAAGATAATGACTGTACCGGAAGAATAAGCCCCGGCTAACTTCGTGCCAGCAGCCGCGGTAATACGAAGGGGGCTAGCGTTGCTCGGAATCACTGGGCGTAAAGGGCGCGTAGGCGGACTCTTAAGTCGGGGGTGAAAGCCCAGGGCTCAACCCTGGAATTGCCTTCGATACTGGGAGTCTTGAGTTCGGAAGAGGTTGGTGGAACTGCGAGTGTAGAGGTGAAATTCGTAGATATTCGCAAGAACACCAGTGGCGAAGGCGGCCAACTGGTCCGAAACTGACGCTGAGGCGCGAAAGCGTGGGGAGCAA…
>ASV_679
TGGGGAATATTGCACAATGGGCGCAAGCCTGATGCAGCCATGCCGCGTGTATGAAGAAGGCCTTCGGGTTGTAAAGTACTTTCAGCGGGGAGGAAGGGAGTAAAGTTAATACCTTTGCTCATTGACGTTACCCGCAGAAGAAGCACCGGCTAACTCCGTGCCAGCAGCCGCGGTAATACGGAGGGTGCAAGCGTTAATCGGAATTACTGGGCGTAAAGCGCACGCAGGCGGTTTGTTAAGTCAGATGTGAAATCCCGGGGCTCAACCTGGGAACTGCATCTGATACTGGCAAGCTTGAGTCTCGTAGAGGGGGGTAGAATTCCAGGTGTAGCGGTGAAATGCGTAGAGATCTGGAGGAATACCGGTGGCGAAGGCGGCCCCCTGGACGAAGACTGACGC…
>ASV_680
CCTACGGGTGGCTGCCCTGAGTCATAGAACCACAAGGAATCTAGTTTCCTGCCAATTCATGAAACACTGAACTGGAGGCATCCAAAAGGTTTATGCAAGAGAACTAGCATGCAGTGTTAGGCTGATGATGGACAATATTCCATTGCTACCGTGCCAGTTGGAAATAGGATACCAGATGTTTCTGATTTCTGCTGTGTGGATTAGATACCCTAGTAGTC
>ASV_681
TGGGGAATTTTGGACAATGGGCGCAAGCCTGATCCAGCAATGCCGCGTGAGTGAAGAAGGCCTTCGGGTTGTAAAGCTCTTTTGTCAGGGAAGAAACGGTAGAGGCTAATATCCTTTGCTAATGACGGTACCTGAAGAATAAGCACCGGCTAACTACGTGCCAGCAGCCGCGGTAATACGTAGGGTGCAAGCGTTAATCGGAATTACTGGGCGTAAAGCGTGCGCAGGCGGTTTTGTAAGTCTGACGTGAAATCCCCGGGCTCAACCTGGGAATTGCGTTGGAGACTGCAAGGCTAGAATCTGGCAGAGGGGGGTAGAATTCCACGTGTAGCAGTGAAATGCGTAGAGATGTGGAGGAACACCGATGGCGAAGGCAGCCCCCTGGGTCAAGATTGACGC…
>ASV_682
CCTACGGGGGGCTGCAGTGGGTTGTAATTATGTCACTGCACTCCAGGCTAGGTAATGGAGCAAGATCTTGTCTCAAAAAAGAAAGGAAAGAAAAAAAGACACTTTCAAGGTTGCTTTAAAGAAAGATAATCTGGTGCAGAAAATGTGCCCTGAAATGCCTTATGTGCACATCATCTATTCTGGAACCGACTTGGGGTTGGATTAGATACCCCTGTAGTC
>ASV_683
AGAAAAGAAAACCCTTATACGCTGTTGGTGGGAATGTACATTAGTTCAGCCACTATGGAAAGTAGTTTGGAGATTTCTCAAAGAACTCAAAACACAACCACCATTCAACCAAGCAATTCCATTACTGAATATATACCCAAGGAAAATAAATTATTCTACCAAAAAGACACTTGCACTCATATGTTCATCACAGCACTATTCACAATAGCAAAGACATGAAATCAACCTAGGTTCCCATTGACGGT
>ASV_684
TGGGGAATATTGCACAATGGGCGGAAGCCTGATGCAGCGACGCCGCGTGAGGGATGACGGCCTTCGGGTTGTAAACCTCTTTCAGCAGGGAAGAAGCGAAAGTGACGGTACCTGCAGAAGAAGCACCGGCTAACTACGTGCCAGCAGCCGCGGTAATACGTAGGGTGCGAGCGTTATCCGGAATTATTGGGCGTAAAGAGCTCGTAGGCGGTTTGTCACGTCTGTCGTGAAAGTCCGGGGCTTAACCCCGGATCTGCGGTGGGTACGGGCAGACTAGAGTGCAGTAGGGGAGACTGGAATTCCTGGTGTAGCGGTGGAATGCGCAGATATCAGGAGGAACACCGATGGCGAAGGCAGGTCTCTGGGCTGTAACTGACGCTGAGGAGCGAAAGCATGGGG…
>ASV_685
CCTACGGGGGGCTGCCACCGCGGTCACACGATTAACCCAAGTCAATAGAAGCCGGCGTAAAGAGTGTTTTAGATCACCCCCTCCCCAATAAAGCTAAAACTCACCTGAGTTGTAAAAAACTCCAGTTGACACAAAATAGACTACGAAAGTGGCTTTAACATATCTGAACACACAATAGCTAAGACCCAAACTGGGATTAGATACCCCTGTAGTC
>ASV_686
CCTACGGGTGGCTGCCACCGCGGTCACACGATTAACCCAAGTCAATAGAAGCCGGCGTAAAGAGTGTTTTAGATCACCCCCTCCCCAATAAAGCTAAAACTCACCTGAGTTGTAAAAAACTCCAGTTGACACAAAATAGACTACGAAAGTGGCTTTAACATATCTGAACACACAATAGCTAAGACCCAAACTGGGATTAGATACCCCTGTAGTC
>ASV_687
CCTACGGGAGGCAGCAGGTGAGAGAACATTTGACTGTGCCTGGGAAGGTTAGCGGGAAGCCCGAGAGTAGCCCTGAAGGCCAAATAAGAATTCTCTTTGAAAGGGAGATCTTTCAAAGGAGAGAAGCTAGTCTAACTTTTTGGCATCTTTCAGCTCTTGCCTTTCCCAAATGTCTTCTGAAAATCTACTGCTACTTGAGGCTTCCAAGCAGGATTAGATACCCTTGTAGTC
>ASV_688
TGGGGAATCTTGCGCAATGGGCGAAAGCCTGACGCAGCCATGCCGCGTGAATGATGAAGGTCTTAGGATTGTAAAATTCTTTCACCGGGGACGATAATGACGGTACCCGGAGAAGAAGCCCCGGCTAACTTCGTGCCAGCAGCCGCGGTAATACGAAGGGGGCTAGCGTTGCTCGGAATTACTGGGCGTAAAGGGCGCGTAGGCGGATCGTTAAGTCAGGGGTGAAATCCCGGGGCTCAACCTCGGAATTGCCCTTGATACTGGCGATCTTGAGTATGAGAGAGGTATGTGGAACTCCGAGTGTAGAGGTGAAATTCGTAGATATTCGGAAGAACACCAGTGGCGAAGGCGACATACTGGCTCATTACTGACGCTGAGGCGCGAAAGCGTGGGGAGCAA…
>ASV_689
TGGGGAATATTGCACAATGGGGGAAACCCTGATGCAGCCATGCCGCGTGTGTGAAGAAGGCCTTCGGGTTGTAAAGCACTTTCAGCGAGGAGGAAAGGTTGATACCTAATACGTATCAGCTGTGACGTTACTCGCAGAAGAAACACCGGCTAACTCCGTGCCAGCAGCCGCGGTAATACGGAGGGTGCAAGCGTTAATCGGAATTACTGGGCGTAAAGCGCACGCAGGCGGTTGGATAAGTTAGATGTGAAAGCCCCGGGCTCAACCTGGGAATTGCATTTAAAACTGTCCAGCTAGAGTCTTGTAGAGGGGGGTAGAATTCCAGGTGTAGCGGTGAAATGCGTAGAGATCTGGAGGAATACCGGTGGCGAAGGCGGCCCCCTGGACAAAGACTGACGC…
>ASV_690
ACGGGTGGCTGCAGTGAACAGAGATTGCACCACTGCTCTCCAGACTCAGAGACAGAGTGAGACCCTGTCTCAAAAAAAAGAAAATACAGTATCACTCAGAATCAATTAAAAAAAGAGATGCTTAGGCATAAATCCAGCAAAACATGTGCAGAATTTATATGCTGAGAACAACATAATGCTGATAAAAGGAATCAGAAGTCTAAATAAATGAAGAGACATACCATGTTCATGGATTAGATACCCTGGTA
>ASV_691
TGGGGAATATTGGACAATGGGCGGAAGCCTGATCCAGCAACGCCGCGTGAGGGATGACGGCCTTCGGGTTGTAAACCTCTTTCACCATTGACGAAGCTGCATCTTTTTGGGTGTGGTGACGGTAGGTGGGGAAGAAGCACCGGCCAACTACGTGCCAGCAGCCGCGGTAATACGTAGGGTGCGAGCGTTGTCCGGAATTATTGGGCGTAAAGGGCTCGTAGGCGGTTTGTCGCGTCGGGAGTGAAATCATCTGGCTTAACTGGGTGCTTGCTTTCGATACGGGCAGACTAGAGGTATGCAGGGGAGAACGGAATTCCTGGTGTAGCGGTGAAATGCGCAGATATCAGGAGGAACACCGGTGGCGAAGGCGGTTCTCTGGGCATGATCTGACGCTGAGGA…
>ASV_692
GGCCTGAGGAGCCCTCAGGATGGGGGCGGAACACTGATGTGGGCTACTGCCCTTCCTCAGACTAGAGTGACTTAGTGTGATTTTACAGCATGTGTACTCTCTCTGCCTAATGTCGATTGCTCACTACACAGAGACGGTTCAAGCCTGTGTTCTGTGTAACATCTACACCTCAGGGTGGCACTCAGCGCATCTTTATGAACATGCTTTGATGTATTTTGCAGGTATATTTGTTAATTGTCTTCAGTGGGGAATCCCTGTCTTTTTTGTTTGGTTCAGCCTCAGAAATAGGGAGGGTAAGGGTGAGATGGAGGAAAGGCTGGAGAAGGGAGCCGGGGTTATGTCGGTTGAGAGAAGGCAATGAGGCCCTTGGAATGTGAGAGGGCTTT
>ASV_693
CCTACGGGGGGCTGCAGTGGGTTGTAATTATGTCACTGCACTCCAGGCTAGGTAATGGAGCAAGATCTTGTCTCAAAAAAGAAAGGAAAGAAAAAAAGACACTTTCAAGGTTGCTTTAAAGAAAGATAATCTGGTGCAGAAAATGTGCCCTGAAATGCCTTATGTGCACATCATCTATTCTGGAACCGACTTGGGGTTGGATTAGATACCCCAGTAGTC
>ASV_694
GCCAGCTGCCTAACTAACTTTGTAAAGCCTCCATTTCTTTATGTGCAAACCAGGGATAAAAAGACAACCTACTTCATAGAATTGTCAGGATTAACAGAGCTGCTAAATGTAACATCCTTAGCCCACCAACACCTGACTCATAGCAAGGGCTTAATAAATATCTGTTGTTGGTGCAATTGCTGTTATTGTCATTATTAACAGCAGCTCATTGGGCACTAGGAAGGCTCACGCTGGCTTGTACAAAACACTGTCATGCAGTAACTGTCGTATAGAAATGCATCCTA
>ASV_695
TAGGGAATATTGGGCAATGGGCGCAAGCCTGACCCAGCCATGCCGCGTGCAGGAAGAAGGCGCTCCGCGTTGTAAACTGCTTTTGTCGGGGAAGAAACGACCCCTGCGGGGGGCATTGACGGTACCCGATGAATAAGCACCGGCTAACTCCGTGCCAGCAGCCGCGGTAATACGGAGGGTGCAAGCGTTGTCCGGATTTATTGGGTTTAAAGGGTGCGCAGGCGGGGGGGTCAGTCCGCGGTGAAAGACGATCGCTCAACGATTGCAGTGCCGTGGATACTGCCCTTCTTGAATCTGGTTGAGGCCGGTGGAATTGACCGTGTAGCGGTGAAATGCATAGATATGGTCAAGAACTCCAATTGCGAAGGCAGCCGGCTGGGCCAGCATTGACGCTCAGGC…
>ASV_696
CCTACGGGAGGCTGCAGGAGAGAGAATGAGTGCCAGCAGGGGAAATGTCAGATGGTTATAAAGCCATCAGATCTTGTGAGAACTCACTATCATGAGAACAACATGGGGGAAACCACCCCTATGATTCAATTACCTCCCACCAGGTCCCTCCCTTGACACATGGGGATTAGATACCCCTGTAGTC
>ASV_697
TGAGCCAAGATTTTGCCACTGCACTCCAACAAAGGAGACAGAACAAGACCCTGTCTCAAAAACACAAAAACAAAAACAAAAATAAAAAAAACAAAATGAAGAGCTCCAGATAACTTTGTTAAGAAGAGAAAGGGAAATTGATATTCACTGAGTGGTTACTCTACCTAATGCTTTACATAAAATATCCTTTTTAGTCCTTGTTATGGACTGAATGCTTATGTCCCCCAAAATTCGGAGGTTGAAATCCTAACCCCAAGTGTGATGACGTTAGGAGGTGGGGCCTTTGGGAGGTGATGAGATCATGAGGTTGGAGCCCTCACAAGTG
>ASV_698
GCAAGAGAGAGACTGAGAGCCAAGCAGAAGGGGAAATAATCCTTTATAAAACCATCAGATCTCGTGAGACTTATTCAGCACCACAAGAACAGTATGGGGGAAACTGCACCCATGGTTCAGTTATCTCCCATTGGGTCCCTCTCACGACACGTGGGGATTATGGGAGCTACAATTCAAGATGAGATTTGGGGAGGGACACAGCCAAACCGTATCAGCCCTCAAGAGGATTACATATCTTCTAGGGTTCACACACGTTCCCTCTAATATTCAGGAGTTGCCAATGTGATGGTATTGAGAGGTGGGACACTCCAGATGATTAGGCATGGGGGCTCCTTTTTTCTGAAT
>ASV_699
ACTTCCCCAGATAGCAATGTTGGCTGCTAGGATTAAACCTCCATCAAGATCACAAGTAAGGCATGACTAAGTAAAAACCTACTTGTATTTTCTATCATTGTATTTTGGGATTTGGACCAGGGCTGTAAGGATCCAGTGGTCATCTTTATTGCATGTATCAACACACAGCACAGGTCTCTTAAGAAGGATCCTCCAAGGATCAAGCACACACAATTGCACTTATGTGTTCAGTGGGGAGATTCTCAAGGCAGAGTAAACAAGAAATAGGTAAAGTTAGTTTGACTGAAGAGAATGTTCTACCTCCAGTACCCCTGCATACAATTAATATGAGAAAATTTCAAGACGCTGCAG
>ASV_700
TCTCATCTCATGGCTCTACTGGGGAAGAATCTGCTTCCAATTTTACATGTCAGAATTTAGTTCCTTGGAGATTGTCAGGCTGAAACCTTTAGTTTCTTGTCTGTTTGCCAGCATTTTCTTATGTGGCCCTCTCCATAAGGCAGCCTACAACATGGCAGTTTGCTTCACCAATGCCAGAAATGCAGAGAGTAAATAGAGTTCCTGCTAACAAGATGTAATATAATCATCAAAGTGACACCTCATCATTTTTGTCCTATTTTCT
>ASV_701
CCTACGGGGGGCAGCAGGTGAGAGAACATTTGACTGTGCCTGGGAAGGTTAGCGGGAAGCCCGAGAGTAGCCCTGAAGGCCAAATAAGAATTCTCTTTGAAAGGGAGATCTTTCAAAGGAGAGAAGCTAGTCTAACTTTTTGGCATCTTTCAGCTCTTGCCTTTCCCAAATGTCTTCTGAAAATCTACTGCTACTTGAGGCTTCCAAGCAGGATTAGATACCCGTGTAGTC
>ASV_702
TGGGGAATATTGGACAATGGGCGCAAGCCTGATCCAGCCATGCCGCGTGTGTGAAGAAGGCCTTCGGGTTGTAAAGCACTTTCAGCGAGGAGGAAGGGTGTTGTGTTAATAGCACAGCATTTTGACGTTACTCGCAGAAGAAGCACCGGCTAACTCCGTGCCAGCAGCCGCGGTAATACGGAGGGTGCAAGCGTTAATCGGAATTACTGGGCGTAAAGCGCACGTAGGCGGTGTGTTAAGTTGGATGTGAAAGCCCCGGGCTCAACCTGGGAATTGCATTCAAAACTGGCACGCTAGAGTATGTGAGAGGGGGGTAGAATTCCAAGTGTAGCGGTGAAATGCGTAGAGATTTGGAGGAATACCAGTGGCGAAGGCGGCCCCCTGGCACAATACTGACGC…
>ASV_703
TCACACGGCGTGATTCATCCCAGCCAAACCCTTGCTCTCCCTGGGCAGGTGGGGTTGCACCATCTCGTCACCACCTTAATACCCTCCAGGACTTCTCACTGTTTATCTTACCATTCATGCTTTCAAAATAGTGAGGTGGAAAATGAACTTAAAATAGGTTGGGGCATTCCACTCTCCTTTATCTTCTATTTAAAGCATCTATACTTAAGTAACAAGTCACATTTCTTTTGTGTTTCATTTGCTTAAAATAAAATGCTGAAAAGTCAATTTTACAAAAGAAGAAAAGCTGTCTTTTATCACCCTCTGGTTGCTACAGGGAGCACGGGGAGCTGTCAAACCCAATGA
>ASV_704
TGGGGAATATTGGACAATGGGCGAAAGCCTGATCCAGCCATGCCGCGTGTGTGAAGAAGGTCTTAGGATTGTAAAGCACTTTAAGTTGGGAGGAAGGGCAGTTACCTAATACGTGATTGTTTTGACGTTACCGACAGAATAAGCACCGGCTAACTCTGTGCCAGCAGCCGCGGTAATACAGAGGGTGCAAGCGTTAATCGGAATTACTGGGCGTAAAGCGCGCGTAGGTGGTTAGTTAAGTTGGATGTGAAATCCCCGGGATCAACCTGGGAACTGCATTCAAAACTGACTGACTAGAGTATGGTAGAGGGTGGTGGAATTTCCTGTGTAGCGGTGAAATGCGTAGATATAGGAAGGAACACCAGTGGCGAAGGCGACCACCTGGACTGATACTGACAC…
>ASV_705
TAGGGAATCTTCCGCAATGGGCGAAAGCCTGACGGAGCAACGCCGCGTGAGTGATGAAGGTTTTCGGATCGTAAAGCTCTGTTGCCAGGGAAGAACGTCTCTTAGAGTAACTGCTAAGAGAGTGACGGTACCTGAGAAGAAAGCCCCGGCTAACTACGTGCCAGCAGCCGCGGTAATACGTAGGGGGCAAGCGTTGTCCGGAATTATTGGGCGTAAAGCGCGCGCAGGCGGTCATTTAAGTTGGGTGTTTAACCCCAGGGCTCAACCCTGGGTCGCATCCAAAACTGGGTGACTTGAGTGCAGAAGAGGAGAGTGGAATTCCACGTGTAGCGGTGAAATGCGTAGAGATGTGGAGGAACACCAGTGGCGAAGGCGACTCTCTGGGCTGTAACTGACGCT…
>ASV_706
TGGGGAATATTGGACAATGGGCGCAAGCCTGATCCAGCCATGCCGCGTGAGTGATGAAGGCCTTAGGGTTGTAAAGCTCTTTCAGCGGGGAAGATAATGACTGTACCCGCAGAAGAAGCCCCGGCTAACTTCGTGCCAGCAGCCGCGGTAATACGAAGGGGGCTAGCGTTGTTCGGAATCACTGGGCGTAAAGCGCACGTAGGCGGATCGATAAGTCAGGGGTGAAAGCCCAAGGCTCAACCTTGGAATTGCCTTTGATACTGTCGATCTTGAGTTCGGGAGAGGTGAGTGGAACTCCGAGTGTAGAGGTGAAATTCGTAGATATTCGGAAGAACACCAGTGGCGAAGGCGGCTCACTGGCCCGATACTGACGCTGAGGTGCGAAAGCGTGGGGAGCAA…
>ASV_707
TGGGGAATATTGGACAATGGGCGCAAGCCTGATCCAGCCATGCCGCGTGAGTGATGAAGGCCTTAGGGTTGTAAAGCTCTTTCGCCGACGAAGATAATGACGGTAGTCGGAGAAGAAGCCCCGGCTAACTTCGTGCCAGCAGCCGCGGTAATACGAAGGGGGCTAGCGTTGTTCGGAATTACTGGGCGTAAAGCGCACGTAGGCGGATTGTTAAGTCAGAGGTGAAAGCCTGGAGCTCAACTCCAGAACTGCCTTTGATACTGGCAATCTTGAGTCCGGAAGAGGTAAGTGGAACTGCGAGTGTAGAGGTGAAATTCGTAGATATTCGCAAGAACACCAGTGGCGAAGGCGGCTTACTGGTCCGGTACTGACGCTGAGGTGCGAAAGCGTGGGGAGCAA…
>ASV_708
GGCCAAAGACAAGAAAGGCAGTAGGGCTCAAGGGTAAGTAGCAAACTGGCAGCTAAGAATGTATAGGGGCAAGAAGGCAGGAGTGGAAGGGTGGGAGCTGAAGATAATGAGACAAGAGCAGAGGTAATGAGGTGGCTATCCTGAACAGATAACTGGTCAAACATAAGCAAATTGAGCAAACAAATAAATGTAGTGAAGATAAAGGGAGATAAAATTTTTACTGTTAAGGATGGGATCTATAAATGTGAAAAGTGAAATCACTAGAAATATCTCTAAGGAGTT
>ASV_709
CCTACGGGAGGCAGCAGGTGAGAGAACATTTGACTGTGCCTGGGAAGGTTAGCGGGAAGCCCGAGAGTAGCCCTGAAGGCCAAATAAGAATTCTCTTTGAAAGGGAGATCTTTCAAAGGAGAGAAGCTAGTCTAACTTTTTGGCATCTTTCAGCTCTTGCCTTTCCCAAATGTCTTCTGAAAATCTACTGCTACTTGAGGCTTCCAAGCAGGATTAGATACCCGAGTAGTC
>ASV_710
GATTTGCAAATCATTCATTGCTCAATTAAACTCCTTTAAATTTAATTGGGCTGAAGTTTTTCTTTTAACAGATGGTGTCAGAAGTGGGATCTGAAGTACAGCTTCTAATGACCCCCAGGAGCTCTGAGTGAACAAGCAAGGTAACTGCTGGATTCACTTGTGTCTTTTGATCTCTCAGAGTGGCTGGGGGTCATGGTAACTTTTTTCTCAGATTTCAGAGCTCCACGGATTTGTGTTTTGAGCCCTCCAAGATTCTTTTAGAAAATTTCTGTTCCAAACTGTGTTTGGAAGTCACAAAAGAAAATAGACCAACTGAGTCCA
>ASV_711
GCAAAGAGAGAATGAGAAGGATACAAAAGTGGAAACACCTGTTAAAACCATCAGATTTCGTGAGACTTATTCACTGCCATGAGAATAGTATAGGGGAAACTGCCCCCATGATTCAAATTATCTTCCACAGGGTCCCAGTCACAACACATGAGAATTATGGGAGTACAATTCAAGATGAGATTTGGGTGGGGACATAGAGCCAAACCATATCAACTTTTAACCCACGTGATTGGGTAAAAAAATTATGAAAATGATATTGACATGCTTTGGATATTTGTCCCTGCCCAAATCTCATGTCGAATTGTAATCCCCAATGCTGGAAGTGGGGCCTAGTGAGAAGTATTTGGTTCATGAGGGTGGCTCCCTCCTGGCTTGGTGCTGTCTTGGTGATAGTGAGTT…
>ASV_712
TGGGGAATATTGCGCAATGGGGGCAACCCTGACGCAGCCATGCCGCGTGAATGAAGAAGGCCTTCGGGTTGTAAAGTTCTTTCGGTAGCGAGGAAGGCATTTAGTTTAATAGACTAGGTGATTGACGTTAACTACAGAAGAAGCACCGGCTAACTCCGTGCCAGCAGCCGCGGTAATACGGAGGGTGCGAGCGTTAATCGGAGTAACTGGGCGTAAAGGGCACGCAGGCGGTGACTTAAGTGAGGTGTGAAAGCCCCGGGCTTAACCTGGGAATTGCATTTCATACTGGGTCGCTAGAGTACTTTAGGGAGGGGTAGAATTCCACGTGTAGCGGTGAAATGCGTAGAGATGTGGAGGAATACCGAAGGCGAAGGCAGCCCCTTGGGAATGTACTGACGC…
>ASV_713
CCTACGGGTGGCTGCCACCGCGGTCACACGATTAACCCAAGTCAATAGAAGCCGGCGTAAAGAGTGTTTTAGATCACCCCCTCCCCAATAAAGCTAAAACTCACCTGAGTTGTAAAAAACTCCAGTTGACACAAAATAGACTACGAAAGTGGCTTTAACATATCTGAACACACAATAGCTAAGACCCAAACTGGGATTAGATACCCTAGTAGTC
>ASV_714
AAGGTTGGGTGCCTGTGGCAATTTCTTAAAAATAAGAGAATGGGGTTTGTTGCATTGATACACTGTTTCTTTCACAAAAGATTTCCCTGTAGCATATGATGCTATTTGATAGCATTTTATCCACAGAAGAACTTCCTTCAAAATTGGAGTAAACCCTCTCTAACCCTGCTGCTGCTTTATCAACTAGGTTTATGGAATTTTCTAAATCCTTTGTTGTCATTTCAACAATGTTCATAGCATCTCCACCT
>ASV_715
AAGGGGCTGTGCCATCCCTGCCAGGGGCAACTTCCACTGGGATCCCAAGGTCCTGCATGGTCAGTCTAACACTGTGTAGTCAAGAAGTCAGACTAGTCTACATGACGGGGGTTCCTAGGAGCTTTGGATTACCCATGGGCTGTACAGTTACTGTTTGTGCATTGTTTGAATGATATTAAAAGAATGATTTAATCTTTATAAGAAGAGCCCTGTTTGAATCTTTATTTGGGAGATGTTTCTCATGACTGAATGCTTAAATACAGAAAATTCAGTTTCAGAATGTGGCTAGCTTCATTTCCTATAATAAGATTAAAATAGCATTTTCTTTCTTATTTTTTTTCTCACCTATACTGGCCATGCAAACATTTTATTTCTTAATTCATAT
>ASV_716
CCTACGGGGGGCTGCAATGCAAAATGTTAGTAGTGTAAACTCTGGAGGATGAATCCCACCATATCACTTGTTGGTTGTGTGACTCACAGAGAGTTTCTACACTTTTCTAAATCTCAGTTTCCTTATTTTAAAAATAAAAATAATTTTTAAAATAGCTGTTGTTCAATAATCAGTTTTGGATTAGATACCCCAGTAGTC
>ASV_717
AGTGAGACTTTGTCTCAAAAGGAAAAAGAAATAAAAACATCCTGCCGCTCATTACAATTGTAACCTCAAAATAGAGCCCACTGGTGAGGTCCTGAATCTCATATGCAGATGCAGTCCACAGTTGGAATTGTGACTGTGATATGCAAACATCGAGCCAGGAATGTCTCATTTCTAAAGCTACAAATGATGACTCACTTCTAAATGTAGTTCATAGGCAGATGAGGACTCTCCTATATTGATCAGCCAATTGGAGAGATGTTGACTCTCATTTCTG
>ASV_718
CCTACGGGTGGCTGCAGCAAGACCATGTCTCAAAAAAACAAAATAAAATAAAATAAATAATTGTAACAGCTAATGGAATAAAACAGGTGTGAAAGTGAATTCCTGTGTTTTGAAATTGTAAAGAATAAAAGGAATAATCACTTGGTGATTGGATTAGTTACCCTAGTAGTC
>ASV_719
TGGGGAATATTGCACAATGGGCGCAAGCCTGATGCAGCCATGCCGCGTGTATGAAGAAGGCCTTAGGGTTGTAAAGTACTTTCAGCGGGGAGGAAGGTGATAAGGTTAATACCCTTGTCAATTGACGTTACCCGCAGAAGAAGCACCGGCTAACTCCGTGCCAGCAGCCGCGGTAATACGGAGGGTGCAAGCGTTAATCGGAATTACTGGGCGTAAAGCGCACGCAGGCGGTCAATTAAGTCAGATGTGAAAGCCCCGAGCTTAACTTGGGAATTGCATCTGAAACTGGTTGGCTAGAGTCTTGTAGAGGGGGGTAGAATTCCATGTGTAGCGGTGAAATGCGTAGAGATGTGGAGGAATACCGGTGGCGAAGGCGGCCCCCTGGACAAAGACTGACGC…
>ASV_720
TGCTTATTTGTAAGTGAAATATCTTTGTGGCTACAAGTCTCCTTTGTGGTTTGGAATTAGGTGCTTGTCCCTGGTGAGGCATTTGTCCTTTACAAACCAGCCCAGAACACTCTGAGCATCTCCAGTGGCACTCTGAACTCATTCTTCAGGGAGCGGTTTTATCTATAAATTGGGACTCCAAAGCTTCTGAGCCAAGTCCAGTCCTGGGTCATTACAGACCCTGCTTCTCACAGG
>ASV_721
CCTACGGGGGGCTGCATTTTCAGAAATGGGGAATTAAGATGAAAAAATAAAATTGGAATGAATAAAACAGAGTTTCATTTTAAACATTCTGAATTTGAGAAAACAAATAAATGCCCAAATGAAACTGTTTAATAAATGATTAAAAATATAATTGAGAATCAGCGAGAGTCTAGACTGTAAATATAAAATTGGAATTTATTAGCATATGAATGATATGTAAGACCTTGGGATTAGATACCCCGGTAGTC
>ASV_722
TGGGGAATATTGCACAATGGGCGCAAGCCTGATGCAGCCATGCCGCGTGTATGAAGAAGGCCTTCGGGTTGTAAAGTACTTTCAGCGAGGAGGAAGGCATTAAGGTTAATAACCTTAGTGATTGACGTTACTCGCAGAAGAAGCACCGGCTAACTCCGTGCCAGCAGCCGCGGTAATACGGGGGGTGCAAGCGTTAATCGGAATTACTGGGCGTAAAGCGCACGCAGGCGGTTTGTCAAGTCGGATGTGAAATCCCCGGGCTCAACCTGGGAACTGCATTCGAAACGGGCAAGCTAGAGTCTTGTAGAGGGGGGTAGAATTCCAGGTGTAGCGGTGAAATGCGTAGAGATCTGGAGGAATACCGGTGGCGAAGGCGGCCCCCTGGACAAAGACTGACGC…
>ASV_723
TGGGGAATATTGCACAATGGGGGAAACCCTGATGCAGCCATGCCGCGTGTGTGAAGAAGGCCTTCGGGTTGTAAAGCACTTTCAGCGAGGAGGAAAGGTTGGTAGCTAATAACTGCCAGCTGTGACGTTACTCGCAGAAGAAGCACCGGCTAACTCCGTGCCAGCAGCCGCGGTAATACGGAGGGTGCGAGCGTTAATCGGAATTACTGGGCGTAAAGCGTGCGCAGGCGGTTTGTTAAGCGAGATGTGAAAGCCCCGGGCTCAACCTGGGAACCGCATTTCGAACTGGCAAACTAGAGTCTTGTAGAGGGGGGTAGAATTCCAGGTGTAGCGGTGAAATGCGTAGAGATCTGGAGGAATACCGGTGGCGAAGGCGCCCCCCTGGACAAAGACTGACGC…
>ASV_724
CCTACGGGAGGCTGCAGTGCCAAAATATAATCAGAGATAAAGCTTAGGTCAAAGTTCATAGAGTTCCCATGAACTATATGACTGGCCACACAGGATCTTTTGTATTTAAGGATTCTGAGATTTTGCTTGAGCAGGATTAGATACCCCAGTAGTC
>ASV_725
TGGGGAATATTGGACAATGGGCGAAAGCCTGATCCAGCCATGCCGCGTGTGTGAAGAAGGTCTTCGGATTGTAAAGCACTTTAAGTTGGGAGGAAGGGCAGTAAGCTAATACCTTGCTGTTTTGACGTTACCGACAGAATAAGCACCGGCTAACTTCGTGCCAGCAGCCGCGGTAATACGAAGGGTGCAAGCGTTAATCGGAATTACTGGGCGTAAAGCGCGCGTAGGTGGTTCGTTAAGTTGGATGTGAAAGCCCCGGGCTCAACCTGGGAACTGCATCCAAAACTGGCGAGCTAGAGTATGGCAGAGGGTGGTGGAATTTCCTGTTTAGCGGTGAAATGCGTAGATATAGGAAGGAACACCAGTGGCGAAGGCGACCACCTGGGCTAATACTGACAC…
>ASV_726
CCTACGGGTGGCAGCCCTGAGTCATAGAACCACAAGGAATCTAGTTTCCTGCCAATTCATGAAACACTGAACTGGAGGCATCCAAAAGGTTTATGCAAGAGAACTAGCATGCAGTGTTAGGCTGATGATGGACAATATTCCATTGCTACCGTGCCAGTTGGAAATAGGATACCAGATGTTTCTGATTTCTGCTGTGTGGATTAGATACCCCAGTAGTC
>ASV_727
TAGGGAATCTTCCGCAATGGGCGAAAGCCTGACGGAGCAACGCCGCGTGAGTGATGAAGGTCTTCGGATCGTAAAACTCTGTTATTAGGGAAGAACAAATGCGTAAGTAACTGTGCGCGTCTTGACGGTACCTAATCAGAAAGCCACGGCTAACTACGTGCCAGCAGCCGCGGTAATACGTAGGTGGCAAGCGTTATCCGGAATTATTGGGCGTAAAGCGCGCGTAGGCGGTTTTTTAAGTCTGATGTGAAAGCCCACGGCTCAACCGTGGAGGGTCATTGGAAACTGAAAAACTTGAGTGCAGAAGAGGAAAGTGGAATTCCATGTGTAGCGGTGAAATGCGCAGAGATATGGAGGAACACCAGTGGCGAAGGCGACTTTCTGGTCTGTAACTGACGC…
>ASV_728
TAGGGAATCTTCCGCAATGGACGCAAGTCTGACGGAGCAACGCCGCGTGAGTGACGAAGGTTTTCGGATCGTAAAACTCTGTTGTGAGGGAAGAACAAGTACCAAGTAACTACTGGTACCTTGACGGTACCTCACCAGAAAGCCACGGCTAACTACGTGCCAGCAGCCGCGGTAATACGTAGGTGGCAAGCGTTGTCCGGAATTATTGGGCGTAAAGCGCGCGCAGGCGGTCCCTTAAGTCTGATGTGAAAGCCCACGGCTCAACCGTGGAGGGTCATTGGAAACTGGGGGACTTGAGTGCAGAAGAGGAAAGTGGAATTCCACGTGTAGCGGTGAAATGCGTAGAGATGTGGAGGAACACCAGTGGCGAAGGCGACTTTCTGGTCTGTAACTGACGCT…
>ASV_729
TAGGGAATCTTCCACAATGGGCGAAAGCCTGATGGAGCGACGCCGCGTGAGTGAGGAAGGTCTTCGGATCGTAAAGCTCTGTGGCCAGGGAAGAAGGACCGGAGGAGGAAGTGCCTCCGGGGTGACGGTACCTGGTGAGGAAGCCCCGGCTAACTACGTGCCAGCAGCCGCGGTAATACGTAGGGGGCGAGCGTTGTCCGGAATTATTGGGCGTAAAGCGCGCGCAGGCGGTCTTTTAAGTCTGGTGTTTAAGCGCGGGGCTCAACCCCGTAGATGCACTGGAAACTGGGGGACTTGAGTGCGGGAGAGGAAAGCGGAATTCCCGGTGTAGCGGTGAAATGCGTAGAGATCGGGAGGAACACCAGTGGCGAAGGCGGCTTTCTGGACCGTAACTGACGC…
>ASV_730
CCTACGGGTGGCAGCAAGGGCAAGAGAAGATCAGTGTTCTAGTTCAAGTTTTTGGGCAGAGTGAGAGAAAACAAATCCTCCGTTCCTCCACCTTTTTGTTCTATTCAGGCTCTCAATGGATTAGATACCCTAGTAGTC
>ASV_731
AGTCCCACCTTTCAAAAGGGATTCAGCCCATAAAATCACATTTTTCTGCATCTTTTTTTGTTGTTGTCAATTAAACCATATCCCCTTCTTAAAGTTGGAGAAAATAATTTCTAAGTTGCTGTCTTTGGGCACAGCATATGGATCTGGAGCTTAACTTTCGGGGAACCTATCTCCAAACTGATTATGGAAACCTCTTTTAAAGAAGTGAGTTAAGAACTTAAAGAACTTATTTACTGGTGTTGGTCTGATTGATGCTATTTCAATGAAAGAGCTG
>ASV_732
TGGGGAATATTGCACAATGGGCGCAAGCCTGATGCAGCCATGCCGCGTGTATGAAGAAGGCCTTCGGGTTGTAAAGTACTTTCAGTCGTGAGGAAGGTGGTAGTGTTAATAGCACTATCATTTGACGTTAGCGACAGAAGAAGCACCGGCTAACTCCGTGCCAGCAGCCGCGGTAATACGGAGGGTGCGAGCGTTAATCGGAATTACTGGGCGTAAAGCGCATGCAGGTGGTTTGTTAAGTCAGATGTGAAAGCCCGGGGCTCAACCTCGGAATAGCATTTGAAACTGGCAGACTAGAGTACTGTAGAGGGGGGTATAATTTCAGGTGTAGCGGTGAAATGCGTAGAGATCTGAAGGAATACCGGTGGCGAAGGCGGCCCCCTGGACAGATACTGACAC…
>ASV_733
TGGGGAATATTGGACAATGGGCGAAAGCCTGATCCAGCCATGCCGCGTGTGTGAAGAAGGCCTTTTGGTTGTAAAGCACTTTAAGCGAGGAGGAGGCTACTTAGATTAATACTCTAGGATAGTGGACGTTACTCGCAGAATAAGCACCGGCTAACTCTGTGCCAGCAGCCGCGGTAATACAGAGGGTGCGAGCGTTAATCGGATTTACTGGGCGTAAAGCGTGCGTAGGCGGCTTTTTAAGTCGGATGTGAAATCCCTGAGCTTAACTTAGGAATTGCATTCGATACTGGGAAGCTAGAGTATGGGAGAGGATGGTAGAATTCCAGGTGTAGCGGTGAAATGCGTAGAGATCTGGAGGAATACCGATGGCGAAGGCAGCCATCTGGCCTAATACTGACG…
>ASV_734
TGGGGAATATTGCACAATGGGCGAAAGCCTGATGCAGCGACGCCGCGTGAGGGATGACGGCCTTCGGGTTGTAAACCTCTTTCAGCACGGAAGAAGCGTAAGTGACGGTACGTGCAGAAGAAGCGCCGGCTAACTACGTGCCAGCAGCCGCGGTAATACGTAGGGCGCAAGCGTTGTCCGGAATTATTGGGCGTAAAGAGCTCGTAGGCGGTTTGTCGCGTCTGCTGTGAAAGCCCGGGGCTTAACCCCGTGGTGTGCAGTGGGTACGGGCAGACTTGAGTGCAGTAGGGGAGACTGGAATTCCTGGTGTAGCGGTGAAATGCACAGATATCAGGAGGAACACCGATGGCGAAGGCAGGTCTCTGGGCTGTTACTGACGCTGAGGAGCGAAAGCATGGG…
>ASV_735
TAGGGAATCTTCCACAATGGACGCAAGTCTGATGGAGCAACGCCGCGTGAGTGAAGAAGGCCTTCGGGTTGTAAAGCACTTTCAGTCGTGAGGAAGGTGGTGTTGTTAATAGCAGCATCATTTGACGTTAGCGACAGAAGAAGCACCGGCTAACTCCGTGCCAGCAGCCGCGGTAATACGGAGGGTGCGAGCGTTAATCGGAATTACTGGGCGTAAAGCGCATGCAGGTGGTTTGTTAAGTCAGATGTGAAAGCCCGGGGCTCAACCTCGGAATAGCATTTGAAACTGGCAAGCTAGAGTACTGTAGAGGGGGGTAGAATTTCAGGTGTAGCGGTGAAATGCGTAGAGATCTGAAGGAATACCGGTGGCGAAGGCGGCCCCCTGGACAGATACTGACAC…
>ASV_736
CTGCGGCAATTTCTTAAAATAAGACAATGAAGTTTACCGTATCAGTTGACTTCTTTCACAAAAGATTTCTCTGTAGTATGCAGTGTTTTTTTGATACCATTTTACCCACAGTAGAACTTCTTTCAAAATTTGAGTCAGTTCTCTCAAATCTTGTCACTGCTTTTTGAACTAAGTTTATATAATATTCCAAATCCTTTGTCATTTCAACAATGTTCACAGCATCTTCACCAGGATTAGATA
>ASV_737
CCTACGGGTGGCTGCCACCGCGGTCACACGATTAACCCAAGTCAATAGAAGCCGGCGTAAAGAGTGTTTTAGATCACCCCCTCCCCAATAAAGCTAAAACTCACCTGAGTTGTAAAAAACTCCAGTTGACACAAAATAGACTACGAAAGTGGCTTTAACATATCTGAACACACAATAGCTAAGACCCAAACTGGGATTAGATACCCCGGTAGTC
>ASV_738
CCTACGGGAGGCTGCAGATGAGGGTACAGAATTAGGTTTGAGCAAAGTAGTGAAAGGCAGTGAGAAGCACAGGGAACATCTGGACTTGATCCTGTGCGTGATGGGGGCTTGCTGAGTATTAATCACAGACTGGAATGATCCAAAACAGAGTAGGGAGAAAGGATTAGATACCCTAGTAGTC
>ASV_739
CCTACGGGGGGCTGCCACCGCGGTCACACGATTAACCCAAGTCAATAGAAGCCGGCGTAAAGAGTGTTTTAGATCACCCCCTCCCCAATAAAGCTAAAACTCACCTGAGTTGTAAAAAACTCCAGTTGACACAAAATAGACTACGAAAGTGGCTTTAACATATCTGAACACACAATAGCTAAGACCCAAACTGGGATTAGATACCCCAGTAGTC
>ASV_740
TTGTGACTCTTTACAGCACCCTCCTTGGTGTCTGTGAGTGGCCCAGACCCTCAGCCAGACAGGCAAAATATCTGCATCAGTGTATGTCTCTCATCCATCGCTGGGTCAGGGTCTGTGGGTAGAACCCCTGCAAGGGACATACATAGTGTGAATATATAGAGTATATATAGATAGATAGATGCTATAGACTGAATGTTTTATCCCCCTCTCTCCCACTAAACCCCCAATACGTATGTCAAAATATAATTCCCTAATGTGACTGTATTTGGAGATGGGATTTTGGAGAGGTAATTAGGTCATAAGAGCTCTGCATA
>ASV_741
TGGGGAATTGTTCACAATGGGCGCAAGCCTGATGACGCAACGCCGCGTGGGGGATGAAGGTCTTCGGATTGTAAACCCCTGTCGAATGGGACGAACGGCCCGCGAGTTAATACATCGCGGGAGTGACGGTACCGTTAAAGGAAGCCACGGCTAACTCTGTGCCAGCAGCCGCGGTAATACAGAGGTGGCAAGCGTTGTTCGGAATTACTGGGCGTAAAGGGCGCGTAGGCGGCCATCTAAGTCAGACGTGAAATCCCCCGGCTTAACCTGGGAACTGCGTCTGATACTGGACGGCTCGAGTTTGGGAGAGGGATGTAGAATTCCAGGTGTAGCGGTGAAATGCGTAGATATCTGGAGGAATACCGGTGGCGAAGGCGGCATCCTGGACCAACACTGACG…
>ASV_742
TAGGGAATCTTCGGCAATGGACGCAAGTCTGACCGAGCAACGCCGCGTGAGTGAAGAAGGTTTTCGGATCGTAAAACTCTGTTGTTAGAGAAGAACAAGGATGAGAGTGGAAAGTTCATCCCTTGACGGTATCTAACCAGAAAGCCACGGCTAACTACGTGCCAGCAGCCGCGGTAATACGTAGGTGGCAAGCGTTGTCCGGATTTATTGGGCGTAAAGCGAGCGCAGGCGGTCTTTTAAGTCTGATGTGAAAGCCCCCGGCTTAACCGGGGAGGGTCATTGGAAACTGGGAGACTTGAGTGCAGAAGAGGAAAGCGGAATTCCATGTGTAGCGGTGAAATGCGTAGATATATGGAGGAACACCAGTGGCGAAGGCGGCTTTCTGGTCTGTAACTGACG…
>ASV_743
TGGGGAATATTGCACAATGGGCGCAAGCCTGATGCAGCGACGCCGCGTGAGGGATGGAGGCCTTCGGGTTGTGAACCTCTTTCGCCAGTGAAGCAGGCCTGCTCCTTGGTGGGTGGGTTGACGGTAGCTGGATAAGAAGCGCCGGCTAACTACGTGCCAGCAGCCGCGGTAATACGTAGGGCGCGAGCGTTGTCCGGAATTATTGGGCGTAAAGAGCTCGTAGGCGGCTGGTCGCGTCTGTCGTGAAATCCTCTGGCTTAACTGGGGGCTTGCGGTGGGTACGGGCCGGCTTGAGTGCGGTAGGGGAGACTGGAACTCCTGGTGTAGCGGTGGAATGCGCAGATATCAGGAAGAACACCGGTGGCGAAGGCGGGTCTCTGGGCCGTTACTGACGCTGAG…
>ASV_744
CCTACGGGCGGCTGCCCTGAGTCATAGAACCACAAGGAATCTAGTTTCCTGCCAATTCATGAAACACTGAACTGGAGGCATCCAAAAGGTTTATGCAAGAGAACTAGCATGCAGTGTTAGGCTGATGATGGACAATATTCCATTGCTACCGTGCCAGTTGGAAATAGGATACCAGATGTTTCTGATTTCTGCTGTGTGGATTAGATACCCTGGTAGTC
>ASV_745
AGTGCGTGGGTCCCTCCACGAGCGGAGTGAGTTGCTTCATGTGAGATTCAGGGAAATGCAGGGACACACTGTCCTCACTGGAGGGCAAAGTAGAGAACTGCTCATCAAAACTTGACAAACTAGACGGGCACATGGAGAATGTGGAGGAACGGTTGGAGAAATCAGAGGCCAGGACCCAAGTCTGTGAAAAAGAAATCGCTGAGAATAAATCTATGACTAATACGATTTTTAAAACTGTTGTTCTTTAGAATGAAAACTGAAGTTGTCGATGGGATAGAAAACATCTGTATCCTGGAAATCCAGGAAGGGGTAAAAGGCCCCAACCATGAAATTTGGAGCATAAATTGTTCCAAACAATGAGATCATCAATGAGAAGTGTGACTACTGAGTACTGCTCAG…
>ASV_746
TGGGGAATATTGCACAATGGGCGAAAGCCTGATGCAGCGACGCCGCGTGAGGGATGACGGCCTTCGGGTTGTAAACCTCTTTCAGTAGGGACGAAGCGCAAGTGACGGTACCTGCAGAAGAAGCACCGGCTAACTACGTGCCAGCAGCCGCGGTAATACGTAGGGTGCGAGCGTTGTCCGGAATTACTGGGCGTAAAGAGCTCGTAGGCGGTTTGTCACGTCGTCTGTGAAATCCTAGGGCTTAACCCTGGACGTGCAGGCGATACGGGCTGACTTGAGTACTACAGGGGAGACTGGAATTTCTGGTGTAGCGGTGGAATGCACAGATATCAGGAAGAACACCGATGGCGAAGGCAGGTCTCTGGGTAGTAACTGACGCTGAGGAGCGAAAGCATGGGT…
>ASV_747
TGAGCAGAGCTCATGCCATTGCATTCCAGCCTGGCTGACAAGAACAAAACCCCATCTCAAAACAAACAAACAAACAAACATATAGGGTGTGATATTTAATAATTGATCTGAAAAAGCAGGGAACCCAGAAAATATAGTAGGCTGAGTTCTGAAGGACTAGATATAAAAGGTGAAAATTAGTAACTCAAAGAAGTTGCACAGAGCAGTTCTAATACAGGTTTTATTTAGGAAAAAAAATTCCATAGCATTTTCTTGCTGTGGAATTT
>ASV_748
GGGTAGTAAGAGGTGCAATAGCTCAAAATAATAACTCTGTATGGCCAGTGTAAAAGGCCAATGGAGGCTTGAGGCTTATTGAATTCAGCTGTTGTTCTCAAATCCCTGGCTGTATATAGACCTTATAACTGTAATGGCATTTACTGTACATCTACTGTACATGACACTTGATATAATGTCTTAGACATTGCCAGCACCTTGTTTTCTGGCCCACTGGCTTGCAATATTCCCCCTGGGGTACCTAAACTCCCCTACCATTTACCACCAGTGGGTGTGTCA
>ASV_749
CAGCTCCCACAGTTTAAGAGCTCGGTGTTACAAGACCGCACCAACCTCAGACCCCAGTTGCAAGTCCCAGGTTGTTATCTTTGCTTCTGACTAATTGACTATAAATTAAGGTTTCTATGATCTCTTTCCCAGTTTGATTAATTTACTAGAGCAGCTCACAGAAGTCAGGAAAACACTTACTTGTGTTTACTTTTTTATCACAAAGGTATTACAAAGAACACACATGAAGAGCCAGATAAAGACATGGATAGGGTAAGACACGTGGGAAGGGGCATGAAGCTTCCATGCCCTCTTTGGGTGCCACCTTTCAGGAATCTCCACTTGTTCAGCTATCCAGAAGCTCCCCAAACCCAGTCCTTTTAGTTTTTTTGTGGAGGCTTCATTACATGGCTATAT
>ASV_750
TGGGGAATATTGCACAATGGGCGCAAGCCTGATGCAGCCATGCCGCGTGTATGAAGAGGGCCTTCGGGTTGTAAAGTACTTTCAGCGGGGAGGAAGGGAGTAAAGTTATTACCTTTGCTCATTGACGTTACCCGCAGAAGAAGCACCGGCTAACTCCGTGCCAGCAGCCGCGGTAATAAGGAGGGTGCAAGCGTTAATCGGAATTACTGGGCGTAAAGCGCGCGCAGGCGGTTTGTTAAGTCAGATGTGAAATCCCCGGGCTCAACCTGGGAACTGCATCTGATACTGGCAAGCTTGAGTCTCGTAGAGGGGGGTAGAATTCCAGGTGTAGCGGTGAAATACGTAGAGATCTGGAGGAATACCGGTGGCGAAGGCGGCCCCCTGGACGAAGACTGACGC…
>ASV_751
TAGGGAATCTTCGGCAATGGACGAAAGTCTGACCGAGCAACGCCGCGTGAGCGAAGAAGGCCTTCGGGTCGTAAAGCTCTGTTGTTAGAGAAGAACATGGGTGAGAGTAACTGTTCACCCCTTGACGGTATCTAACCAGAAAGCCACGGCTAACTACGTGCCAGCAGCCGCGGTAATACGTAGGTGGCAAGCGTTGTCCGGAATTATTGGGCGTAAAGCGCGCGCAGGCGGTCTCTTAAGTCTGATGTGAAAGCCCCCGGCTCAACCGGGGAGGGTCATTGGAAACTGGGAGACTTGAGGACAGAAGAGGAGAGTGGAATTCCAAGTGTAGCGGTGAAATGCGTAGATATTTGGAGGAACACCAGTGGCGAAGGCGGCTCTCTGGTCTGTTACTGACGC…
>ASV_752
CCTACGGGGGGCTGCAGAGCAGCCCAATGAGGAGGTGTGTGCACGGTCTATGGCAAGGATGGGAGGTTGTTTACACATAGGGAGAGGAACAAGTTAGAAAATACAGCATGGCAATGGGAGTCGGGTTTCTCCCTTTTAGAGAGTCACAAATATGGAAAGGAAGAGATCTAGACTGGACTTCTTTGTGTTGGATTAGATACCCCAGTAGTC
>ASV_753
TGAGCTGAGATCGCACTGCACTCAGCCTGGTTGCAGGAGTGAGACCCTGTCTCAAAAACAAACAAACAAAAGCCAATAAAATAAAAAAATAAAAAATTTAAAGTAACTTAGAGTATAAAAATATTAACATACACACAGGTATAACTAAAAATCTCATGACAAAATTTTTAACCTTACTATATTTGATAAGCTCTGATGAATTTTTCTATTTTGTTTTATTTTTATTAATAGACAAGGTTATCATGACATAACTAATTGATTTCACAGCCAGCTCATGGGCTATAACCCACACTTAAAAAATAGGGATGCTATGGTTTGAATACGTCCCTCAAATTTCATGTGTTGGCAATGTAATGCCCAAATACATATGTTGATGATATTTGAAGGTGGGGCCTTTGG…
>ASV_754
TGGGGAATATTGCACAATGGGCGGAAGCCTGATGCAGCGACGCCGCGTGAGGGATGACGGCCTTCGGGTTGTAAACCTCTTTCAGTAGGGAAGAAGCGAGAGTGACGGTACCTGCAGAAGAAGCGCCGGCTAACTACGTGCCAGCAGCCGCGGTAATACGTAGGGCGCAAGCGTTGTCCGGAATTATTGGGCGTAAAGAGCTCGTAGGCGGTTTGTCGCGTCTGCTGTGAAAGCCCGGGGCTCAACCCCGGGTATGCAGTGGGTACGGGCAGACTAGAGTGCAGTAGGGGAGACTGGAATTCCTGGTGTAGCGGTGAAATGCGCAGATATCAGGAGGAACACCGATGGCGAAGGCAGGTCTCTGGGCTGTTACTGACGCTGAGGAGCGAAAGCATGGGG…
>ASV_755
CCTACGGGTGGCAGCCCTGAGTCATAGAACCACAAGGAATCTAGTTTCCTGCCAATTCATGAAACACTGAACTGGAGGCATCCAAAAGGTTTATGCAAGAGAACTAGCATGCAGTGTTAGGCTGATGATGGACAATATTCCATTGCTACCGTGCCAGTTGGAAATAGGATACCAGATGTTTCTGATTTCTGCTGTGTGGATTAGATACCCCGGTAGTC
>ASV_756
CCTACGGGAGGCTGCCCTGAGTCATAGAACCACAAGGAATCTAGTTTCCTGCCAATTCATGAAACACTGAACTGGAGGCATCCAAAAGGTTTATGCAAGAGAACTAGCATGCAGTGTTAGGCTGATGATGGACAATATTCCATTGCTACCGTGCCAGTTGGAAATAGGATACCAGATGTTTCTGATTTCTGCTGTGTGGATTAGATACCCGGGTAGTC
>ASV_757
CCTACGGGTGGCTGCAGTGGGAGTGCCTCACCATGGCAGCTTAATGGGAAGAGGAGCATGTGATAAGTGAGCTCTGCTGCATTTGCTGAAATACCAGCTTATTAGTTCACAGATGCATTTGAGTGGCTCTTAGCACTCTACAAAGCTGGCATGACCTTCTGTGTTCACATTTTTAATGAGTTCTTCAAAAATATTAATGCCTAGAGAATGATATAAATTCAGGCTGGATTAGATACCCCGGTAGTC
>ASV_758
CCTACGGGGGGCTGCCACCGCGGTCACACGATTAACCCAAGTCAATAGAAGCCGGCGTAAAGAGTGTTTTAGATCACCCCCTCCCCAATAAAGCTAAAACTCACCTGAGTTGTAAAAAACTCCAGTTGACACAAAATAGACTACGAAAGTGGCTTTAACATATCTGAACACACAATAGCTAAGACCCAAACTGGGATTAGATACCCGTGTAGTC
>ASV_759
TGGGGAATATTGGACAATGGGCGAAAGCCTGATCCAGCAATGCCGCGTGAGTGATGAAGGCCTTAGGGTTGTAAAGCTCTTTTACCCGGGATGATAATGACAGTACCGGGAGAATAAGCCCCGGCTAACTCCGTGCCAGCAGCCGCGGTAATACGGAGGGGGCTAGCGTTGTTCGGAAATACTGGGCGTAAAGCGCACGTAGGCGGCTTGGTAAGTCAGGGGTGAAATCCCGGAGCTCAACTCCGGAACTGCCTTTGAAACTGCTAGGCTTGAATCTTGGAGAGGCGAGTGGAATTCCGAGTGTAGAGGTGAAATTCGTAGATATTCGGAAGAACACCAGTGGCGAAGGCGACTCGCTGGACAAGTATTGACGCTGAGGTGCGAAAGCGTGGGGAGCAA…
>ASV_760
TGGGGAATATTGCACAATGGGCGCAAGCCTGATGCAGCGACGCCGCGTGGGGGATGAAGGCCTTCGGGTTGTAAACCCCTTTCAGCAGGGAAGAAGCGAAAGTGACGGTACCTGCAGAAGAAGCGCCGGCTAACTACGTGCCAGCAGCCGCGGTAATACGTAGGGCGCAAGCGTTGTCCGGATTTATTGGGCGTAAAGAGCTCGTAGGCGGTCTGTCGCGTCTGCTGTGAAAACCCGAGGCTCAACCTCGGGCCTGCAGTGGGTACGGGCAGACTAGAGTGCGGTAGGGGAGACTGGAATTCCTGGTGTAGCGGTGGAATGCGCAGATATCAGGAGGAACACCGATGGCGAAGGCAGGTCTCTGGGCCGCAACTGACGCTGAGGAGCGAAAGCATGGGG…
>ASV_761
TAGGGAATATTGGACAATGGGCGCAAGCCTGATCCAGCCATGCCGCGTGAGTGAAGAAGGCCTTCGGGTTGTAAAGCTCTTTTGTCCGGAAAGAAAAGCTTCGGGTTAATACCCTGGAGTCCTGACGGTACCGGAAGAATAAGCACCGGCTAACTTCGTGCCAGCAGCCGCGGTAATACGAAGGGTGCAAGCGTTACTCGGAATTACTGGGCGTAAAGCGTGCGTAGGTGGTTTGTTAAGTCTGATGTGAAAGCCCTGGGCTCAACCTGGGAATGGCATTGGATACTGGCAGGCTAGAGTGCGGTAGAGGGTAGTGGAATTCCCGGTGTAGCAGTGAAATGCGTAGAGATCGGGAGGAACATCTGTGGCGAAGGCGACTACCTGGACCAGCACTGACAC…
>ASV_762
TGGGGAATATTGCACAATGGGCGCAAGCCTGATGCAGCCATGCCGCGTGTATGAAGAAGGCCTTCGGGTTGTAAAGTACTTTCAGCGAGGAGGAAGGCATTGAGGTTAATAACCTCAGTGATTGACGTTACTCGCAGAAGAAGCACCGGCTAACTCCGTGCCAGCAGCCGCGGTAATACGGAGGGTGCAAGCGTTAATCGGAATTACTGGGCGTAAAGCGCACGCAGGCGGTCTGTCAAGTCGGATGTGAAATCCCCGGGCTCAACCTGGGAACTGCATTCGAAACTGGCAGGCTAGAGTCTTGTAGAGGGGGGTAGAATTCCAGGTGTAGCGGTGAAATGCGTAGAGATCTGGAGGAATACCGGTGGCGAAGGCGGCCCCCTGGACAAAGACTGACGC…
>ASV_763
TAGGGAATCTTCCGCAATGGGCGAAAGCCTGACGGAGCGACGCCGCGTGAGCGAGGAAGGTCTTCGGGTCGTAAAGCTCTGTTGTCAGGGAAGAAGGCGCGCCGTTCGAACAGGGCGGCGCGGTGACGGTACCTGACGAGGAAGCCCCGGCTAACTACGTGCCAGCAGCCGCGGTAAAACGTAGGGGGCGAGCGTTGTCCGGAATTACTGGGCGTAAAGCGCGCGCAGGCGGTCCTTTAAGTCTGATGTGAAATTCCGCGGCTCAACCGCGGGTGTGCATTGGAAACTGGGGGACTTGAGTGCGGAAGAGGGGAGCGGAATTCCCGGTGTAGCGGTGAAATGCGTAGAGATCGGGAGGAACACCAGTGGCGAAGGCGGCTCTCTGGTCCGCAACTGACG…
>ASV_764
GCGGCTGCAGAGAAAAAGGAAATGCTTATACACTTTTGGTGATAATGTAAATTAGTTCAGCCACTGTGGAAAGCAGGTGAAAATCTCTCACAGAACTTAAGATAGAGCTACCATTTGACCCAAAAGAAAATGAATCACTTGACCAAAAGGACACATGAACAGATATGTTCATTGGAGCAGTATTCACAATAGCAAAGTCATGGAATCAACCTAGGTGCCCATTAATGGTGGATTAGATACCCGT
>ASV_765
CCTACGGGGGGCTGCAAAGTCTGCTGCTCACACAACAGGAATGGCAAGAAGATCTGACGAGAAAGGTGAAATTTTTGTGTGGAATGTGATGTTCTGCTTTGTGTTGTTCTGGGCTTTGCAATTCACCACATGAAAAAAAATTAAATACTGATCATCATATACATTTCTGTTACATTAGGATTAGATACCCGTGTAGTC
>ASV_766
TGGGGAATATTGCACAATGGGCGCAAGCCTGATGCAGCCATGCCGCGTGTATGAAGAAGGCCTTCGGGTTGTAAAGTACTTTCAGCGGGGAGGAAGGTGTTGAGGTTAATAACCTCAGCAATTGACGTTACCCGCAGAAGAAGCACCGGCTAACTCCGTGCCAGCAGCCGCGGTAATACGGAGGGTGCAAGCGTTAATCGGAATTACTGGGCGTAAAGCGCACGCAGGCGGTCTGTCAAGTCGGATGTGAAATCCCCGGGCTCAACCTGGGAACTGCATTCGAAACTGGCAGGCTAGAGTCTTGTAGAGGGGGGTAGAATTCCAGGTGTAGCGGTGAAATGCGTAGAGATCTGGAGGAATACCGGTGGCGAAGGCGGCCCCCTGGACAAAGACTGACGC…
>ASV_767
TGGGGAATATTGGACAATGGGGGGAACCCTGATCCAGCCATGCCGCGTGTGTGAAGAAGGCCTTTTGGTTGTAAAGCACTTTAAGCGAGGAGGAGGCTACTGGTATTAATACTACTGGATAGTGGACGTTACTCGCAGAATAAGCACCGGCTAACTCTGTGCCAGCAGCCGCGGTAATACAGAGGGTGCAAGCGTTAATCGGATTTACTGGGCGTAAAGCGTGCGTAGGTGGCCAATTAAGTCAAATGTGAAATCCCCGAGCTTAACTTGGGAATTGCATTCGATACTGGTTGGCTAGAGTATGGGAGAGGATGGTAGAATTCCAGGTGTAGCGGTGAAATGCGTAGAGATCTGGAGGAATACCGATGGCGAAGGCAGCCATCTGGCCTAATACTGACA…
>ASV_768
CCTACGGGTGGCTGCAAACCACCATGGCACATGTATACCTATGTAACAAACCTGCACGTTCTGCACATGTATCCCAGAACTTAAAGTATAATTTTAAAAATGCTCTAAAATACCCTACAATAAGAAAGTGTTCATTTTTGAACAAGTGTTTCATTTTTGGCAAGTGTTTGTTGCCTGGTTTAGATACCCCAGTAGTC
>ASV_769
GGTGGCAGTTGACTTGGTGGCTGGCATGTTCAGCAGTGCCTGGGGCCCTGTTTCTGGGCAGCCTTTGAGGATTTTCTATGATATTGAATGACAGTTTTAAGTGGCAACTCAGGCCCAGCTCATGCCCTTTTTTGCCTGGACATGTGCTATTTTTATTCACTTATATATCAATTACTTGTAAGGGTTAAACTTTCAAACAGGAAGTATATTGGGACAAAAGGGCTCTTGGGGATTAGATACCCGGG
>ASV_770
GATGGGGCACAGGGTTCTCCATGATCCATGCGAGGGGCTGGGGGAGCTTCCATAGGAAGAGCACCAGAATGAGGGCCTTCCCCCCTCTGCTGCTCCACCTCTTTCTAGGGTGAGTTGAGAACAGCTGCATCCCGGGTGCCCAGGGTCAGGGGAGCTGCATGTCTCGGCCCTAAAAGCTCCTGGAGACCTTGTTGGAAGTTAAGGCCATGTGCAGCCCTTCCTGCACTGGTTCCAGCTTGATAGGCCTTGGTCTGATCACACACTGGGGTTTAAGGATGTTTACAGTAGCATTTTGTTTTTAAATTACGAAATGTTGGGGACAACCTGAATGTCCACTAGTACAGAAATGGCTAAATGATTCATGTTATGTCATCCCA
>ASV_771
CCTACGGGTGGCTGCAGTCACGGTAGTGACTTAGGATACAGATTCTGACCATCACTCCTCCTATCTATCATAGCTAGTGATGGGGTGCAAAGAATCTTGGAATCAGCAATAACAAGTAAAGGAATAGTTCCAAAAGGAAATACCTCCAGGGCTAAGCCAGTGTAAATATTTAATGACAAAGCTTCTAGATTTGGAGATCTCTTCACTTTCTCTTGCGCAGGATTAGATACCCCAGTAGTC
>ASV_772
TGGGGAATATTGGACAATGGGCGAAAGCCTGATCCAGCAATGCCGCGTGAGTGATGAAGGCCTTAGGGTTGTAAAGCTCTTTTACCAGGGATGATAATGACAGTACCTGGAGAATAAGCTCCGGCTAACTCCGTGCCAGCAGCCGCGGTAATACGGAGGGAGCTAGCGTTGTTCGGAATTACTGGGCGTAAAGCGCACGTAGGCGGCGATTCAAGTCAGAGGTGAAAGCCCGGGGCTCAACCCCGGAACTGCCTTTGAAACTAGATTGCTAGAATCCTGGAGAGGCGAGTGGAATTCCGAGTGTAGAGGTGAAATTCGTAGATATTCGGAAGAACACCAGTGGCGAAGGCGACTCGCTGGACAGGTATTGACGCTGAGGTGCGAAAGCGTGGGGAGCAA…
>ASV_773
CCTACGGGCGGCTGCCCTGAGTCATAGAACCACAAGGAATCTAGTTTCCTGCCAATTCATGAAACACTGAACTGGAGGCATCCAAAAGGTTTATGCAAGAGAACTAGCATGCAGTGTTAGGCTGATGATGGACAATATTCCATTGCTACCGTGCCAGTTGGAAATAGGATACCAGATGTTTCTGATTTCTGCTGTGTGGATTAGATACCCGAGTAGTC
>ASV_774
CCTACGGGAGGCTGCAGTGCCAAAATATAATCAGAGATAAAGCTTAGGTCAAAGTTCATAGAGTTCCCATGAACTATATGACTGGCCACACAGGATCTTTTGTATTTAAGGATTCTGAGATTTTGCTTGAGCAGGATTAGATACCCCTGTAGTC
>ASV_775
TGGGGAATCTTGCGCAATGGGCGAAAGCCTGACGCAGCAATGCCGCGTGAGGGAAGACGGCCTTAGGGTTGTAAACCTCTTTCAGCAGGGACGAAAACAGACGGTACCTGCAGAAGAAGCCCCGGCTAACTACGTGCCAGCAGCCGCGGTAATACGTAGGGGGCGAGCGTTGTCCGGAATCATTGGGCGTAAAGAGCGTGTAGGCGGACTGGAAGGTCTGGTGTGAAAGCCCGGGGCTCAACCCCGGAGGGTCACTGGAAACCAACAGTCTTGAGTCCGGAAGAGGAGAGTGGAATTCCTGGTGTAGCGGTGGAATGCGCAGATATCAGGAGGAACACCGATGGCGAAGGCAGCTCTCTGGTACGTGACTGACGCTGAGACGCGAAAGCGTGGGGAGCG…
>ASV_776
TGGGGAATATTGCGCAATGGGGGCAACCCTGACGCAGCCATGCCGCGTGAATGAAGAAGGCCTTCGGGTTGTAAAGTTCTTTCGGTAGCGAGGAAGGCATTTAGTTTAATAGACTAGGTGATTGACGTTAACTACAGAAGAAGCACCGGCTAACTCCGTGCCAGCAGCCGCGGTAATACGGAGGGTGCAAGCGTTAATCGGAATAACTGGGCGTAAAGGGCACGCAGGCGGACTTTTAAGTGAGGTGTGAAAGCCCCGGGCTTAACCTGGGAATTGCATTTCAGACTGGGAGTCTAGAGTACTTTAGGGAGGGGTAGAATTCCACGTGTAGCGGTGAAATGCGTAGAGATGTGGAGGAATACCGAAGGCGAAGGCAGCCCCTTGGGAATGTACTGACGC…
>ASV_777
TGAGGAATATTGGACAATGGGTGAGAGCCTGATCCAGCCATCCCGCGTGAAGGAATAAGGTCCTATGGATTGTAAACTTCTTTTGTATAGGGATAAACCTATCTACGTGTAGATAGCTGAAGGTACTATACGAATAAGCACCGGCTAACTCCGTGCCAGCAGCCGCGGTAATACGGAGGGTGCAAGCGTTATCCGGATTTATTGGGTTTAAAGGGTCCGTAGGCGGATCTGTAAGTCAGTGGTGAAATCTCGCAGCTTAACTGTGAAACTGCCATTGATACTGCAGGTCTTGAGTAAATTTGAAGTGGCTGGAATAAGTAGTGTAGCGGTGAAATGCATAGATATTACTTAGAACACCAATTGCGAAGGCAGGTCACTAAGATTTAACTGACGCTGATG…
>ASV_778
TGGGGAATATTGCACAATGGGCGGAAGCCTGATGCAGCGACGCCGCGTGAGGGATGACGGCCTTCGGGTTGTAAACCTCTTTCAGCAGGGACGAAGCGTAAGTGACGGTACCTGCAGAAGAAGCGCCGGCCAACTACGTGCCAGCAGCCGCGGTAAGACGTAGGGCGCGAGCGTTGTCCGGATTTATTGGGCGTAAAGAGCTCGTAGGCGGCTTGTCGCGTCGACTGTGAAAACCCGCAGCTCAACTGCGGGCCTGCAGTCGATACGGGCAGGCTAGAGTTCGGTAGGGGAGACTGGAATTCCTGGTGTAGCGGTGAAATGCGCAGATATCAGGAGGAACACCGGTGGCGAAGGCGGGTCTCTGGGCCGATACTGACGCTGAGGAGCGAAAGCGTGGGG…
>ASV_779
TTAGGAATATTGGACAATGGGGGCAACCCTGATCCAGCCATGCCGCGTGAATGATGAAGGCCCTAGGGTTGTAAAGTTCTTTTAGAGGTGAAGATAATGACGGTAGCCTCAGAAAAAGCTCCGGCTAACTCCGTGCCAGCAGCCGCGGTAATACGGAGGGAGCGAGCGTTGTTCGGAATCACTGGGCGTAAAGCGTGCGTAGGCGGTTGCGCAAGTCAGGAGTGAAATCCCCGGGCCTAACCCGGGAACTGCTTTTGATACTGCGCTTCTTGAGTATGGGAGAGGTTGGCGGAATTCCGAGTGTAGAGGTGAAATTCGTAGATATTCGGAAGAACACCAGTGGCGTAGGCGGCCAACTGGACCATTACTGACGCTGAGGCACGAAAGCGTGGGGAGCAA…
>ASV_780
GCTGTGGTGCCTGTCACCTTACTTTACAGGAGAAAAGATACTGCTTTCCAGATAACCCTTAAGTGTACAGAATACAAATAAGCAACAACTAGAGTGAGGCCAGTGGGAAAAACACTGGTTTATTTTCCTTTATGAAATTTTTGTGGGTATGGTGTAGGGTCTGGATAACATTGCTTAATGGCTTTTTTGATGTTGTTTTTTTTGAGATGGAGTCTCACTTTGTTGCCTAGGCTGGAGTGCAGTGGCGCGATCTTGGCTCACTGCAACCTCCACCTCAGGAGTTCAGGTGATTCTCCTCCCTCAGCCTCCTGAGTAGCTG
>ASV_781
TGAGGAATATTGGTCAATGGAGGCAACTCTGAACCAGCCATGCCGCGTGCAGGAAGAATGCCCTATGGGTTGTAAACTGCTTTTATTTAGGAAGAATCGCAAGTACGTGTACTTGTTTGACGGTACTAAACGAATAAGGACCGGCTAACTCCGTGCCAGCAGCCGCGGTAATACGGAGGGTCCAAGCGTTATCCGGAATCATTGGGTTTAAAGGGTCCGCAGGCGGGCTATTAAGTCAGTGGTGAAATCTCTTGGCTTAACCAAGAAATTGCCATTGAAACTACTAGTCTTGAATTCGGTCGAAGTGGGCGGAATGTGTCATGTAGCGGTGAAATGCATAGATATGACACAGAACACCGATAGCGAAGGCAGCTCACTAGGCCTGAATTGACGCTCAGG…
>ASV_782
TAGGGAATATTGGGCAATGGCGGAAACGCTGACCCAGCCATGCCGCGTGCAGGATGAAGGCCTTCTGGGTTGTAAACTGCTTTTACCAGGGAAGAAAATACCTTTGCGAAGGGAACTGACGGTACCTGGTGAATAAGCACCGGCTAACTCCGTGCCAGCAGCCGCGGTAATACGGAGGGTGCAAGCGTTGTCCGGATTTATTGGGTTTAAAGGGTGCGTAGGCGGCTTGATAAGTCCGTGGTGAAAGCCAACAGCTCAACTGTTGAACTGCCATGGATACTGTTGGGCTTGAGTACAGACGAGGTAGGCGGAATGGATCGTGTAGCGGTGAAATGCATAGATACGATCCAGAACTCCGATTGCGAAGGCAGCTTACTAGGCTGTAACTGACGCTGAGGC…
>ASV_783
TGGGGAATATTGCACAATGGGCGCAAGCCTGATGCAGCGACGCCGCGTGAGGGATGACGGCCTTCGGGTTGTAAACCTCTGTTAGCAGGGAAGAAGAGAGATTGACGGTACCTGCAGAGAAAGCGCCGGCTAACTACGTGCCAGCAGCCGCGGTAATACGTAGGGCGCGAGCGTTGTCCGGAATTATTGGGCGTAAAGAGCTTGTAGGCGGTTTGTCGCGTCTGCTGTGAAAGGCCGGGGCTTAACCCCGTGTATTGCAGTGGGTACGGGCAGACTAGAGTGCAGTAGGGGAGACTGGAATTCCTGGTGTAGCGGTGGAATGCGCAGATATCAGGAGGAACACCGATGGCGAAGGCAGGTCTCTGGGCTGTAACTGACGCTGAGAAGCGAAAGCATGGG…
>ASV_784
TGAAGGTCAATTGAGATAATATACAGAAAGGGCTTAGCAAAGTGCATTTCACACTGTGAGCACCAGATGAGTGTTAACTGTGGCTGTGATTAATACTAACACGTGCAGTGTGCCTAGCACAGGGTCTGGCACTTGGTAAATACCTGATAAATGGTAGCTATTGTGTTGCGACCATTCTACGCAGGGTTGAGGAAACCACCTCACTTTCTGAGGCCTGGAGAGATTAACTGACGGCTTCAAAGCCCCTGGCTTCTCAGTAGTGAAGCTG
>ASV_785
CTTGAGACATGTATTGAGGCATAAGACGTGGTGCAAGGTATATTATGTGCACCAGCTCACTGGATCTTCACAACAACCCTGTGTTCCTCAGATGTGGAAACCCAAGTTCAGAAATCTTAGGGAACTTTCCCACAGTAACACTAATAGGTAGAAAATCTGGCATTTGAACTATTTGTCACATTTTTTTCTTTCCAGCTATGTGACATTCAGCTACTCAGGGGCATGCCTGTTTTCTTGTCCTCTGAGTGAAAAGAAATACAGGCCTG
>ASV_786
CCTACGGGGGGCTGCAGGAGAGAGAATGAGTGCCAGCAGGGGAAATGTCAGATGGTTATAAAGCCATCAGATCTTGTGAGAACTCACTATCATGAGAACAACATGGGGGAAACCACCCCTATGATTCAATTACCTCCCACCAGGTCCCTCCCTTGACACATGGGGATTAGATACCCTGGTAGTC
>ASV_787
CCTACGGGAGGCAGCAGGTGAGAGAACATTTGACTGTGCCTGGGAAGGTTAGCGGGAAGCCCGAGAGTAGCCCTGAAGGCCAAATAAGAATTCTCTTTGAAAGGGAGATCTTTCAAAGGAGAGAAGCTAGTCTAACTTTTTGGCATCTTTCAGCTCTTGCCTTTCCCAAATGTCTTCTGAAAATCTACTGCTACTTGAGGCTTCCAAGCAGGATTAGATACCCGTGTAGTC
>ASV_788
CAGGAGAATGGCGTGAACCCAGGAGGCGGAGCTTGCAGTGAGCCGAGATCGCGCCACTGCACTCCAGGCTGGGCGACAGAGCGAGACTCCGTCTCAAAAAAAAGAGAAGAGGTAGTACCACCTTCATGTCCTTCCCTGTGACCTAAAATCAAGTTTAAAAATAAAGATGCCTAGGATGTTTTTCCTGATCCCAGGGCTAGTTAGTAATTTTAAGTCCACAGACAATGGGTATCACTAAAAGGAGCAGCACTGAGAAGGAGGAGCCAACAGGAATAGTTTAGGATAAGAGCTAATTGGCACCGTTTCATGCTGGAAGGTGTCACTATATTATAGCCCTACAAGAAAATAGGTTCTCCTAAAGATCGAGAGAATTTAGAGCTATGGAGGCACCACGTGGAG…
>ASV_789
CCTACGGGTGGCAGCCCTGAGTCATAGAACCACAAGGAATCTAGTTTCCTGCCAATTCATGAAACACTGAACTGGAGGCATCCAAAAGGTTTATGCAAGAGAACTAGCATGCAGTGTTAGGCTGATGATGGACAATATTCCATTGCTACCGTGCCAGTTGGAAATAGGATACCAGATGTTTCTGATTTCTGCTGTGTGGATTAGATACCCTTGTAGTC
>ASV_790
GGCCTATCTAAGCTTCCCTCTCGGCCTGGGGCCCAAGGGGTTGAACCTCAAAATTTGAGAACATTACAGGTATGTGACCCATAGTGGGATCTTAGTGTTGGAGGGCCGTGTCTAATCCTGTCTCTGTTTTTGGGCTTTTGTGAAGATTATAGAAGAACCTGGCCATGATAGAGGTGTTATTACTACTGATTGTTCTGTTGGCCCATTATGGCATGATTTAGTCTTCAGTAGAAGGATGAGTAACTTTCATGTTTCCACTGTAGTTTTTCTTGTCTAGAGAATGCTTCCAGCTTCTCTAGAGAAGGGGTAGATAGTTTTCTATCTAACCCTATA
>ASV_791
GGATGTCAGAGTAGTGTTCTGGGAGATTTGGAGTGTAGAGATACCGAAGAGAAACTGCTTGTGATATAAATCTTAGAACATGACACAAAGATACACAGAGAAGGGGATTGATCTTTCTTCTCCGACTGAGAAAGAACAAAAAGATGGAAAAGCAGCAGACGGGAGTATGACAAAAACTAAAGGAAGGGCATTTGAGAAGATGGCAGTGTACCCACAAAATATCAGCATCATGTACTGAGTTAATTAGGCATTAAATAACAGAGGTGCCTTTTTGAGAACTTCT
>ASV_792
TGGGGAATATTGGACAATGGTCGGAAGCCTGATCCAGCCATGCCGCGTGTGTGAAGAAGGCCTTTTGGTTGTAAAGCACTTTAAGCGAGGAGGAGGCTACCTGGATTAATACTCTAGGATAGTGGACGTTACTCGCAGAATAAGCACCGGCTAACTCTGTGCCAGCAGCCGCGGTAATACAGAGGGTGCGAGCGTTAATCGGATTTACTGGGCGTAAAGCGTGCGTAGGCGGCTGATTAAGTCGGATGTGAAATCCCTGAGCTTAACTTAGGAATTGCATTCGATACTGGTCAGCTAGAGTATGGGAGAGGATGGTAGAATTCCAGGTGTAGCGGTGAAATGCGTAGAGATCTGGAGGAATACCGATGGCGAAGGCAGCCATCTGGCCTAATACTGACG…
>ASV_793
CCTACGGGAGGCAGCAGGAGGAGACCTTTCTGTTGAGGGCATAGTTCTGCACAGGAATCTACACATCTTGTAGGATGGCACGGGACTACACACATTGTAGCAATATGAATTTCCTGGTTTTAATATTGCAATGTTGTTCCACAACACGTAACCACAGAGGGAAGCCGCAAAGTGGATTAGATACCCCAGTAGTC
>ASV_794
TAGGGAATCTTCCGCAATGGACGAAAGTCTGACGGAGCAACGCCGCGTGAGTGATGAAGGTTTTCGGATCGTAAAACTCTGTTGTTAGGGAAGAACAAGTACAAGAGTAACTGCTTGTACCTTGACGGTACCTAACCAGAAAGCCACGGCTAACTACGTGCCAGCAGCCGCGGTAATACGTAGGTGGCAAGCGTTGTCCGGAATTATTGGGCGTAAAGCGCGCGCAGGCGGTCCTTTAAGTCTGATGTGAAAGCCCACGGCTCAACCGTGGAGGGTCATTGGAAACTGGGGGACTTGAGTGCAGAAGAGAAGAGTGGAATTCCACGTGTAGCGGTGAAATGCGTAGAGATGTGGAGGAACACCAGTGGCGAAGGCGACTCTTTGGTCTGTAACTGACGC…
>ASV_795
TAGGGAATATTGGGCAATGGGCGAGAGCCTGACCCAGCCATGCCGCGTGCCGGATGAAGGCCTTCTGGGTTGTAAACGGCTTTTCTCAGGGAAGAAAAAGACCATGCGTGGTACACTGACGGTACCTGAGGAATAAGCACCGGCTAACTCCGTGCCAGCAGCCGCGGTAATACGGAGGGTGCAAGCGTTGTCCGGATTTATTGGGTTTAAAGGGTGCGTAGGTGGCCTGTTAAGTCCGGGGTGAAAGCCCACAGCTCAACTGTGGAACTGCCCTGGATACTGGCGGGCTTGAGTCCAGACGAGGTTGGCGGAATGGATGCTGTAGCGGTGAAATGCATAGATAGCATCCAGAACCCCGATTGCGTAGGCAGCTGACTAGGCTGGTACTGACACTGAGGC…
>ASV_796
CCTACGGGTGGCTGCAGTGCCAAAATATAATCAGAGATAAAGCTTAGGTCAAAGTTCATAGAGTTCCCATGAACTATATGACTGGCCACACAGGATCTTTTGTATTTAAGGATTCTGAGATTTTGCTTGAGCAGGATTAGATACCCCAGTAGTC
>ASV_797
TGGGGAATATTGGACAATGGGCGCAAGCCTGATCCAGCCATGCCGCGTGAGTGATGAAGGCCCTAGGGCTGTAAAGCTCTTTCACCGGTGAAGATAATGACGGTAACCGGAGAAGAAGCCCCGGCTAACTTCGTGCCAGCAGCCGCGGTAATACGAAGGGGGCTAGCGTTGTTCGGAATTACTGGGCGTAAAGCGCACGTAGGCGGGTATTTAAGTCAGGGGTGAAATCCCGGAGCTCAACTCCGGAACTGCCTTTGATACTGGGTACCTAGAGTATGGAAGAGGTAAGTGGAATTCCGAGTGTAGAGGTGAAATTCGTAGATATTCGGAGGAACACCAGTGGCGAAGGCGGCTTACTGGTCCATTACTGACGCTGAGGTGCGAAAGCGTGGGGAGCAA…
>ASV_798
TGAGGAATCTTCCACAATGGGCGAAAGCCTGATGGAGCAACGCCGCGTGAAGGATGAAGGCCTTAGGGTCGTAAACTTCTTTTATAAGTGAAGAATATGACGGTAACTTATGAATAAGCACCGGCTAACTACGTGCCAGCAGCCGCGGTCATACGTAGGGTGCAAGCATTATCCGGAGTGACTGGGCGTAAAGAGTTGCGTAGGCGGTTAGTAAAGTGAATAGTGAAACCTGGTGGCTCAACCATACAGACTATTATTCAAACTCACTAACTCGAGAATGGTAGAGGTAATTGGAATTTCTAGTGTAGGAGTGAAATCCGTAGATATTAGAAGGAACACCAATGGCGTAGGCAGATTACTGGACCATTTCTGACGCTAAGGCACGAAAGCGTGGGGAGC…
>ASV_799
GATGGACTGAGTGCAAGCAGGGGAAATGCCAGACACTTATAATACCGTCAGATCTCATGAGACTCACTCACCATCAGGAGAACAGCATGAGGGAATCTGTCCCCATGATCCAATTAGCTCCACCTGGTCCCACCCTTGACACATGGAGAATGTGGGGATTACAATTCAAGATGATATTTTAGGTAGAGACATGGCCAAACCAAATCATTAACCTATTATTGTTTTATGATGTAAACAGAATATGTGAGACTTCT
>ASV_800
GGGGAGGAGAAGGCCTTGTTAGAATCTGAAGGAGCTGGGATTCCAGTCCATCAGCTGCAGAACCTTTGGCAGGTAACTTAATCACCTTCACTCCTCCAGCTTCAGTTTCCTTCATCAATGGGAATATTAGTACATATCCCAAAGGCTTGTTATGAATGTCAGCAATAATGGATATATAGTGTCCAGCACTGAGCCTCCATGTAATTATTGTCTAGTAAATGGCATGTGGTGTGCATTATCGTCATCATTATTGTTATTTGTATGTGGGTGGTAAGGTCAAAAAGGATTTTAGAAATTTGAGGCTAAATATGTTGAGCCAAGTATTATGTCTTATGTATGCCTGTATACCTGATGCTCAAAACTCTACCCAGCAGCTGGCAACTGCTCAGTAAAGTTTGA…
>ASV_801
TGGGGAATATTGCACAATGGGCGGAAGCCTGATGCAGCGACGCCGTGTGAGGGATGAAGGCCTTCGGGTTGTAAACCTCTTTCAGCAGGGACGAAGCGTGAGTGACGGTACCTGCAGAAGAAGCGCCGGCCAACTACGTGCCAGCAGCCGCGGTAAGACGTAGGGCGCGAGCGTTGTCCGGATTTATTGGGCGTAAAGAGCTCGTAGGCGGCTTGTCGCGTCGACTGTGAAAACCCGCGGCTTAACTGTGGGCTTGCAGTCGATACGGGCGGGCTAGAGTTCGGTAGGGGAGACTGGAATTCCTGGTGTAGCGGTGAAATGCGCAGATATCAGGAGGAACACCGGTGGCGAAGGCGGGTCTCTGGGCCGATACTGACGCTGAGGAGCGAAAGCGTGGGG…
>ASV_802
AAGAAAAATGAGAGGGAGAGGGAAAAAAGTTGGTGGAAGTAACAGAAGCATGGAAAAGGTGGGAAAAGGAATGTGGGTAAATGGATAAGGAAAGGAGACAGAAGGGAGGAGGAAGGAATGATGGAAGGACCCAGCTTTTCTCCTGCTCTGCCCACGTGGTTTGAAAATAGAGGCTTGAGCCTGAGAAAGCTACGGCCCAAGCAGATGGTATCTTTGCAGTGCTGGTGCCTGGGCAATGTGGATCTTAGGTCACGGGTGACAAGGAGCTTCAGCGCCAAGTCTCTTACTTTGCTCTTGTCAAATTCTTGAAAATGTGACTCTGTATCTTTAGTTCTCTTGGGGTACATCCAAAGAAATCAGTACCCCATGAA
>ASV_803
TGAGGAATATTGGTCAATGGAGGCAACTCTGAACCAGCCATGCCGCGTGCAGGATGACGATCCTATGGATTGTAAACTGCTTTTGTACAGGAAGAAATGCAATTACGTGTAGTTGTTTGACGGTACTGTAAGAATAAGGACCGGCTAACTCCGTGCCAGCAGCCGCGGTAATACGGAGGGTCCGAGCGTTATCCGGAATTATTGGGTTTAAAGGGTTCGTAGGCGGCTAAATAAGTCAGTGGTGAAATCTCCTAGCTTAACTAGGAAATGGCCGTTGAAACTGTATAGCTTGAATTATTAGGAAGTAACTAGAATATGTAGTGTAGCGGTGAAATGCTTAGATATTACATGGAATACCAATTGCGAAGGCAGGTTACTACTGATTGATTGACGCTGATG…
>ASV_804
CCTACGGGGGGCAGCAGGAGAGAGAATGAGTGCCAGCAGGGGAAATGTCAGATGGTTATAAAGCCATCAGATCTTGTGAGAACTCACTATCATGAGAACAACATGGGGGAAACCACCCCTATGATTCAATTACCTCCCACCAGGTCCCTCCCTTGACACATGGGGATTAGATACCCCTGTAGTC
>ASV_805
TGGGGAATATTGCACAATGGGCGCAAGCCTGATGCAGCCATGCCGCGTGTATGAAGAAGGCCTTAGGGTTGTAAAGTACTTTCAGTCGGGAGGAAGGCGTTGAAATTAATACTTTCAGCGATTGACGTTACCGACAGAAGAAGCACCGGCTAACTCCGTGCCAGCAGCCGCGGTAATACGGGGGGTGCAAGCGTTAATCGGAATTACTGGGCGTAAAGCGCACGCAGGCGGTTGATTAAGTTAGATGTGAAAGCCCCGGGCTTAACCTGGGAATGGCATCTAAAACTGGTCAGCTAGAGTCTTGTAGAGGGGGGTAGAATTCCATGTGTAGCGGTGAAATGCGTAGAGATGTGGAGGAATACCGGTGGCGAAGGCGGCCCCCTGGACAAAGACTGACGC…
>ASV_806
CCTACGGGGGGCTGCAAGGAGCAAAGTGATAAGCTTGAATTAAGGTGGTGGCAGATGAGAAGGAAAGGAAGGGTCAAAGTAAAGTTTTATGAAGAAAAAATTTACAGGGACTGGATCCTGGGTGTGAGATACAAGAGTGAGGCAGGATTAGATACCCTTGTAGTC
>ASV_807
CCTACGGGGGGCAGCAGGTGAGAGAACATTTGACTGTGCCTGGGAAGGTTAGCGGGAAGCCCGAGAGTAGCCCTGAAGGCCAAATAAGAATTCTCTTTGAAAGGGAGATCTTTCAAAGGAGAGAAGCTAGTCTAACTTTTTGGCATCTTTCAGCTCTTGCCTTTCCCAAATGTCTTCTGAAAATCTACTGCTACTTGAGGCTTCCAAGCAGGATTAGATACCCTGGTAGTC
>ASV_808
CCTGGGGTCTAGTGTTAATAACTTTTTAATCAGTCTTTCAAGTTGAAGGGAAAAAATGGTGGGACATGATATTTTCTTGTGATAGTTTTATTATTGAGGTCTGTAGGGCTCCCTGAGTAGAAGGGCAGGGTCCAGCCACCATGGAATAGAGAATGACATGGAAGCTCCATATGTCCATGGTGGGGCACTGGCACTCCCAGGCCCAGGAAGAGTTCTGGGGCAGGAATGGTGGTCTTCTGCCCTGACTTCTGGCCCTCGTCAGGCAGCTGAAAATTAAAAAGTGTGAACAGCTGGCTCCCTTTGAGCCCTCTTTGGTTCCATGGGGAAGGTGGACTTTGTCAGATGGGGAAGAACAGGTGGGACCCCCAGGAGGAAGGGACTGTGCTCCAGTGATGGAGC…
>ASV_809
CCTACGGGGGGCTGCCACCGCGGTCACACGATTAACCCAAGTCAATAGAAGCCGGCGTAAAGAGTGTTTTAGATCACCCCCTCCCCAATAAAGCTAAAACTCACCTGAGTTGTAAAAAACTCCAGTTGACACAAAATAGACTACGAAAGTGGCTTTAACATATCTGAACACACAATAGCTAAGACCCAAACTGGGATTAGATACCCTTGTAGTC
>ASV_810
CCTACGGGGGGCTGCCACCGCGGTCACACGATTAACCCAAGTCAATAGAAGCCGGCGTAAAGAGTGTTTTAGATCACCCCCTCCCCAATAAAGCTAAAACTCACCTGAGTTGTAAAAAACTCCAGTTGACACAAAATAGACTACGAAAGTGGCTTTAACATATCTGAACACACAATAGCTAAGACCCAAACTGGGATTAGATACCCTAGTAGTC
>ASV_811
TGGGGAATATTGCACAATGGGCGGAAGCCTGATGCAGCAACGCCGCGTGCGGGATGACGGCCTTCGGGTTGTAAACCGCTTTCACCATCGACGAAGCTTTTTGTGACGGTAGGTGGAGAAGAAGCACCGGCTAACTACGTGCCAGCAGCCGCGGTGATACGTAGGGTGCGAGCGTTGTCCGGATTTATTGGGCGTAAAGAGCTCGTAGGCGGTTTATTGCGTCGGAAGTGAAAACTTGGGGCTTAACTCTGAGCTTGCTTTCGATACGGGTAGACTTGAGGAAGGTAGGGGAGAATGGAATTCTTGGTGGAGCGGTGGAATGCGCAGATATCAGGAGGAACACCGGTGGCGAAGGCGGTTCTCTGGACCTTTCCTGACGCTGAGGAGCGAAAGCGTGGG…
>ASV_812
CCTACGGGAGGCTGCATCCGCTGCAAACTGTGCCTGAGTGTGGCCTTAATGCGTTAGCGTTAGTCCCGGGGAGAAATCTCGCTAGGCATTCAGTGTGCTTACTTAACTGAATATGAGTTGTAAATAATTGATTTCTCCTCCAGGCTATAATTTCCAAAGGCACCCTTTCATTTTCTTATTAATGTGTGGATTAGATACCCCAGTAGTC
>ASV_813
CCTACGGGGGGCAGCAGTGCCAAAATATAATCAGAGATAAAGCTTAGGTCAAAGTTCATAGAGTTCCCATGAACTATATGACTGGCCACACAGGATCTTTTGTATTTAAGGATTCTGAGATTTTGCTTGAGCAGGATTAGATACCCCTGTAGTC
>ASV_814
CCTACGGGTGGCAGCATGTGCAAAGGTCCTGAGGTGACAGACCACATGGCTGGTCAGAGACCTGAGAGTAGCTCAGTGTGATTAGTGTATGAAGTAAGAAGTAGGAATGGTGAGATGTGACTGTGGAGGAAAACTAGGTCTTTATTAGGACAAACCTCAAAAATCATATTAAGGAACTCATATTAAAGACAATGGGAAATAATTGAAGGTTACTATGAGTGAGTAGGATTAGATACCCCTGTAGTC
>ASV_815
TGGGGAATATTGGACAATGGGCGAAAGCCTGATCCAGCAACGCCGCGTGAGGGATGACTGCCTTCGGGTTGTAAACCTCTTTCAGTACCGACGAAGCGCAAGTGACGGTAGGTACAGAAGAAGCACCGGCCAACTACGTGCCAGCAGCCGCGGTAATACGTAGGGTGCGAGCGTTGTCCGGAATTATTGGGCGTAAAGGGCTCGTAGGCGGTTTGTCGCGTCGGGAGTGAAAACTCAGGGCTTAACTCTGAGCTTGCTTCCGATACGGGCAGACTAGAGGTATGCAGGGGAGAACGGAATTCCTGGTGTAGCGGTGAAATGCGCAGATATCAGGAGGAACACCGGTGGCGAAGGCGGTTCTCTGGGCATTACCTGACGCTGAGGAGCGAAAGTGTGGGG…
>ASV_816
CACAGGGTGTGCAGAGGGCAAGGGCAGGAAGGAGAGCTGGAGTGAGGCCACCAAGGGTCATTTGTGCTGCTCCCAAGATCTGGGTGGTTATCCTGTAATAACGGGGAACTAATAAAATCCACCAGTGACCATACGGAGCGCTGTGGAGGCCTTACAAGTACCAAGGCTTACAAGTACCTGTCAGCATGTGGAAAACAATGTAGGGGAGGACCGACTTCAAGTCACGGTCAGAGACAGACGTCATGTAAGCACACTGCTGCTCTTACGCTGTGTG
>ASV_817
TGGGGAATATTGCACAATGGGCGAAAGCCTGATGCAGCAACGCCGCGTGAACGATGAAGGTCTTCGGATCGTAAAGTTCTGTCGCAGGGGAAGATAATGACGGTACCCTGTGAGGAAGCACCGGCTAACTACGTGCCAGCAGCCGCGGTAATACGTAGGGTGCTAGCGTTATCCGGATTTACTGGGCGTAAAGGGTGCGTAGGTGGTCTTTCAAGTCGGTGGTTAAAGGCTACGGCTCAACCGTATTAAGCCGCCGAAACTGGAAGACTTGAGTGCAGGAGAGGAAAGTGGAATTCTCAGTGTAGCGGTGAAATGCGTAGATATTGAGAAGAACACCAGTAGCGAAGGCGGCTTTCTGGACTGTAACTGACACTGAGGCACGAAAGCGTGGGTAGCAAA…
>ASV_818
TGGGGAATATTGGACAATGGGCGAAAGCCTGATCCAGCAATGCCGCGTGAGTGATGAAGGCCTTAGGGTTGTAAAGCTCTTTTACCCGGGATGATAATGACAGTACCGGGAGAATAAGCTCCGGCTAACTCCGTGCCAGCAGCCGCGGTAATACGGAGGGAGCTAGCGTTGTTCGGAATTACTGGGCGTAAAGCGCACGTAGGCGGCTTTGTAAGTTAGAGGTGAAAGCCTGGAGCTCAACTCCAGAATTGCCTTTAAGACTGCATCGCTCGAATCCGGGAGAGGTGAGTGGAATTCCGAGTGTAGAGGTGAAATTCGTAGATATTCGGAAGAACACCAGTGGCGAAGGCGGCTCACTGGACCGGTATTGACGCTGAGGTGCGAAAGCGTGGGGAGCAA…
>ASV_819
CCTACGGGGGGCTGCAGGAGAGAGAATGAGTGCCAGCAGGGGAAATGTCAGATGGTTATAAAGCCATCAGATCTTGTGAGAACTCACTATCATGAGAACAACATGGGGGAAACCACCCCTATGATTCAATTACCTCCCACCAGGTCCCTCCCTTGACACATGGGGATTAGATACCCTTGTAGTC
>ASV_820
CCTACGGGAGGCTGCACCTGTCTCAGGGTGCTTTTCATCAGGGCTTGTGTTTGAATTTAAGTTGGCCCAATAAACAGCAGCACTCCTCTCTGCCTTCATAATGGATCAACTGAGAAATAAGGCTTTTTGAATAAAGCAGATGAAAATCCCAAGTTGTCTCTGTTATGGATATAGCTAGTCCCTGGAGGATGTGGCTGATATCACAGCCACCTGATTTTTTCTGGATTAGATACCCTAGTAGTC
>ASV_821
CCTACGGGAGGCAGCAGGTGAGAGAACATTTGACTGTGCCTGGGAAGGTTAGCGGGAAGCCCGAGAGTAGCCCTGAAGGCCAAATAAGAATTCTCTTTGAAAGGGAGATCTTTCAAAGGAGAGAAGCTAGTCTAACTTTTTGGCATCTTTCAGCTCTTGCCTTTCCCAAATGTCTTCTGAAAATCTACTGCTACTTGAGGCTTCCAAGCAGGATTAGATACCCGGGTAGTC
>ASV_822
TGGGGCACTGGGGAAGAGGCAGGGGACATGACCTACTGAGACAAGAGTAAGGGTGGCTAAGGGAGTGCTTGTGCCACTCCTCTCCCATCCACTGGTAGCAGCTGTGTGGTGTGGAAAAATCTGTGCACCTGGGATAGAATGCGGCAATTGTGAGACTTTTCTTTCAATGTAGTGCTGTCCTGTTATCGCAGAGTGAAGCTGTGCTAGGTTCAGTTAGTACATACACATGGCGGGAGCATTTGGACCATACCTAGCCAGAGGGGACTCACCCTTTCCAGGGGTTGGAACTTGAGTTTCTCGGTAGGCCTTGCCATCATGGGCCAAAGTGCTCTAGGGTTTTGGGTAAACTCGAAAGGCAGTCTGTGCCACAAGGACCACAATTTCTAGGCAAATACCAGT…
>ASV_823
CCTACGGGGGGCTGCACAGGCTGAAAACAAAAGCGAGTTAGAAAAACAAGTTTAGGTAAATTCACAGATAATACCATTGGAAGGAGAGATTTACAGTGTGATGGTGAAATGCACTGGCTTTGGATTAGATACCCCGGTAGTC
>ASV_824
TGGGGAATCTTAGACAATGGGGGCAACCCTGATCTAGCCATGCCGCGTGAGTGATGAAGGCCTTAGGGTTGTAAAGCTCTTTCAGCTGGGAAGATAATGACGGTACCAGCAGAAGAAGCCCCGGCTAACTCCGTGCCAGCAGCCGCGGTAATACGGAGGGGGCTAGCGTTGTTCGGAATTACTGGGCGTAAAGCGCACGTAGGCGGATCGGAAAGTTGGGGGTGAAATCCCGGGGCTCAACCCCGGAACTGCCTTCAAAACTACTGGTCTGGAGTTCGAGAGAGGTGAGTGGAATTCCGAGTGTAGAGGTGAAATTCGTAGATATTCGGAGGAACACCAGTGGCGAAGGCGGCTCACTGGCTCGATACTGACGCTGAGGTGCGAAAGCGTGGGGAGCAA…
>ASV_825
TGAGGAATATTGGTCAATGGACGAGAGTCTGAACCAGCCAAGTAGCGTGAAGGATGACTGCCCTATGGGTTGTAAACTTCTTTTATAAGAGAATAAAGTGTCCCACGTGTGGGATTTTGTATGTATCTTATGAATAAGGATCGGCTAACTCCGTGCCAGCAGCCGCGGTAATACGGAGGATCCGAGCGTTATCCGGATTTATTGGGTTTAAAGGGTGCGTAGGCGGACTGATAAGTCAGCTGTGAAAGTTTACGGCTCAACCGTGAAATTGCAGTTGATACTGTTAGTCTTGAGTATACATGAGGTGGGCGGAATTTGTGGTGTAGCGGTGAAATGCTTAGATATCACAAAGAACTCCAATTGCGAAGGCAGCTCACTGGGGTATAACTGACGCTGAGG…
>ASV_826
CCTACGGGGGGCTGCAGGTCCTTTAGCTGAGGGTCTAGACACAATGGGTGCTTGTCCAGGCCCAGTGCAGGGGATGTCCCTGGAGTTACTGCTAGGGGCTGAATTGTGTCCCCCCAAATTCATGAGTTGAAACCCTGATTCCCAATGTGATGCTATTTGGCAGTGGGTCCTTTGGTAGGTACTTAAGGTTAAAGGAAATCCATGAGGGTGAGGCCTTCATGCTGGGATTAGATACCCCTGTAGTC
>ASV_827
CCTACGGGCGGCAGCAGGTGAGAGAACATTTGACTGTGCCTGGGAAGGTTAGCGGGAAGCCCGAGAGTAGCCCTGAAGGCCAAATAAGAATTCTCTTTGAAAGGGAGATCTTTCAAAGGAGAGAAGCTAGTCTAACTTTTTGGCATCTTTCAGCTCTTGCCTTTCCCAAATGTCTTCTGAAAATCTACTGCTACTTGAGGCTTCCAAGCAGGATTAGATACCCGAGTAGTC
>ASV_828
TGGCTAGTTTTTAGGTATATTTTGAAGGTAGTGAAACATGGGATGTGAAATAGGTTGAACAACATAAGACGACTTCAACATTTTTTGCCTGAGCAGTTGGAGTGATGGTATTGTCATTTGAGGTTGGTGTCAGAGGCCCCAAAGTTGGGATCAGGAAGCAGGCATAGAGACTGAGTTAAGGGGACTTTTAAGTTACGACTTCACCATAGCCTTTGGATGGTTGATCCGTAACCCCAGTCACTGACATCTGGCAACACACATGTCTAAGTATCTCTAGATGAGAGTTCACATTGGAACCCAAATAGACTGACTTGGAGAACAGTCCTGACCCTGAGGACCTAGTTGTAAGTAACTTGGATAAGATTCAGATGCAAAGGAGTGGGTAAATACAGAATATGA…
>ASV_829
CCTACGGGAGGCTGCCACCGCGGTCACACGATTAACCCAAGTCAATAGAAGCCGGCGTAAAGAGTGTTTTAGATCACCCCCTCCCCAATAAAGCTAAAACTCACCTGAGTTGTAAAAAACTCCAGTTGACACAAAATAGACTACGAAAGTGGCTTTAACATATCTGAACACACAATAGCTAAGACCCAAACTGGGATTAGATACCCTGGTAGTC
>ASV_830
CCTACGGGAGGCAGCCCTGAGTCATAGAACCACAAGGAATCTAGTTTCCTGCCAATTCATGAAACACTGAACTGGAGGCATCCAAAAGGTTTATGCAAGAGAACTAGCATGCAGTGTTAGGCTGATGATGGACAATATTCCATTGCTACCGTGCCAGTTGGAAATAGGATACCAGATGTTTCTGATTTCTGCTGTGTGGATTAGATACCCCAGTAGTC
>ASV_831
CCTACGGGAGGCTGCAGTTAATTATTTCTCTTTGGCCTTCTTTTATCTGGAACATTTCCATACCTTTTTATTTTCGCCTTTTAAAACATTGATTTTTTAAAAATAATTTTTTAAAAACAATATTCTCACTTTGAATTTGATAGATCCTTGGGATTAGTTACCCTAGTAGTC
>ASV_832
CCTACGGGAGGCTGCAGTGCCAAAATATAATCAGAGATAAAGCTTAGGTCAAAGTTCATAGAGTTCCCATGAACTATATGACTGGCCACACAGGATCTTTTGTATTTAAGGATTCTGAGATTTTGCTTGAGCAGGATTAGATACCCTAGTAGTC
>ASV_833
TGGGGAATATTGCACAATGGGCGCAAGCCTGATGCAGCGACGCCGCGTGCGGGATGGAGGCCTTCGGGTTGTAAACCGCTTTTGTTTGGGAGCAAGCCCTTCGGGGTGAGTGTACCTTTCGAATAAGCACCGGCTAACTACGTGCCAGCAGCCGCGGTAATACGTAGGGTGCGAGCGTTATCCGGATTTATTGGGCGTAAAGGGCTCGTAGGCGGTTCGTCGCGTCCGGTGTGAAAGTCCATCGCCTAACGGTGGATCTGCGCCGGGTACGGGCGGGCTGGAGTGCGGTAGGGGAGACTGGAATTCCCGGTGTAACGGTGGAATGTGTAGATATCGGGAAGAACACCAATGGCGAAGGCAGGTCTCTGGGCCGTTACTGACGCTGAGGAGCGAAAGCGT…
>ASV_834
TGGGGAATCTTAGACAATGGGGGCAACCCTGATCTAGCCATGCCGCGTGAGTGATGAAGGCCTTAGGGTTGTAAAGCTCTTTCAGCTGGGAAGATAATGACGGTACCAGCAGAAGAAGCCCCGGCTAACTCCGTGCCAGCAGCCGCGGTAATACGGAGGGGGCTAGCGTTGTTCGGAATTACTGGGCGTAAAGCGCACGTAGGCGGACTGGAAAGTCAGAGGTGAAATCCCAGGGCTCAACCTTGGAACTGCCTTTGAAACTATCAGTCTGGAGTTCGAGAGAGGTGAGTGGAATTCCGAGTGTAGAGGTGAAATTCGTAGATATTCGGAGGAACACCAGTGGCGAAGGCGGCTCACTGGCTCGATACTGACGCTGAGGTGCGAAAGCGTGGGGAGCAA…
>ASV_835
TGGGGAATATTGCACAATGGGCGCAAGCTTGATGCAGCGACGCCGCGTGAGGGATGACGGCTTTCGGGTTGTAAACCTCTTTCGATGGGGAACAAGGCCATATTTTTGTGTGGTTGAGGGTACCTGTATAAGAAGCGCCGGCTAACTACGTGCCAGCAGCCGCGGTAATACGTAGGGCGCGAGCGTTGTCCGGAATTATTGGGCGTAAAGAGCTCGTAGGCGGCTTGTCGCGTCTGCTGTGAAAACGCGGGGCTTAACTCCGCGCTTGCAGTGGGTACGGGCAGGCTAGAGTGTAGTAGGGGAGACTGGAATTCCTGGTGTAGCGGTGGAATGCGCAGATATCAGGAGGAACACCGATGGCGAAGGCAGGTCTCTGGGCTATGACTGACGCTGAGGAGC…
>ASV_836
TGGGGAATATTGGACAATGGGGGGAACCCTGATCCAGCCATGCCGCGTGTGTGAAGAAGGCCTTTTGGTTGTAAAGCACTTTAAGCGAGGAGGAGGCTTACCTGGTTAATACCTGGGATAAGTGGACGTTACTCGCAGAATAAGCACCGGCTAACTCTGTGCCAGCAGCCGCGGTAATACAGAGGGTGCGAGCGTTAATCGGATTTACTGGGCGTAAAGCGCGCGTAGGTGGTTAATTAAGTCAAATGTGAAATCCCCGAGCTTAACTTGGGAATTGCATTCGATACTGGTTAGCTAGAGTATGGGAGAGGATGGTAGAATTCCAGGTGTAGCGGTGAAATGCGTAGAGATCTGGAGGAATACCGATGGCGAAGGCAGCCATCTGGCCTAATACTGACG…
>ASV_837
TAGGGAATTTTCCACAATGGACGAAAGTCTGATGGAGCAACGCCGCGTGAACGATGAAGGTCTTCGGATTGTAAAGTTCTGTTGTCAGGGACGAACAAGTACCGTTTGAACAAGGCGGTACCTTGACGGTACCTGACGAGAAAGCCACGGCTAACTACGTGCCAGCAGCCGCGGTAATACGTAGGTGGCAAGCGTTGTCCGGAATTATTGGGCGTAAAGCGCGCGCAGGCGGCTATGTAAGTCTGGTGTTAAAGCCCGGGGCTCAACCCCGGTACGCATCGGAAACTGTGTAGCTTGAGTGCAGAAGAGGAAAGCGGTATTCCACGTGTAGCGGTGAAATGCGTAGAGATGTGGAGGAACACCAGTGGCGAAGGCGGCTTTCTGGTCTGTAACTGACGC…
>ASV_838
TGGCAGAGCATGGGAAGAATCCCTTGGGGAGCCATGTCCAGTCTTGCAGATGCTAATTAATCTTGTCATCATGTTGTGCCATTCCTCCTCCTTGGTAGCTCTGTCGGAGCATTCTGAACAATCACAGTAAGAGAAATGCAATGACAGCCATGCTTCATCTCCAGCTGTTTCCTGAGAAGATGACAGGTATTCATGAAGCATTCCTCACAGTCCTGATGAGACTGAGGAGCAGAGTCCACTCCTCAAAAGATCCTGGAGTGTTGACATGTTCTGATGGTGTCAGTGATCTGCCAGGATTTGGGTATTTTATCCAGTGAT
>ASV_839
TGGGGAATATTGGACAATGGGCGAAAGCCTGATCCAGCGACGCCGCGTGTGTGAAGAAGGCCTGCGGGTTGTAAAGCACTTTTAGTGGGGATGAAAAGCTCAGGGCTAATACCTCTGGGTCTTGACCTAACCCACAGAAAAAGCACCGGCTAACTCTGTGCCAGCAGCCGCGGTAATACAGAGGGTGCGAGCGTTAATCGGAATTACTGGGCGTAAAGCGTGCGTAGACGGTTGCGTAAGTCAGATGTGAAAGCCCCGGGCTCAACCTGGGAATTGCATTTGAGACTGCGTAGCTAGGGTACGGAAGAGGGAAGCGGAATTTCCGGTGTAGCGGTGAAATGCGTAGATATCGGAAGGAACACCAGTGGCGAAAGCGGCTTCCTGGTCCAGTACCGACGT…
>ASV_840
TGAGCCGTGATTGTGCCAGTGCACTCCAGCCTGGGTGACAGAGCGAGACCCCATCTCAAAAAAGCAAAGCAAAGCAAAGCAAACAAAGCAAAACAAAACACAAATGTATCCTCTAACAGTTCTGGAGGCCAGAAATCCTAAATCTGTTTCCCTGGGCTGAAGACAGGGAGTTGGCAGGACCCATTCCTTCTGGAGGCTCCAGGGGAGAAGCCATTTCCTTGCCCTTTACAGCCTCTAGAGGGTGCCTGCAATCCTTGGCTCGTAGTGGCCGTCCTGAATTCCTCTGGCCTCTGCTTCCATAGTCACATCTCCTGACTCTGAGCCTCCTGCCTCCCTCCTATAAGGACCCTTGTGATTATATAGGGCCCACTTGGATAATTCAGGATCATCTCCCCATCT…
>ASV_841
CCTACGGGGGGCAGCAGTGCCAAAATATAATCAGAGATAAAGCTTAGGTCAAAGTTCATAGAGTTCCCATGAACTATATGACTGGCCACACAGGATCTTTTGTATTTAAGGATTCTGAGATTTTGCTTGAGCAGGATTAGATACCCCAGTAGTC
>ASV_842
CCTACGGGGGGCAGCAGTGCCAAAATATAATCAGAGATAAAGCTTAGGTCAAAGTTCATAGAGTTCCCATGAACTATATGACTGGCCACACAGGATCTTTTGTATTTAAGGATTCTGAGATTTTGCTTGAGCAGGATTAGATACCCTTGTAGTC
>ASV_843
CCTACGGGAGGCTGCCCTGAGTCATAGAACCACAAGGAATCTAGTTTCCTGCCAATTCATGAAACACTGAACTGGAGGCATCCAAAAGGTTTATGCAAGAGAACTAGCATGCAGTGTTAGGCTGATGATGGACAATATTCCATTGCTACCGTGCCAGTTGGAAATAGGATACCAGATGTTTCTGATTTCTGCTGTGTGGATTAGATACCCTTGTAGTC
>ASV_844
CCTACGGGAGGCAGCCCTGAGTCATAGAACCACAAGGAATCTAGTTTCCTGCCAATTCATGAAACACTGAACTGGAGGCATCCAAAAGGTTTATGCAAGAGAACTAGCATGCAGTGTTAGGCTGATGATGGACAATATTCCATTGCTACCGTGCCAGTTGGAAATAGGATACCAGATGTTTCTGATTTCTGCTGTGTGGATTAGATACCCCGGTAGTC
>ASV_845
TGGGGAATATTGCACAATGGGCGAAAGCCTGATGCAGCGACGCCGCGTGAGGGATGAAGGCCTTCGGGTTGTAAACCTCTTTCAGTAGGGAAGAAGCGCAAGTGACGGTACCTACAGAAGAAGCACCGGCTAACTACGTGCCAGCAGCCGCGGTAATACGTAGGGTGCGAGCGTTGTCCGGAATTATTGGGCGTAAAGAGCTTGTAGGCGGTTTGTCGCGTCTGCCGTGAAAATCCGGGGCTCAACTCCGGACTTGCGGTGGGTACGGGCAGACTAGAGTGTGGTAGGGGAGACTGGAATTCCTGGTGTAGCGGTGAAATGCGCAGATATCAGGAGGAACACCGATGGCGAAGGCAGGTCTCTGGGCCACTACTGACGCTGAGAAGCGAAAGCGTGGGG…
>ASV_846
TAGGGAATATTGGACAATGGGGGCAACCCTGATCCAGCAATGCCGCGTGAGTGATGAAGGCCTTAGGGTTGTAAAGCTCTTTTACCCGAGATGATAATGACAGTATCGGGAGAATAAGCTCCGGCTAACTCCGTGCCAGCAGCCGCGGTAATACGGAGGGAGCTAGCGTTGTTCGGAATTACTGGGCGTAAAGCGCACGTAGGCGGCGATTTAAGTCAGAGGTGAAAGCCCGGGGCTCAACCCCGGAACTGCCTTTGAGACTGGATTGCTTGAATCCGGGAGAGGTGAGTGGAATTCCGAGTGTAGAGGTGAAATTCGTAGATATTCGGAAGAACACCAGTGGCGAAGGCGGCTCACTGGACCGGCATTGACGCTGAGGTGCGAAAGCGTGGGGAGCAA…
>ASV_847
TAGGGAATCTTCCGCAATGGGCGAAAGCCTGACGGAGCAACGCCGCGTGAGTGATGAAGGGTTTCGGCTCGTAAAACTCTGTTATTAGGGAAGAACAAATGTGTAAGTAACTGTGCACGTCTTGACGGTACCTAATCAGAAAGCCACGGCTAACTACGTGCCAGCAGCCGCGGTAATACGTAGGTGGCAAGCGTTATCCGGAATTATTGGGCGTAAAGCGCGCGTAGGCGGTTTCTTAAGTCTGATGTGAAAGCCCACGGCTCAACCGTGGAGGGTCATTGGAAACTGGGAAACTTGAGTGCAGAAGAGGAAAGTGGAATTCCATGTGTAGCGGTGAAATGCGCAGAGATATGGAGGAACACCAGTGGCGAAGGCGACTTTCTGGTCTGTAACTGACGC…
>ASV_848
TGGGGAATATTGGACAATGGGCGCAAGCCTGATCCAGCCATGCCGCGTGAGTGATGAAGGCCTTAGGGTTGTAAAGCTCTTTTATCCGGGACGATAATGACGGTACCGGAGGAATAAGCCCCGGCTAACTTCGTGCCAGCAGCCGCGGTAATACGAAGGGGGCTAGCGTTGCTCGGAATCACTGGGCGTAAAGGGCGCGTAGGCGGTCTTTTAAGTCGGGGGTGAAAGCCTGTGGCTCAACCACAGAATTGCCTTCGATACTGGGAGACTTGAGTTCGGAAGAGGTTGGTGGAACTGCGAGTGTAGAGGTGAAATTCGTAGATATTCGCAAGAACACCGGTGGCGAAGGCGGCCAACTGGTCCGACACTGACGCTGAGGCGCGAAAGCGTGGGGAGCAA…
>ASV_849
TGGGGAATATTGGACAATGGGGGGAACCCTGATCCAGCCATGCCGCGTGTGTGAAGAAGGCCTTTTGGTTGTAAAGCACTTTAAGCGAGGAGGAGGAGCTCTAGATTAATACTCTAGATGCTTGGACGTTACTCGCAGAATAAGCACCGGCTAACTCTGTGCCAGCAGCCGCGGTAATACAGAGGGTGCAAGCGTTAATCGGATTTACTGGGCGTAAAGCGTGCGTAGGTGGTCTTTTAAGTCGGATGTGAAATCCCTGAGCTTAACTTAGGAATTGCATTCGATACTGGGAGACTAGAGTATGGGAGAGGATGGTAGAATTCCAGGTGTAGCGGTGAAATGCGTAGAGATCTGGAGGAATACCGATGGCGAAGGCAGCCATCTGGCCTAATACTGACA…
>ASV_850
TGGGGAATATTGCGCAATGGGCGAAAGCCTGACGCAGCGACGCCGCGTGAGGGATGACTGCCTTCGGGTTGTAAACCTCTTTCAGCGCCGAAGAAGCGAAAGTGACGGTAGGCGCAGAAGAAGCACCGGCTAACTACGTGCCAGCAGCCGCGGTAATACGTAGGGTGCGAGCGTTGTCCGGAATTATTGGGCGTAAAGAGCTCGTAGGCGGTTTGTCGCGTCGGCTGTGAAAACCTGGGGCTTAACCCTGGGCGTGCAGTCGATACGGGCAGACTTGAGTTCGGCAGGGGAGACTGGAATTCCTGGTGTAGCGGTGAAATGCGCAGATATCAGGAGGAACACCGGTGGCGAAGGCGGGTCTCTGGGCCGATACTGACGCTGAGGAGCGAAAGCATGGGG…
>ASV_851
CCTACGGGTGGCTGCAGAAATACCTGATGAAATTATTCAAAACAATCCACTATCATGTACTCAAATTTACTTTGAAATTATCCTTAGGTAAGTAACAGATTATTTCATCTTTATTCATGGATTAGATACCCCAGTAGTC
>ASV_852
CCTACGGGTGGCTGCCACCGCGGTCACACGATTAACCCAAGTCAATAGAAGCCGGCGTAAAGAGTGTTTTAGATCACCCCCTCCCCAATAAAGCTAAAACTCACCTGAGTTGTAAAAAACTCCAGTTGACACAAAATAGACTACGAAAGTGGCTTTAACATATCTGAACACACAATAGCTAAGACCCAAACTGGGATTAGATACCCTTGTAGTC
>ASV_853
CCTACGGGTGGCTGCAACCACAAGCCAGGAGATACTCTCGGCTCTGCTTTCATAGAGAAAGCCTCCATTGGCTATGGAAATTGGGCAATTTTTCACTTAAAACCATCTGAAAACAAACTTCAGTGCCTTCAAAATTATATATTCACAGAACATTTCTAGACTCTGGAATAGGATTAGATACCCCGGTAGTC
>ASV_854
CCTACGGGGGGCAGCCCTGAGTCATAGAACCACAAGGAATCTAGTTTCCTGCCAATTCATGAAACACTGAACTGGAGGCATCCAAAAGGTTTATGCAAGAGAACTAGCATGCAGTGTTAGGCTGATGATGGACAATATTCCATTGCTACCGTGCCAGTTGGAAATAGGATACCAGATGTTTCTGATTTCTGCTGTGTGGATTAGATACCCCAGTAGTC
>ASV_855
CCTACGGGTGGCTGCAGTGCCAAAATATAATCAGAGATAAAGCTTAGGTCAAAGTTCATAGAGTTCCCATGAACTATATGACTGGCCACACAGGATCTTTTGTATTTAAGGATTCTGAGATTTTGCTTGAGCAGGATTAGATACCCGAGTAGTC
>ASV_856
CCTACGGGTGGCTGCCACCGCGGTCACACGATTAACCCAAGTCAATAGAAGCCGGCGTAAAGAGTGTTTTAGATCACCCCCTCCCCAATAAAGCTAAAACTCACCTGAGTTGTAAAAAACTCCAGTTGACACAAAATAGACTACGAAAGTGGCTTTAACATATCTGAACACACAATAGCTAAGACCCAAACTGGGATTAGATACCCGAGTAGTC
>ASV_857
CCTACGGGAGGCAGCAGTGCCAAAATATAATCAGAGATAAAGCTTAGGTCAAAGTTCATAGAGTTCCCATGAACTATATGACTGGCCACACAGGATCTTTTGTATTTAAGGATTCTGAGATTTTGCTTGAGCAGGATTAGATACCCTAGTAGTC
>ASV_858
CCTACGGGCGGCTGCCCTGAGTCATAGAACCACAAGGAATCTAGTTTCCTGCCAATTCATGAAACACTGAACTGGAGGCATCCAAAAGGTTTATGCAAGAGAACTAGCATGCAGTGTTAGGCTGATGATGGACAATATTCCATTGCTACCGTGCCAGTTGGAAATAGGATACCAGATGTTTCTGATTTCTGCTGTGTGGATTAGATACCCGGGTAGTC
>ASV_859
CCTACGGGTGGCTGCAAGGGCCTGCTATGTTGGCCTAGTCCATCTACTCAGTCTTCATGAACACAAGGCAGTGGGTGGGAAGACATGCAGTATTATCAGAACACTTTCTACTTCTACATTCCTGTGACTTGAAGATGAGATAGAAACCAAGTGTAACAAGAGAAGAGCAACTGTAATTCTTACTTGTCCTGTGGATTAGATACCCCAGTAGTC
>ASV_860
CCTACGGGGGGCTGCATCCGCTGCAAACTGTGCCTGAGTGTGGCCTTAATGCGTTAGCGTTAGTCCCGGGGAGAAATCTCGCTAGGCATTCAGTGTGCTTACTTAACTGAATATGAGTTGTAAATAATTGATTTCTCCTCCAGGCTATAATTTCCAAAGGCACCCTTTCATTTTCTTATTAATGTGTGGATTAGATACCCCAGTAGTC
>ASV_861
TACAACAAGCTTCTTCCAGGCAGTCTCCTATTGAGTTCATGTTAAAATAGTCCCCTAGGGTTCTGCAACATGGTGGCCTTGGCCATAAGGTGAGGCTGTTGGAAGCAGACTGTGGCAGTATTAAAATGCAGGGCCTTAATAGACCTGATAAGGGGTTTGTGGTGTGGTAATTGAAATTTTTGAAAAACTGAAGTGTTACATAAGACATTTGAGAAGGCTTGAGAAAAATAGGATGAACTTTCATCTTAGGACATGAATCAGGAAAT
>ASV_862
TGGGGAATATTGCACAATGGGCGCAAGCCTGATGCAGCGACGCCGCGTGAGGGATGACGGCCTTCGGGTTGTAAACCTCTTTCACCAGGGACGAAGCGCAAGTGACGGTACCTGGAGAAGAAGCACCGGCCAACTACGTGCCAGCAGCCGCGGTAATACGTAGGGTGCGAGCGTTGTCCGGAATTACTGGGCGTAAAGAGCTCGTAGGCGGTTTGTCGCGTCGTCTGTGAAATTCTGCAGCTTAACTGTAGGCGTGCAGGCGATACGGGCAGACTTGAGTACTACAGGGGAGACTGGAATTCCTGGTGTAGCGGTGAAATGCGCAGATATCAGGAGGAACACCGGTGGCGAAGGCGGGTCTCTGGGTAGTAACTGACGCTGAGGAGCGAAAGCGTGGGT…
>ASV_863
GGCACAGTGGTTTGGAGTGGGGTTCTGGACATTGGCTGCCCAGGCTCACATCCTCACTTCCCCAGAATCTCATTCCCAGATGTCAGGCAAGTTATTAAACTTCCTGGGTTTCAGTAAAATGGAGATAAGGAGAAAGTCCTCAGTATATGTGCCTGGCACATAGCAGGTGCTCAGCAAATGCTAGCTGCTGCTGTTGCCGCTCTGTAAGATTTAATAGGCATATCGCAAGAAAGGCATCCTTAAGCCACCACGGTATGGGAAACAAT
>ASV_864
TCCACACCCGGGACATCAAGATGAAGCCTGCCTCCCTGGGAAGAAAGGAAGAAAGTGCAGGAAGATGGCACAGGAGATGCCAGGCAGTGTAGGGTGCTCCAGGAAGGCTTCGTGAAAAGAGGGAATTAATTACATTGGAAATTGAGACCCAGAGGGTGAGAAGGAGCTAACTCAGGGAACAGTGGGAGGAAAAAGGTCTAAGCAGGATTTTAAAAACATTTTCGATTAAGTGAGTCAAAGCATGCAACCACTTAACATTGAGCTCATGAGGACTCCTAGATTTTTGTGACAATACAAAGGCAGAGAAGATACGCAGCTTTTCGGACCCTCTAGTGTCTCCCTCTCCCCATGCT
>ASV_865
CCTACGGGGGGCTGCAGAAGAGTGACACGATCTGATTTATGTTTTTAAAAGATTACTCTGCTTACTGTGTAAGGATGAGAGAGGAAATAAAGGAAAAGGCAGTTACAGAATTCTTCAGTGAGAAAATGGCAGTTGAGACCCAAAGATAATATAGAAGAGGGGATTCATTTCAGATTATTGAAGTTAGAATATACAGGATTTGGTGTTGGATTAGATACCCTGGTAGTC
>ASV_866
GCAAAAAGAGGAGCTTGTGCAAGGAAACTCCCATTTTTAAAACAATCAGATCTGGTGAGACTCATTCTCTATCACAAGAACAGCACAGGAAAGACCCACTCCTGTAATTCAATCACCTCCCACTGGGTTCCTCCCATGACACTTGGGAATTGTGGGAGTTACAATTCAAGATGAGACTCGGCTGGGGACACAGCCAAACTATATTATCCCCCAAGATCTGTGCGCATCCAGAACACATAATCTTGGGTACACAAGACACTTCATTCTGAGCAGGAATGTCTGACTCCAAGGCAGGTGCCACTGCTGTTCCTTGAAAGTGATAGAATGCTTTGTTGGTTGGTACTACAGTTG
>ASV_867
TAGGGAATCTTCCACAATGGACGCAAGTCTGATGGAGCAACGCCGCGTGAGTGAAGAAGGCCTTCGGGTTGTAAAGTACTTTCAGTTGTGAGGAAGGGGGTGTTGTTAATAGCAACATCTCTTGACGTTAGCAACAGAAGAAGCACCGGCTAACTCCGTGCCAGCAGCCGCGGTAATACGGAGGGTGCGAGCGTTAATCGGAATTACTGGGCGTAAAGCGCATGCAGGTGGTTCATTAAGTCAGATGTGAAAGCCCGGGGCTCAACCTCGGAACTGCATTTGAAACTGGTGAACTAGAGTACTGTAGAGGGGGGTAGAATTTCAGGTGTAGCGGTGAAATGCGTAGAGATCTGAAGGAATACCAGTGGCGAAGGCGGCCCCCTGGACAGATACTGACAC…
>ASV_868
CCTACGGGGGGCTGCCACCGCGGTCACACGATTAACCCAAGTCAATAGAAGCCGGCGTAAAGAGTGTTTTAGATCACCCCCTCCCCAATAAAGCTAAAACTCACCTGAGTTGTAAAAAACTCCAGTTGACACAAAATAGACTACGAAAGTGGCTTTAACATATCTGAACACACAATAGCTAAGACCCAAACTGGGATTAGATACCCGAGTAGTC
>ASV_869
CCTACGGGAGGCTGCCCTGAGTCATAGAACCACAAGGAATCTAGTTTCCTGCCAATTCATGAAACACTGAACTGGAGGCATCCAAAAGGTTTATGCAAGAGAACTAGCATGCAGTGTTAGGCTGATGATGGACAATATTCCATTGCTACCGTGCCAGTTGGAAATAGGATACCAGATGTTTCTGATTTCTGCTGTGTGGATTAGATACCCTGGTAGTC
>ASV_870
CCTACGGGGGGCTGCCACCGCGGTCACACGATTAACCCAAGTCAATAGAAGCCGGCGTAAAGAGTGTTTTAGATCACCCCCTCCCCAATAAAGCTAAAACTCACCTGAGTTGTAAAAAACTCCAGTTGACACAAAATAGACTACGAAAGTGGCTTTAACATATCTGAACACACAATAGCTAAGACCCAAACTGGGATTAGATACCCCGGTAGTC
>ASV_871
TGAGGAATCTTGGACAATGGGCGAAAGCCTGATCCAGCCATGCCGCGTGAGTGATGAAGGCCTTCGGGTTGTAAAGCTCTTTCAGATGTGAAGATAATGACGGTAGCATCAGAAGAAGCTCCGGCTAACTCCGTGCCAGCAGCCGCGGTAATACGGAGGGAGCGAGCGTTGTTCGGAATTACTGGGCGTAAAGCGTATGTAGGCGGTTTTGTAAGACAGATGTGAAATCCCAGAGCTTAACTTTGGAACTGCATTTGTGACTGCAAGACTTGAGGATCGGAGAGGTTGGCGGAATTCCAAGTGTAGAGGTGAAATTCGCAGATATTTGGAGGAACACCGATGGCGTAAGCAGCCAACTGGACGATTACTGACGCTGAGATACGAAAGCGTGGGGAGCAA…
>ASV_872
TGCAGTAGCACGATCACAGCTCACTGTAGCCTTGACCTCCAAGACTCAAAAGATCCTCGCACCTCAGCCTCCTGAGAAACTGAAACTACAGGCACATGCCACAAACACTGGCTAATTTTTAAAAAAATTTTTGTAGAGACAGAGTTTCACTATGTTGCCCAGGTTGGTCTTGAATTCCTAGGCTCAAGTTGATTCTCCTGCCTCGACCTCCCAAAGTGTTGGGGATAGAGGCGTGAGCAAACATGCCTGGGCCTACAGGGCCTGCATTCATTAACAATATATTGTTATGATGGTAATGGTCAGGACAGAATAGAGGGATCTGCAGACTCCTCTCATTCCATAGTACTAGAATGGGTAAAGCTAAGTGAGCCTATAAACATTATACATCAGTCCCAGAGA…
>ASV_873
TGAGGAATATTGGTCAATGGGTGCAAGCCTGAACCAGCCATCCCGCGTGAAGGACGACTGCCCTATGGGTTGTAAACTTCTTTTGTATAGGGATAAACCTTTCCACGTGTGGAAAGCTGAAGGTACTATACGAATAAGCACCGGCTAACTCCGTGCCAGCAGCCGCGGTAATACGGAGGGTGCAAGCGTTATCCGGATTTATTGGGTTTAAAGGGTCCGTAGGCGGACTTATAAGTCAGTGGTGAAAGCCTGTCGCTTAACGATAGAACTGCCATTGATACTGTAAGTCTTGAGTATATTTGAGGTAGCTGGAATAAGTAGTGTAGCGGTGAAATGCATAGATATTACTTAGAACACCAATTGCGAAGGCAGGTTACCAAGATATAACTGACGCTGAGG…
>ASV_874
CCTACGGGGGGCTGCAATGCAAAATGTTAGTAGTGTAAACTCTGGAGGATGAATCCCACCATATCACTTGTTGGTTGTGTGACTCACAGAGAGTTTCTACACTTTTCTAAATCTCAGTTTCCTTATTTTAAAAATAAAAATAATTTTTAAAATAGCTGTTGTTCAATAATCAGTTTTGGATTAGATACCCGTGTAGTC
>ASV_875
CCTACGGGTGGCTGCAGAAATACCTGATGAAATTATTCAAAACAATCCACTATCATGTACTCAAATTTACTTTGAAATTATCCTTAGGTAAGTAACAGATTATTTCATCTTTATTCATGGATTAGATACCCTTGTAGTC
>ASV_876
TGGGGAATTTTGGACAATGGGCGCAAGCCTGATCCAGCCATGCCGCGTGCAGGATGAAGGCCTTCGGGTTGTAAACTGCTTTTGTACGGAACGAAAAGCCTTCTTCTAATACAGGAGGGTCATGACGGTACCGTAAGAATAAGCACCGGCTAACTACGTGCCAGCAGCCGCGGTAATACGTAGGGTGCGAGCGTTAATCGGAATTACTGGGCGTAAAGCGTGCGCAGGCGGTTTTGTAAGACAGAGGTGAAATCCCCGGGCTCAACCTGGGAACTGCCTTTGTGACTGCAAGGCTGGAGTGCGGCAGAGGGGGATGGAATTCCGCGTGTAGCAGTGAAATGCGTAGATATGCGGAGGAACACCGATGGCGAAGGCAATCCCCTGGGCCTGCACTGACGC…
>ASV_877
ACTTGGCTGGAAGGAGGGGCACAGTGAGAAGCAGAGGAAAGGAAAGGAAAGGGTAGTGAGGGGTAGGTCACGGGGCAGGCCCTGAGGAGGGAAGGTTGGATTTCATTCCGAAGACCAAGATGTCATGGGAGGGTTGAAGCATGGTGGGGGTGTTACAGGCTTAGATTTGCATTCAAGTGGTGGAATCTATGGAGGGGGTTGGCAGGAATGCTGGTCAGGAAGATTTTAGTGACCTGGTGCAGGGACTAAGATAGCTTAGAATCCTGTCTCGGCCACAGAGCAGCTGTAGAACAAGTTAACTTCTCTATGCCTCAGTTTCTTGATCTGTAAAAAGGGACTGATAATGGTACCTTCCTCTCAGAGCTGTCCTTG
>ASV_878
CCACTGATTTACCAAATTTGTTCTTTTCTATCCCCAAAAGGAAAGAAGATTAGAAATAGTTAATAATCACATGGATTGGACCCAAAAAGTTACATTTACAATTATGCTTCACCTCAAGACTGTATTAATTTTCTCATCTTCTGTGACAGTCATACTCCAAAGAAATATGGATCATGTGGTCATCTTTGATCATCACATTGATCCATTACATTGATGGTTATATGTAGACTGGAT
>ASV_879
CCTACGGGGGGCTGCAGCCACAGCCACATCTAGGGAGCACCTGAACTTGAATGGTGTTAGTCTGAAATGACTTAGTAGAAAAAAGAGAATGTAATATTTTTATATTGATTTTTTTACTGATGTATAACAGACTTACATATTTTGGGAGTTGATTAAAGTAATCTTTTAGGTATACTGGTTTAGATACCCGGGTAGTC
>ASV_880
TGTAAGGCGTGCCTTTCACCTTCCACCATGATTGTGAGGCCTCCCCAGCCACATGGAACTATGAGTCTATTAAACCTCTTTTTTCTTATAAACTACCCAGTCTCAGGTATGTCTTTATCAGCAGTGTGAAAACGGACTAATACAACGTGCTTTGGATTAACATACAGAAACAAGTCAACATTTATTAGAATCTCCTTTGCACAAATATATTTGCAATGGGCCGAATATCTGTGCCTCCCCAAAGTTCATTGTTGATATCCTAACCCCCAATGTGATGTTATTCAGAGATGGAGCCTTTGGGAGGTGATTAATTCATGGAAGCCCTCAGGAATG
>ASV_881
TGGGGAATATTGGACAATGGGCGCAAGCCTGATCCAGCCATGCCGCGTGAGTGATGAAGGCCTTAGGGTTGTAAAGCTCTTTCAGCGGGGACGATAATGACGGTACCCGCAGAAGAAGCCCCGGCTAACTTCGTGCCAGCAGCCGCGGTAATACGAAGGGGGCTAGCGTTGTTCGGAATCACTGGGCGTAAAGGGCGCGTAGGCGGCTTTGTAAGTCGGGGGTGAAAGCCTGTGGCTCAACCACAGAATTGCCTTCGATACTGCATGGCTTGAGACCGGAAGAGGTTAGTGGAACTGCGAGTGTAGAGGTGAAATTCGTAGATATTCGCAAGAACACCAGTGGCGAAGGCGGCTGACTGGTCCGGTTCTGACGCTGAGGCGCGAAAGCGTGGGGAGCAA…
>ASV_882
ATCCAGACCCTCCTCTGCCATTGTTAGCTTCCAAGGGTAGCTCCAGCATGCTTTATTCATGAGCCCTCATGTTGATCCAGGAGTTTGCGGAGATGTGGAAATTAGGGAAAGAGGTAATAATCCACTCAGGTACTGTTAGGGACTGAATGTTTGTCTCCCTGTCAAATTCCTATGTTGAAATTCTAAGCCCAAGAGCAATGGTATTTGGAGGTGTGGCCTTTGGGAAGTAATTGAGGGTAGATTATGTCATGATGATAAGAGCCCTATGATG
>ASV_883
TATGGTGGGTAGAACACAGTCCTTCCTGAGACAGGCATCGCTGGGCTTTGCCTCCGTCGGGCCCAGCCCAGCCCAAGCCTGCTTCTGCAGCCTTCCTCACAAATCCAGAATACCCTCACAGAATATTTCTCTTCTTAATTTAGTCAGACTGAACTTATTTTTTTGGAACCGTCGGTACTGACTATACAGAAGCGAGTGTCTCCTTTCAGCATTCAGATGGCCATTGCACTCAGGCAGAGCTGAACAGCATTTCTAACAAATAGGACCTCAAGCCCAATCCTGATGCAAACTCAATCATTGCCCTGTTGTCTGTTCTGTTGGCTGTGCTTCTTTATGAATTTGAAGATATCATCTGTCCACTTCTGAGTGTTCTCCTTGATAATTAGGAAATGTTGCTTT…
>ASV_884
CCTACGGGTGGCTGCAGTCACGGTAGTGACTTAGGATACAGATTCTGACCATCACTCCTCCTATCTATCATAGCTAGTGATGGGGTGCAAAGAATCTTGGAATCAGCAATAACAAGTAAAGGAATAGTTCCAAAAGGAAATACCTCCAGGGCTAAGCCAGTGTAAATATTTAATGACAAAGCTTCTAGATTTGGAGATCTCTTCACTTTCTCTTGCGCAGGATTAGATACCCCTGTAGTC
>ASV_885
CCTACGGGAGGCAGCCCTGAGTCATAGAACCACAAGGAATCTAGTTTCCTGCCAATTCATGAAACACTGAACTGGAGGCATCCAAAAGGTTTATGCAAGAGAACTAGCATGCAGTGTTAGGCTGATGATGGACAATATTCCATTGCTACCGTGCCAGTTGGAAATAGGATACCAGATGTTTCTGATTTCTGCTGTGTGGATTAGATACCCGTGTAGTC
>ASV_886
CCTACGGGTGGCTGCCACCGCGGTCACACGATTAACCCAAGTCAATAGAAGCCGGCGTAAAGAGTGTTTTAGATCACCCCCTCCCCAATAAAGCTAAAACTCACCTGAGTTGTAAAAAACTCCAGTTGACACAAAATAGACTACGAAAGTGGCTTTAACATATCTGAACACACAATAGCTAAGACCCAAACTGGGATTAGATACCCTGGTAGTC
>ASV_887
CCTACGGGCGGCAGCCCTGAGTCATAGAACCACAAGGAATCTAGTTTCCTGCCAATTCATGAAACACTGAACTGGAGGCATCCAAAAGGTTTATGCAAGAGAACTAGCATGCAGTGTTAGGCTGATGATGGACAATATTCCATTGCTACCGTGCCAGTTGGAAATAGGATACCAGATGTTTCTGATTTCTGCTGTGTGGATTAGATACCCCAGTAGTC
>ASV_888
CCTACGGGTGGCTGCATGCAGCCCAGGATAGCTTTGAATACAGCCCCAAATAAATTCATAAACTTAAAACATTATGAGATATTTTGCAATATATTTATTTTTAGCTCATCAGCTATCATTAGTGTTAGTGTATTTTATGTGTGGCCTAAGACAATTCTTTTTTTTCTAATGTGGCCCAGGGAAGTCAAAGGATTAGATACCCCGGTAGTC
>ASV_889
CCTACGGGTGGCTGCAGTGCCAAAATATAATCAGAGATAAAGCTTAGGTCAAAGTTCATAGAGTTCCCATGAACTATATGACTGGCCACACAGGATCTTTTGTATTTAAGGATTCTGAGATTTTGCTTGAGCAGGATTAGATACCCTGGTAGTC
>ASV_890
CCTACGGGAGGCTGCAGTGCCAAAATATAATCAGAGATAAAGCTTAGGTCAAAGTTCATAGAGTTCCCATGAACTATATGACTGGCCACACAGGATCTTTTGTATTTAAGGATTCTGAGATTTTGCTTGAGCAGGATTAGATACCCTTGTAGTC
>ASV_891
TGGGGAATATTGCACAATGGGGGAAACCCTGATGCAGCGACGCCGCGTGAGCGAAGAAGTATTTCGGTATGTAAAGCTCTATCAGCAGGGAAGAAAATGACGGTACCTGACTAAGAAGCCCCGGCTAACTACGTGCCAGCAGCCGCGGTAATACGTAGGGGGCAAGCGTTATCCGGATTTACTGGGTGTAAAGGGAGCGTAGACGGAATGGCAAGTCTGATGTGAAAGACCGGGGCTCAACCCCGGGACTGCATTGGAAACTGTCAATCTAGAGTACCGGAGGGGTAAGTGGAATTCCTAGTGTAGCGGTGAAATGCGTAGATATTAGGAGGAACACCAGTGGCGAAGGCGGCTTACTGGACGGTAACTGACGTTGAGGCTCGAAAGCGTGGGGAGCAA…
>ASV_892
TGGGGAATTTTGGACAATGGGCGAAAGCCTGATCCAGCAATGCCGCGTGTGTGATGAAGGCCTTCGGGTTGTAAAGCACTTTTGGCGGGAACGAAAAGGACTGTGCCAATACCACGGTTCGATGACGGTACCCGCAGAATAAGCACCGGCTAACTACGTGCCAGCAGCCGCGGTAATACGTAGGGTGCAAGCGTTAATCGGAATTACTGGGCGTAAAGAGTGCGCAGGCGGTTTTGCAAGACCGATGTGAAATCCCCGGGCTTAACCTGGGAACTGCATTGGTGACTGCAAGGCTAGAGTGTGTCAGAGGGAGGTGGAATTCCGCATGTAGCAGTGAAATGCGTAGATATGCGGAGGAACACCGATGGCGAAGGCAGCCTCCTGGGATAACACTGACGC…
>ASV_893
TGGGGAATATTGCACAATGGGCGCAAGCCTGATGCAGCGACGCCGCGTGAGGGATGGAGGCCTTCGGGTTGTAAACCTCTTTCGCCAGTGAAGCAGGCCTGTCCCTTGTGGGTGGGTTGACGGTAGCTGGATAAGAAGCGCCGGCTAACTACGTGCCAGCAGCCGCGGTAATACGTAGGGCGCGAGCGTTGTCCGGAATTATTGGGCGTAAAGAGCTCGTAGGCGGCTGGTCGCGTCTGTCGTGAAATCCTCTGGCTTAACTGGGGGCTTGCGGTGGGTACGGGCCGGCTTGAGTGCGGTAGGGGAGACTGGAACTCCTGGTGTAGCGGTGGAATGCGCAGATATCAGGAAGAACACCGGTGGCGAAGGCGGGTCTCTGGGCCGTTACTGACGCTGAGG…
>ASV_894
CCTACGGGTGGCAGCAGTGCCAAAATATAATCAGAGATAAAGCTTAGGTCAAAGTTCATAGAGTTCCCATGAACTATATGACTGGCCACACAGGATCTTTTGTATTTAAGGATTCTGAGATTTTGCTTGAGCAGGATTAGATACCCCTGTAGTC
>ASV_895
CCTACGGGGGGCAGCCCTGAGTCATAGAACCACAAGGAATCTAGTTTCCTGCCAATTCATGAAACACTGAACTGGAGGCATCCAAAAGGTTTATGCAAGAGAACTAGCATGCAGTGTTAGGCTGATGATGGACAATATTCCATTGCTACCGTGCCAGTTGGAAATAGGATACCAGATGTTTCTGATTTCTGCTGTGTGGATTAGATACCCTGGTAGTC
>ASV_896
CCTACGGGGGGCAGCCCTGAGTCATAGAACCACAAGGAATCTAGTTTCCTGCCAATTCATGAAACACTGAACTGGAGGCATCCAAAAGGTTTATGCAAGAGAACTAGCATGCAGTGTTAGGCTGATGATGGACAATATTCCATTGCTACCGTGCCAGTTGGAAATAGGATACCAGATGTTTCTGATTTCTGCTGTGTGGATTAGATACCCTAGTAGTC
>ASV_897
CCTACGGGTGGCTGCAGTGCCAAAATATAATCAGAGATAAAGCTTAGGTCAAAGTTCATAGAGTTCCCATGAACTATATGACTGGCCACACAGGATCTTTTGTATTTAAGGATTCTGAGATTTTGCTTGAGCAGGATTAGATACCCCGGTAGTC
>ASV_898
CCTACGGGAGGCTGCAGTGCCAAAATATAATCAGAGATAAAGCTTAGGTCAAAGTTCATAGAGTTCCCATGAACTATATGACTGGCCACACAGGATCTTTTGTATTTAAGGATTCTGAGATTTTGCTTGAGCAGGATTAGATACCCGTGTAGTC
>ASV_899
TGGGGAATATTGGACAATGGGCGGAAGCCTGATCCAGCAACGCCGCGTGAGGGATGACGGCCTTCGGGTTGTAAACCTCTTTCGGTAGGGACGAAGCGCAAGTGACGGTACCTGCTAAAGAAGCACCGGCCAACTACGTGCCAGCAGCCGCGGTAATACGTAGGGTGCGAGCGTTGTCCGGAATTATTGGGCGTAAAGGGCTCGTAGGCGGTTTGTCGCGTCGGGAGTGAAAACCAGGTGCTTAACACCTGGCTTGCTTTCGATACGGGCAGACTAGAGGTATGCAGGGGAGAACGGAATTCCTGGTGTAGCGGTGAAATGCGCAGATATCAGGAGGAACACCGGTGGCGAAGGCGGTTCTCTGGGCATGACCTGACGCTGAGGAGCGAAAGTGTGGGG…
>ASV_900
CGGGAGGCTGCATTTATCCTTCATAAGGACCTTACTCTTGAGATAAAAAATTCAGTTCTGCAACAATGGTATTAATCTGTTAATGAGGACAAAGACTCTGTGATCTAATCACCCCTAAAATCCCACCTCTTAACAGCATTGAGGATTAAGTTTCCTACACATGAACTTTAAGGGACATATTCATAGAATGTCACTTATTAACCATGGTTCCACTCTCTGTCTGTTTCTATGGATTAGATACCC
>ASV_901
AGTGAGACCCTGTCTCAAAATAAAATAAAATAAAATAAAATAGTCTTCTAATCTGAATCTATTAACGAGGAAACAATCAGACAAATCCAAATTGTGAGACGTCTACAAAATAATTAGACTCCTCAAAAATGTTAATGCCATGAAAAAACAAAGAGAAACTGTTTGAGATAAACTTTTCCAAATAAAATGACAACTAAATGCAATGTACGATCCTTAATCAGATTCTGGATCCAAAATAAAATCATCAAAGAATTTATGGGAATAAACTATGAAAATGAGAATATGGGCTGTATTAAGGTATTACTGTGTAATTATTAGTGTTAAATTTCTCAAGTATGATAACAGTATTGTGATTATGTAGAATGTCTTGCTTTTAGGCAATATATACTGAAGTATTTA…
>ASV_902
CCATGCCCAGCTAATTTTTTTGTATTTTTAGTAGAGATGGGGTTTCACCATGTTAGCCAGGATAGTCTCGATCTCCTGACCTCGTGATCTGCCTGCTTCAGCCTCCCAAAGTGCTGGGATTACAGGCGTGAGCCACCGCGCCCAGCCTATCTACATTATTTTATTTTATCTCATCATCACGATGACTTTATAATCTTGGTTTTGTTATCTTTATTCTAGAGATGAAAACAACGGGCTCAGAAAGTTCAAGTAATTTGCCCAAGATTACACAGAAAGTAAGTGGCAGAACCG
>ASV_903
CCTACGGGCGGCTGCAAAACAACTAATTTTAAGAAAGGCTATATTTTGAACTCTATTACATGAAATAACAGATTTCATGTAATTGTTCAAAATCTGTTATCTTATAGAGGGAATAGCCTTAGTTTATGACACTCTAGGAAAGAAAAATTGTTCATAGTGCCAGAAATTCCACCCTGATTCTTTCTTACTCCTCTATTTACTAGCTAGGCACACCTATTTCCCATGGATTAGATACCCGAGTAGTC
>ASV_904
CCTACGGGTGGCTGCAGGGAAAAAGTTAATGTCAAAGGAGTCTGCTATTTCTTTTCTATTTGAATAGGGTAGGCATATGTACCCTCAATATCTAGGGGGAAGCAGGGAGGGAAGGACTTTTCATTCTTTAGTTGGCACTTGGGATTAGATACCCTAGTAGTC
>ASV_905
TGCAACCACAGCTCACTGTAGCCTTGAACTCCTGGCCTCAAGTGATTCTCTTGCCTCAGCCTCCTGAGTAGCTGGGGCCACAGGTGTGTATCGCCATGCCTGGCTAATTTAAAAAAAAATTGTTTTTTTCTTTTTTGTAGATACGAGCCTTGCTTTTTTGCCCAGGCTTGTCTCGAACTCCTGGCTTCAAGCAATCCTCCCATCTTGCCTCCCAAAGTGCTGGGATTACAGGCATGAACCACTATGTCTGGCCATCATTTTTCTTTTCTTTTTCATATGAAAAATATATTATAACATGTGTTTTTTCAATAACAGGGCTTCCTTAACTTCTTTTGCTTGGAGAAGTGGAATGGCTAGGATGGAGAGTAGAGACAAGTGTAGGTCAAGGAGAGAAACATG…
>ASV_906
CCTACGGGAGGCTGCACAGGCTGAAAACAAAAGCGAGTTAGAAAAACAAGTTTAGGTAAATTCACAGATAATACCATTGGAAGGAGAGATTTACAGTGTGATGGTGAAATGCACTGGCTTTGGATTAGATACCCCGGTAGTC
>ASV_907
CCTACGGGTGGCTGCAGTGCCAAAATATAATCAGAGATAAAGCTTAGGTCAAAGTTCATAGAGTTCCCATGAACTATATGACTGGCCACACAGGATCTTTTGTATTTAAGGATTCTGAGATTTTGCTTGAGCAGGATTAGATACCCCTGTAGTC
>ASV_908
CCTACGGGAGGCTGCATGCAGCCCAGGATAGCTTTGAATACAGCCCCAAATAAATTCATAAACTTAAAACATTATGAGATATTTTGCAATATATTTATTTTTAGCTCATCAGCTATCATTAGTGTTAGTGTATTTTATGTGTGGCCTAAGACAATTCTTTTTTTTCTAATGTGGCCCAGGGAAGTCAAAGGATTAGATACCCCTGTAGTC
>ASV_909
CCTACGGGAGGCTGCATGCAGCCCAGGATAGCTTTGAATACAGCCCCAAATAAATTCATAAACTTAAAACATTATGAGATATTTTGCAATATATTTATTTTTAGCTCATCAGCTATCATTAGTGTTAGTGTATTTTATGTGTGGCCTAAGACAATTCTTTTTTTTCTAATGTGGCCCAGGGAAGTCAAAGGATTAGATACCCTAGTAGTC
>ASV_910
AGTATTCCATGCTGTATATGTGCCACATTTTCTTTATCCAGTCTATCATTGATGGGCATTTGGGTTGGTTCCACGTCTTTGCTACTGTGAATAGTGCTGCAATAAACATACGTGTGCATGTGTCTCTATAGTACAATGATTTATAATCTTTTGGGTATATACCCAGTGATGGGATTGCTGGGTCAAATGGTGTTTCTGATTCTAGATCCTTGAGAAATCGCCACAGTGTCTTGCACAATGGTTGAACTAAATTAAAAATATGAAAATGGGCTGGATGAGGTGGCTCACGCCTGTAATCTGAGCACTTTGAGAGGGGGAGGCGGGATGATCGATTGAGGCCCAGAGTTGGAGACCAGCCT
>ASV_911
CCTACGGGTGGCTGCATGCAGCCCAGGATAGCTTTGAATACAGCCCCAAATAAATTCATAAACTTAAAACATTATGAGATATTTTGCAATATATTTATTTTTAGCTCATCAGCTATCATTAGTGTTAGTGTATTTTATGTGTGGCCTAAGACAATTCTTTTTTTTCTAATGTGGCCCAGGGAAGTCAAAGGATTAGATACCCCAGTAGTC
>ASV_912
CCTACGGGAGGCTGCAGTGAGCCATAATAGCACCACTGCACTCTAGCCTGGGCAACAGAGTGAGATCCTATCTCAAAAAACAAACAAATAAATAAAATAAAACAATAAAATATTCTACAATGTATACGAAGGAGAAAGGTTCATTGGTGGATTAGATACCCCAGTAGTC
>ASV_913
TTAGGAATCTTGCGCAATGGGCGAAAGCCTGACGCAGCAACGCCGCGTGCGGGAGGAAGGCCTTCGGGTTGTAAACCGCTTTCAGTGGGGACGAAAACAGACGGTACCCACAGAAGAAGCCCCGGCCAACTACGTGCCAGCAGCCGCGGTAACACGTAGGGGGCGAGCGTTGTCCGGATTTATTGGGCGTAAAGAGCTCGTAGGCGGCTTGGTAAGTCAGGTGTGAAAACTCCGAGCTCAACTCGGAGACGCCATCTGATACTGCCATGGCTAGAGTCCGGTAGGGGAGCGCGGAATTCCTGGTGTAGCGGTGAAATGCACAGATATCAGGAGGAACACCGATGGCGAAGGCAGCGCTCTGGGCCGGTACTGACGCTGAGGAGCGAAAGCGTGGGTAGC…
>ASV_914
TGTAAACAGTGGGCTGATTTCTGTTTAAGGTCTGGCTATTGACTGAAGAGGAAGTGCTGGAGGTTCGAGGTCCAGAAGAACGCAGTTTTGAAGAATTATTTCTTTGTGGGGGTTCAAGTTTGATTTCAATCTGGTTTTTTCGAGGTCCTGTTGAAATATTCTGAATGTTATATTGGCTATGGGCAGAAGACTGTGAGCTACCAGATGAATGAATGGTTGGTGGTTGTGAAGTAGTAGGTGAACTGATTGGCATGTAGACATGAGAGGTCTGGTGGCCTTGCTGATTTGGCTGTTGAGATGAGGTATGTGACAGA
>ASV_915
CATTTGTTTCTGGGAGGTTGAGGCTGCAGTGAGCTGTGATTGTGCCACTGCATTCAAGCCTGGGTGACAGAGCAAGACCCCATCTCTAAAAATGAAAAAATAAAATAAAATCCATGTCAGAAACTCCTTTTCATATAGTAAGGGAGAACAAGTGTTAAAGAAAAACCAGAGCTTGACAGTAGTTGAAATGGTTAAAAACTTACACTATTGAGGAAAAACTGCAATAGGGGAAAAGAGACCTCAGTATAGGACTGGGGTCCGTTCTAACTGCAACAGGGAAGAGGAGATTTATAGCCAA
>ASV_916
GTAGGGCCAATTAGGTCACTGAAAGAATCTGGCATTTGTTTTGGGTGAAACATGGAGTGTTTGGAGGGTTTTCAGCAGAGAAAATACATATTCTGACTTAAAATTTAAAATAATTACTCTGTCCAATGCACTAAGAATGGGCCAGGAAGGTGGCAGGGATTGGAGCAAGGATGAAAGCAGAGAGGCCTGTTAAGAGGAGGATGCGGTTGAGAAATAATGATGGCTCAGACCTAGGTAGCCAGTGGACGTAAGATTATAGATATAATATGAAGGTATAATCATCAGAAATTTTGAT
>ASV_917
CCTACGGGCGGCTGCAGTGCCAAAATATAATCAGAGATAAAGCTTAGGTCAAAGTTCATAGAGTTCCCATGAACTATATGACTGGCCACACAGGATCTTTTGTATTTAAGGATTCTGAGATTTTGCTTGAGCAGGATTAGATACCCTAGTAGTC
>ASV_918
GAAAGAAGAGGAAAGTTTAGATGGATGAGCTATGATGGAGAATCAGTGGCATTTAATGTATAACTGTACATGATGAGTTAGTGTAAGTGTGAAGTCAGAACACATGAAAACCACATTTCTAGCTTGCAGGACTGGGCGAATGTTGGTGCCATTTATATAAATTTCAGTGTAGGTGGGAAAGAGCAGATTTGGGGGAAAGTTCATGAGCTCCAGCTGGGGTTATGGAAGGTGAAGTTATTGGCTAAAATTCTAAATAGAGAACTCAAGTAGGAGGTGCTGATAGGTGGCAGTAGATTTTCAGTGGCATGTAGAGTAAAATGAGAAGAGAAGCAACAATAGAACCCTCGACAACACTATCATCTAAGCAGAAGAATGAGAAAGGAAACAGTAAAAGGCTCT…
>ASV_919
TGAAAACAGAAGAAATGGTCCTGACAAAAGCATGGAGAAATGAAAAAAACACGGCGTGCTTGGGAACTGCAGGAAATCTGTGGCTGGCGTACAGGGGCAGGGAAGAGGAGGTGGAAGACATGATAAGGGCTATGAAAGTGATGTAAAGACAGCTGGGGACCAGGTTATGAAGGACTTTTGGCCTTGATTCTATTTGTAACAGGGATTGGAGGTCTTCAAACAAGCACTGATGTGAACTGGTTTGCATTGTATAATCTTGCAGCGGTTGTAACAGACGGAATAAAGCGGAGGGCG
>ASV_920
TGGGGAATATTGGACAATGGGCGCAAGCCTGATCCAGCCATGCCGCGTGTGTGAAGAAGGCCTTCGGGTTGTAAAGCACTTTCAGCGAGGAGGAAGGGGGTTGTGTTAATAGCACAGTTTCTTGACGTTACTCGCAGAAGAAGCACCGGCTAACTCCGTGCCAGCAGCCGCGGTAATACGGAGGGTGCAAGCGTTAATCGGAATTACTGGGCGTAAAGCGCACGTAGGCGGTATGTTAAGTTGGATGTGAAAGCCCCGGGCTCAACCTGGGAATTGCATTCAAAACTGGCATGCTAGAGTATGTGAGAGGGGGGTAGAATTCCAAGTGTAGCGGTGAAATGCGTAGAGATTTGGAGGAATACCAGTGGCGAAGGCGGCCCCCTGGCACAATACTGACGC…
>ASV_921
CAGCTGCACCTTGTCCTAAAAGGGAAATAAGCCGGATTTGAGTAACTCGAATGTCAGCCCTCTCCACTTGGAACGATGGTCTTTTTTCCTAGGTCTTTCCAGGCACTTGGGGATCTTCTTTTAAGGTTTCATGTGAGTTCAGAGGGCTGAGTTGATCTAAAAATAAAATTCTTCCCTGGATAACGGTAGATTTGCTTTTCTTAAGAGTTCAAGAAAACCTCCAGTGATTGTATTAGG
>ASV_922
GATGCCTCTCAAAGAATGAGAGAAATTTACTGTGGTTGGCCCCAGAGAGAGTGAAGGAGTACAGCATGCAAAATGAGCCCTGAGGTGTGGGCAAGGGTCAGACCTTACTAGGCCTTGTAAGTGGTAGTTAGGGCTAAAAGTGTAAGTCATTAAGGTGGTTTAAGCAGAAATACGACATGATCAGATTAGAGTTTTGAAAAGATCCTCCGAGCTGTGAGGTGGAGAGGGGATTGGAGGGGGCTTGGAATGGTCATAGGCAGATACATTTGGGGGTATTACAGAATTCCAGAATTGGGTGGTAGTTTGACAGTGGAGAAATGGAGGGATCCAAGAGTTCTTTATATCTTAAAATTGGAAGAATTTCAT
>ASV_923
CCTACGGGTGGCAGCATAGTATGGTGTATATGTACCACATTTTCTTTATCTAGTCTATCATTGATGGGCATTAACCACAGAACATTTAAATCCCAAGTGTTAGGCCCATAAGAGTGTAGGGCTCTGTGTGAATACACTGTTTGAATGCCCATCAAGCTGACCCTGCCTGGATTAGATACCCTGGTAGTC
>ASV_924
CCTACGGGGGGCAGCAGGAGAGAGAATGAGTGCCAGCAGGGGAAATGTCAGATGGTTATAAAGCCATCAGATCTTGTGAGAACTCACTATCATGAGAACAACATGGGGGAAACCACCCCTATGATTCAATTACCTCCCACCAGGTCCCTCCCTTGACACATGGGGATTAGATACCCTAGTAGTC
>ASV_925
CCTACGGGTGGCTGCACAGGCTGAAAACAAAAGCGAGTTAGAAAAACAAGTTTAGGTAAATTCACAGATAATACCATTGGAAGGAGAGATTTACAGTGTGATGGTGAAATGCACTGGCTTTGGATTAGATACCCTTGTAGTC
>ASV_926
CCTACGGGGGGCAGCCACCGCGGTCACACGATTAACCCAAGTCAATAGAAGCCGGCGTAAAGAGTGTTTTAGATCACCCCCTCCCCAATAAAGCTAAAACTCACCTGAGTTGTAAAAAACTCCAGTTGACACAAAATAGACTACGAAAGTGGCTTTAACATATCTGAACACACAATAGCTAAGACCCAAACTGGGATTAGATACCCCTGTAGTC
>ASV_927
TGGGGAATTTTGGACAATGGGGGCAACCCTGATCCAGCCATGCCGCGTGCGGGAAGAAGGCCTTCGGGTTGTAAACCGCTTTTGTTCGGGAAGAAATCCTCTGGGCTAATACCCCGGGGGGATGACGGTACCGGAAGAATAAGCACCGGCTAACTACGTGCCAGCAGCCGCGGTAATACGTAGGGTGCGAGCGTTAATCGGAATTACTGGGCGTAAAGCGTGCGCAGGCGGTTGTGCAAGACAGATGTGAAATCCCCGGGCTTAACCTGGGAACTGCATTTGTGACTGCACGGCTAGAGTGCGGCAGAGGGGAGTGGAATTCCGCGTGTAGCAGTGAAATGCGTAGATATGCGGAGGAACACCGATGGCGAAGGCAGCTCCCTGGGCCTGCACTGACGC…
>ASV_928
CCTACGGGTGGCAGCCCTGAGTCATAGAACCACAAGGAATCTAGTTTCCTGCCAATTCATGAAACACTGAACTGGAGGCATCCAAAAGGTTTATGCAAGAGAACTAGCATGCAGTGTTAGGCTGATGATGGACAATATTCCATTGCTACCGTGCCAGTTGGAAATAGGATACCAGATGTTTCTGATTTCTGCTGTGTGGATTAGATACCCCTGTAGTC
>ASV_929
TGGGGAATATTGGACAATGGGCGAAAGCCTGATCCAGCCATGCCGCGTGAGTGATGAAGGCCTTAGGGTTGTAAAGCTCTTTCGCCAGGGAAGATAATGACGGTACCTGGAAAAGAAGCCTCGGCTAACTCCGTGCCAGCAGCCGCGGTAAGACGGAGGAGGCTAGCGTTGTTCGGAATTACTGGGCGTAAAGCGTGCGCAGGTTGTGAGATCAGTTGGATGTGAAAGCCCGGGGCTTAACCTCGGATGTGCATCCAATACTGTCTCGCTGGAGGTTGGAAGAGGAGAGTGGAATTCCCAGTGTAGAGGTGAAATTCGTAGATATTGGGAAGAACACCAGTGGCGAAGGCGGCTCTCTGGTCCATACCTGACACTCATGCACGAAAGCGTGGGGAGCAA…
>ASV_930
CCTACGGGAGGCTGCCACCGCGGTCACACGATTAACCCAAGTCAATAGAAGCCGGCGTAAAGAGTGTTTTAGATCACCCCCTCCCCAATAAAGCTAAAACTCACCTGAGTTGTAAAAAACTCCAGTTGACACAAAATAGACTACGAAAGTGGCTTTAACATATCTGAACACACAATAGCTAAGACCCAAACTGGGATTAGATACCCTAGTAGTC
>ASV_931
CCTACGGGAGGCAGCAGTGCCAAAATATAATCAGAGATAAAGCTTAGGTCAAAGTTCATAGAGTTCCCATGAACTATATGACTGGCCACACAGGATCTTTTGTATTTAAGGATTCTGAGATTTTGCTTGAGCAGGATTAGATACCCCAGTAGTC
>ASV_932
TTAGGAATTTTGCGCAATGGACGAAAGTCTGACGCAGCAACGCCGCGTGAAGGATGAAGGCCTTCGGGTTGTAAACTTCTTTTAGTGGGGACGAAAAAAATGACGGTACCCACAGAAAAAGCACCGGCTAACTCTGTGCCAGCAGCCGCGGTAATACAGAGGGTGCAAGCGTTATTCGGAGTTACTGGGCGTAAAGAGCGTGTAGGCGGCTCGATAAGTCTGATGTGAAAGCCCTGAACTCAATTCAGGAAGTGCATTGGATACTGTCGGGCTAGAGTATAGGAGGGGAGAGCGGAATTCCTGGTGTAGAGGTGAAATTCGTAGATATCAGGAGGAACAACAGTGGCGAAGGCGGCTCTCTGGACTATAACTGACGCTGAGGCGCGAAAGCGTGGGGAG…
>ASV_933
CCTACGGGCGGCTGCAGTGCCAAAATATAATCAGAGATAAAGCTTAGGTCAAAGTTCATAGAGTTCCCATGAACTATATGACTGGCCACACAGGATCTTTTGTATTTAAGGATTCTGAGATTTTGCTTGAGCAGGATTAGATACCCCTGTAGTC
>ASV_934
TGGGGAATATTGCACAATGGGCGAAAGCCTGATGCAGCGACGCCGCGTGAGGGATGACGGCCTTCGGGTTGTAAACCTCTTTCAGTAGGGAAGAAGCGAAAGTGACGGTACCTGCAGAAGAAGCGCCGGCTAACTACGTGCCAGCAGCCGCGGTAATACGTAGGGCGCAAGCGTTATCCGGATTTATTGGGCGTAAAGAGCTCGTAGGCGGTTTGTCGCGTCTGCCGTGAAAGTCCGAGGCTCAACCTCGGATCTGCGGTGGGTACGGGCAGACTAGAGTGATGTAGGGGAGACTGGAATTCCTGGTGTAGCGGTGAAATGCGCAGATATCAGGAGGAACACCGATGGCGAAGGCAGGTCTCTGGGCATTTACTGACGCTGAGGAGCGAAAGCATGGGG…
>ASV_935
CCTACGGGGGGCAGCAGAGGGGCCGCGCTCCTCGGAAGGCTCTGGGAAGGATCTGGTCCAGGCTTCCCTCCTGGCTTCTGGTAGTTCCTTCGCGTGTGAAGTGTCAGTCTTCACATGGACTTCTCCCTGTGTGCGTGTCAGTCTGTGTGTCCAAATTTCTCTTTTTCATAAGGACACAGTCGTATTGGATTAGATACCCCTGTAGTC
>ASV_936
CCTACGGGTGGCAGCAACCACAAGCCAGGAGATACTCTCGGCTCTGCTTTCATAGAGAAAGCCTCCATTGGCTATGGAAATTGGGCAATTTTTCACTTAAAACCATCTGAAAACAAACTTCAGTGCCTTCAAAATTATATATTCACAGAACATTTCTAGACTCTGGAATAGGATTAGATACCCCTGTAGTC
>ASV_937
TAGGGAATCTTCCGCAATGGGCGAAAGCCTGACGGAGCAATGCCGCGTGAGTGAAGAAGGCCTTCGGGTCGTAAAACTCTGTTATAAGAGAAGAACAAATTGTAGAGTAACTGCTACAGTCTTGACGGTATCTTATCAGAAAGCCACGGCTAACTACGTGCCAGCAGCCGCGGTAATACGTAGGTGGCAAGCGTTGTCCGGATTTATTGGGCGTAAAGGGAGCGCAGGTGGTTTCTTAAGTCTGATGTGAAAGCCCACGGCTTAACCGTGGAGGGTCATTGGAAACTGGGAAACTTGAGTACAGAAGAGGAATGTGGAACTCCATGTGTAGCGGTGGAATGCGTAGATATATGGAAGAACACCAGTGGCGAAGGCGACATTCTGGTCTGTTACTGACAC…
>ASV_938
TCCATCATGGCACATGTATACCTATGTAACAAACCTGCACATTCTGCACATGTATCCCAGAACTCAAAGAATTAAAAGAAATAATAATGAGACTCTGCTTTAAGTTAAAACAGAGCTACCATTCACATTCAACCCCGTAAGCCCATTACTGGGTATATACCCAAAGGAATATAGATCATAATACCAAAATGAAACATGCCCTTGAATGTTCATCACGGTGCTGTTTACAATAGCAAAGACATGAAACCAACCTAGGTGTGCATTGATGGT
>ASV_939
TGAGGAATATTGGTCAATGGAGGCAACTCTGAACCAGCCATGCCGCGTGCAGGATGACGGTCCTATGGATTGTAAACTGCTTTTGTACGGGAAGAAATATATTTACGTGTAGATATTTGACGGTACCGTAAGAATAAGGATCGGCTAACTCCGTGCCAGCAGCCGCGGTAATACGGAGGATCCAAGCGTTATCCGGAATCATTGGGTTTAAAGGGTTCGTAGGCGGTTTGATAAGTCAGTGGTGAAATCTTGCAGCTTAACTGTAAAATGGCCATTGATACTGTTAGACTTGAATTGTATGGAAGTAACTAGAATATGTAGTGTAGCGGTGAAATGCTTAGATATTACATAGAATACCAATTGCGAAGGCAGGTTACTACATACATATTGACGCTGATG…
>ASV_940
TGGGGAATATTGCACAATGGGCGCAAGCCTGATGCAGCGACGCCGCGTGGGGGATGACGGCCTTCGGGTTGTAAACTCCTTTCGCTAGGGACGAAGCGTTATGTGACGGTACCTGGAGAAGAAGCACCGGCTAACTACGTGCCAGCAGCCGCGGTAATACGTAGGGTGCGAGCGTTGTCCGGAATTACTGGGCGTAAAGAGCTCGTAGGTGGTTTGTCGCGTCGTTTGTGTAAGCCCGCAGCTTAACTGCGGGACTGCAGGCGATACGGGCATAACTTGAGTGCTGTAGGGGAGACTGGAATTCCTGGTGTAGCGGTGGAATGCGCAGATATCAGGAGGAACACCGATGGCGAAGGCAGGTCTCTGGGCAGTAACTGACGCTGAGGAGCGAAAGCATGG…
>ASV_941
CCTACGGGGGGCTGCCACCGCGGTCACACGATTAACCCAAGTCAATAGAAGCCGGCGTAAAGAGTGTTTTAGATCACCCCCTCCCCAATAAAGCTAAAACTCACCTGAGTTGTAAAAAACTCCAGTTGACACAAAATAGACTACGAAAGTGGCTTTAACATATCTGAACACACAATAGCTAAGACCCAAACTGGGATTAGATACCCTGGTAGTC
>ASV_942
CCTACGGGAGGCAGCATGCAGCCCAGGATAGCTTTGAATACAGCCCCAAATAAATTCATAAACTTAAAACATTATGAGATATTTTGCAATATATTTATTTTTAGCTCATCAGCTATCATTAGTGTTAGTGTATTTTATGTGTGGCCTAAGACAATTCTTTTTTTTCTAATGTGGCCCAGGGAAGTCAAAGGATTAGATACCCCAGTAGTC
>ASV_943
CCTACGGGGGGCTGCAGTGCCAAAATATAATCAGAGATAAAGCTTAGGTCAAAGTTCATAGAGTTCCCATGAACTATATGACTGGCCACACAGGATCTTTTGTATTTAAGGATTCTGAGATTTTGCTTGAGCAGGATTAGATACCCCAGTAGTC
>ASV_944
CCTACGGGGGGCTGCAACCACAAGCCAGGAGATACTCTCGGCTCTGCTTTCATAGAGAAAGCCTCCATTGGCTATGGAAATTGGGCAATTTTTCACTTAAAACCATCTGAAAACAAACTTCAGTGCCTTCAAAATTATATATTCACAGAACATTTCTAGACTCTGGAATAGGATTAGATACCCCGGTAGTC
>ASV_945
CCTACGGGAGGCAGCTGACTTCTTCAGCCATGCTGTGCCAGACCAGAAATGGCCACTAAGATCTGTTCTTCCAAAACACAGACCCCCCTTCTCCAGCACTGTCTCCATATGCTGGGATTAGGAGCTGGGTTCTGTACATGGATTTTCCCCACTGAACTGTTCTCAAATAACAAAATAAACAGTTTAGGATTAGATACCCCAGTAGTC
>ASV_946
TGAGGAATATTGGTCAATGGACGAAAGTCTGAACCAGCCAAGTAGCGTGCAGGATGACGGCCCTCTGGGTTGTAAACTGCTTTTAGTTGGGAATAAAAAAGAGGACGTGTCCTCTATTGTATGTACCTTCAGAAAAAGGACCGGCTAATTCCGTGCCAGCAGCCGCGGTAATACGGAAGGTCCAGGCGTTATCCGGATTTATTGGGTTTAAAGGGAGCGTAGGCGGATTATTAAGTCAGTGGTGAAAGACGGTGGCTCAACCATCGTTAGCCATTGAAACTGGTAGTCTTGAGTGCAGACAGGGATGCTGGAACTCGTGGTGTAGCGGTGAAATGCTTAGATATCACGATGAACTCCAATCGCGAAGGCAGGTGTCCGGGCTGCAACTGACGCTGAGGC…
>ASV_947
ATGCCGTTTTTTCCCAACCGCTCTAATCTGCCCCAAATGCTTCCTTATATGAATCCAAATTTGTCTCTCCTTGACCTCTACCCTCTGCACTGTTTCAGCCTCCGCCTCTGGGGCCTTACTAAACAAGTCCAATCACCCTTCCACGTGACCCCTTATCTAACTGTAGGTGGGATTAATGTACTTATCTGCCCAAACAGCTCCAGTCCTTTAAACTGCCTTTTATTGATTGGTAAGTAGACTTTTTTTTCCCCTTTTTTCCCACCCTGCACTCATCAATATCTAAAATATCCTGGTTGGACAAGTTTCCCAAAATAATGATAGTAATAAAAACCATTGTTTCTTGGGCACTGGTTATATGCTATATACAAGATTATTTCATTTAATTCTCACAACCACCTT…
>ASV_948
TGAGCCGAGATCACACCACTGCACTCCAGCCTGGATGACCGAGTGATACTCAGTCTCAAACAAACAAACAAACAAACAAACCCTGAAATAAACATCGTTTTAAGAAAAGCAGCCTCACCTACACATTTTCTCTCTCGGTTCCTTGGCTGGAATTGGGAGGCATGGCCAGGCCGAGTTGCAAGGGCAGCGGGAGGTGAGTGTTCTCCTGGGCAGACTTGGTCAGGATGGGGCAGCTGGGGAGGAA
>ASV_949
TGTGTATGACACGGGGTTTCTGCCAGCAGCCGCGGTAATACGGAGGGTGCAAGCGTTAATCGGAATTACTGGGCGTAAAGCGCACGCAGGCGGTTTGTTAAGTCAGATGTGAAATCCCCGGGCTCAACCTGGGAACTGCATCTGATACTGGCAAGCTTGAGTCTCGTAGAGGGGGGTAGAATTCCAGGTGTAGCGGTGAAATGCGTAGAGATCTGGAGGAATACCGGTGGCGAAGGCGGCCCCCTGGACGAAGACTGACGCTCAGGTGCGAAAGCGTGGGGAGCAAACA
>ASV_950
CCTACGGGGGGCAGCAGTGCCAAAATATAATCAGAGATAAAGCTTAGGTCAAAGTTCATAGAGTTCCCATGAACTATATGACTGGCCACACAGGATCTTTTGTATTTAAGGATTCTGAGATTTTGCTTGAGCAGGATTAGATACCCCGGTAGTC
>ASV_951
TAGGGAATATTGGGCAATGGAGGCAACTCTGACCCAGCCATGCCGCGTGCAGGAAGACGGCCCTCTGGGTTGTAAACTGCTTTTGAATGGGAAGAATGTGATGTTTGCGAACATTAATGACGGTACCATTAGAATAAGCCACGGCTAACTACGTGCCAGCAGCCGCGGTAATACGTAGGTGGCGAGCGTTATCCGGATTTATTGGGTTTAAAGGGTGCGTAGGCGGCTTAATAAGTCGGTGGTAAAAGGTAGCAGCTTAACTGTTTTACATGCCATCGATACTGTTGAGCTTGAGTTATTTGGAGGCAGCTAGAATTTCCGGTGTAGCGGTGAAATGCATAGATACCGGAAGGAATACCGATTGCGAAGGCAGGTTGCTACGAATATACTGACGCTGAT…
>ASV_952
CCTACGGGGGGCTGCAAGGAGCAAAGTGATAAGCTTGAATTAAGGTGGTGGCAGATGAGAAGGAAAGGAAGGGTCAAAGTAAAGTTTTATGAAGAAAAAATTTACAGGGACTGGATCCTGGGTGTGAGATACAAGAGTGAGGCAGGATTAGATACCCGTGTAGTC
>ASV_953
GACAGAGTGAGTGCAAGCAGGGGAAATGCCAGATGCTTATGGGACCATCAGATCTTGTGAGACTCACTCATTAACAGCATGGGGGAAACAGCCACAATGATTCAATTGTGTCCACCTGGTCCCATGCTTGACATGTGGGGATTACAATTCAAGGTGAGATTTGTGTGGGGACACAGAGCCAAACCATGTCACCACCGGAACAGAATGGAGAGCTCAGATTTTTAACAAGGCTGCCAAGACCACGCTGTGGGGAAAGGACAATCTTTTCAGTAAATAGTTTTGGAAAAACTATATACCCACATGCAGAAGAATGAAACTAGACCCTTATCTTACACCATGTACAAAAACCAACTCAGAAT
>ASV_954
CCTACGGGGGGCTGCAGTAATTTAGTGCTTTCAATAAAATGTGATGCAAGAAGGTGAGTATGCTTTTTGTGAAAATGTTTTCAACGGAATGTTAAGATTTCAAAAACATTTGTCCAGTCTATAGATGTTACTAGCTCATGATGAGATGTGTAATAATATCCTGATTGTGGATTAGATACCCCGGTAGTC
>ASV_955
CCAACGGGGGGCTGCAGAGTGATCTAAATGGCCTAAATTATATGGAACCCTCATTTTCTATCCTGACAGCCTGCCTCTGAGATAGAGTCTGGGTCCAAGAGTGGAAATCAATTTTGAGCTGAGGCGTGCTAATAATTACTTCTGCAAAGCTCTTGCTGCCATATCTAATTCTCTCTGCGGGAATTCTCTGTGATGAGGGATTAGATACCCTAGTAGTC
>ASV_956
CTGCTTAGGGATGATTTGGCATTATGTCTGTTATTCTTAAGCAGGCTTGCCCAGTCTGCTTCATATAACCTCAGAGTTCAAAAGTAGCAGGAGAAGACAAGCCCAAACGTGTAAGCATTTTTTTCTACATCTATAGATGGGTCACATTTGCTATTGTTCCTAAGCAATGAACTGACCAAAGCAATGAACTTGGCCAGACCCAGAGTCAGTGTGGGAGAGAACAACCCAGTGGATTAGATA
>ASV_957
TGGGGAATTTTGGACAATGGGCGCAAGCCTGATCCAGCAATGCCGCGTGAGTGAAGAAGGCCTTCGGGTTGTAAAGCTCTTTTGTCAGGGAAGAAACGGGATTGGCTAATATCCAGTCCTAATGACGGTACCTGAAGAATAAGCACCGGCTAACTACGTGCCAGCAGCCGCGGTAATACGTAGGGTGCAAGCGTTAATCGGAATTACTGGGCGTAAAGCGTGCGCAGGCGGTTTTGTAAGTCTGTCGTGAAATCCCCGGGCTCAACCTGGGAATTGCGATGGAGACTGCAAGGCTAGAATCTGGCAGAGGGGGGTAGAATTCCACGTGTAGCAGTGAAATGCGTAGAGATGTGGAGGAACACCGATGGCGAAGGCAGCCCCCTGGGTCAAGATTGACGC…
>ASV_958
TGGGGAATATTGGACAATGGGCGGAAGCCTGATCCAGCAACGCCGCGTGAGGGATGACGGCCTTCGGGTTGTAAACCTCTTTCAGCACCGACGAAGCGCAAGTGACGGTAGGTGCAGAAGAAGGACCGGCCAACTACGTGCCAGCAGCCGCGGTAATACGTAGGGTCCGAGCGTTGTCCGGAATTATTGGGCGTAAAGGGCTCGTAGGCGGTTTGTCGCGTCGGGAGTGAAAACACCGGGCTTAACTCGGTGCTTGCTTTCGATACGGGCAGACTGGAGGTATGCAGGGGAGAACGGAATTCCTGGTGTAGCGGTGAAATGCGCAGATATCAGGAGGAACACCGGTGGCGAAGGCGGTTCTCTGGGCATTACCTGACGCTGAGGAGCGAAAGTGTGGGG…
>ASV_959
TAGGGATTCTTCGGCAATGGACGCAAGTCTGACCGAGCAACGCCGCGTGAGTGAAGAAGGTTTTCGGATCGTAAAACTCTGTTGTTAGAGAAGAACAAGGATGAGAGTGGAAAGTTCATCCCTTGACGGTATCTAACCAGAAAGCCACGGCTAACTACGTGCCAGCAGCCGCGGTAATACGTAGGTGGCAAGCGTTGTCCGGATTTATTGGGCGTAAAGCGAGCGCAGGCGGTCTTTTAAGTCTGATGTGAAAGCCCCCGGCTTAACCGGGGAGGGTCATTGGAAACTGGGAGACTTGAGTGCAGAAGAGGAAAGCGGAATTCCATGTGTAGCGGTGAAATGCGTAGATATATGGAGGAACACCAGTGGCGAAGGCGGCTTTCTGGTCTGTAACTGACG…
>ASV_960
TAGGGAATATTGGGCAATGGCCGAGAGGCTGACCCAGCCATGCCGCGTGCCGGATGAAGGCCTTCTGGGTTGTAAACGGCTTTTCTCAGGGAAGAAAAAGACCCTGCGGGGTACACTGACGGTACCTGAGGAATAAGCACCGGCTAACTCCGTGCCAGCAGCCGCGGTAATACGGAGGGTGCAAGCGTTGTCCGGATTTATTGGGTTTAAAGGGTGCGTAGGCGGCCCGTTAAGTCCGGGGTGAAAGCCCACAGCTCAACTGTGGAACTGCCCTGGATACTGGCGGGCTTGAGTCCAGACGAGGTTGGCGGAATGGATGCTGTAGCGGTGAAATGCATAGATAGCATCCAGAACCCCGATTGCGTAGGCAGCTGACTAGGCTGGTACTGACGCTGAGGC…
>ASV_961
TGGGGAATATTGCACAATGGGCGCAAGCCTGATGCAGCGACGCCGCGTGGGGGATGACGGCCTTCGGGTTGTAAACTCCTTTCAGCCATGACGAAGCCTCTTTTGGGGTGACGGTAGTGGTAGAAGAAGCACCGGCTAACTACGTGCCAGCAGCCGCGGTAATACGTAGGGTGCGAGCGTTGTCCGGAATTACTGGGCGTAAAGAGCTCGTAGGTGGTCTGTCGCGTCATTTGTGAAAGCCCGGTGCTTAACTCCGGGTTGGCAGGTGATACGGGCATGACTGGAGTACTGTAGGGGAGACTGGAATTCCTGGTGTAGCGGTGAAATGCGCAGATATCAGGAGGAACACCGGTGGCGAAGGCGGGTCTCTGGGCAGTAACTGACGCTGAGGAGCGAAAG…
>ASV_962
TGGGGAATATTGCACAATGGGCGCAAGCCTGATGCAGCGACGCCGCGTGAGGGATGGAGGCCTTCGGGTTGTGAACCTCTTTCGCCAGTGAAGCAGGCCTGCCTCGTTTGTGGGTGGGTTGACGGTAGCTGGATAAGAAGCGCCGGCTAACTACGTGCCAGCAGCCGCGGTAATACGTAGGGCGCGAGCGTTGTCCGGAATTATTGGGCGTAAAGAGCTCGTAGGCGGCTGGTCGCGTCTGTCGTGAAATCCTCTGGCTTAACTGGGGGCTTGCGGTGGGTACGGGCCGGCTTGAGTGCGGTAGGGGAGGCTGGAACTCTTGGTGTAGCGGTGGAATGCGCAGATATCAGGAAGAACACCGGTGGCGAAGGCGGGTCTCTGGGCCGTTACTGACGCTGA…
>ASV_963
GAACAATAGGGAGGTCTGGATTCAAATCCTGGCCCCTCTTCTTATGGGTGTCTTCCTGTGGTGCGCTATTTAATCTCTGGGGCTTGTTTCCTCAGGGGCAGCTGTCTGTCAAGTTTAAAACCCCAGCTTTGTAGCAAGTTCTTTCACCTATCTTGTAACTCAGGTTTCTCATTTGTGAAATGGAGATCAAATTAGTACTTATCTCACAGGGTGATTGTCAGGATTAAAAGGTTATATGTAAAATGCCCAGAACACACATGGTGTGTGCTCAATAAAGATTCACATTGTTGTGTGAAAAATGGGAGTCTCAGTGTTGGGCATCATTAGA
>ASV_964
TGGGGAATTTTCCGCAATGGGCGAAAGCCTGACGGAGCAATGCCGCGTGGAGGTAGAAGGCCCACGGGTCGTGAACTTCTTTTCTCGGAGAAGAAACAATGACGGTATCTGAGGAATAAGCATCGGCTAACTCTGTGCCAGCAGCCGCGGTAAGACAGAGGATGCAAGCGTTATCCGGAATGATTGGGCGTAAAGCGTCTGTAGGTGGCTTTTCAAGTCCGCCGTCAAATCCCAGGGCTCAACCCTGGACAGGCGGTGGAAACTACCAAGCTGGAGTACGGTAGGGGCAGAGGGAATTTCCGGTGGAGCGGTGAAATGCGTTGAGATCGGAAAGAACACCAACGGCGAAAGCACTCTGCTGGGCCGACACTGACACTGAGAGACGAAAGCTAGGGGAGC…
>ASV_965
CCTACGGGGGGCTGCAGGAGAGAGAATGAGTGCCAGCAGGGGAAATGTCAGATGGTTATAAAGCCATCAGATCTTGTGAGAACTCACTATCATGAGAACAACATGGGGGAAACCACCCCTATGATTCAATTACCTCCCACCAGGTCCCTCCCTTGACACATGGGGATTAGATACCCTAGTAGTC
>ASV_966
CCTACGGGGGGCTGCAGTCACGGTAGTGACTTAGGATACAGATTCTGACCATCACTCCTCCTATCTATCATAGCTAGTGATGGGGTGCAAAGAATCTTGGAATCAGCAATAACAAGTAAAGGAATAGTTCCAAAAGGAAATACCTCCAGGGCTAAGCCAGTGTAAATATTTAATGACAAAGCTTCTAGATTTGGAGATCTCTTCACTTTCTCTTGCGCAGGATTAGATACCCCTGTAGTC
>ASV_967
CCTACGGGCGGCAGCCCTGAGTCATAGAACCACAAGGAATCTAGTTTCCTGCCAATTCATGAAACACTGAACTGGAGGCATCCAAAAGGTTTATGCAAGAGAACTAGCATGCAGTGTTAGGCTGATGATGGACAATATTCCATTGCTACCGTGCCAGTTGGAAATAGGATACCAGATGTTTCTGATTTCTGCTGTGTGGATTAGATACCCTTGTAGTC
>ASV_968
TGGGGAATATTGCACAATGGGCGCAAGCCTGATGCAGCCATGCCGCGTGTATGAAGAAGGCCTTCGGGTTGTAAAGTACTTTCAGTTGTGAGGAAGGGGGTGTTGTTAATAGCGCTATCTCTTGACGTTAGCAACAGAAGAAGCACCGGCTAACTCCGTGCCAGCAGCCGCGGTAATACGGAGGGTGCGAGCGTTAATCGGAATTACTGGGCGTAAAGCGCATGCAGGTGGTTCATTAAGTCAGATGTGAAAGCCCGGGGCTCAACCTCGGAACTGCATTTGAAACTGGTGAACTAGAGTACTGTAGAGGGGGGTAGAATTTCAGGTGTAGCGGTGAAATGCGTAGAGATCTGAAGGAATACCAGTGGCGAAGGCGCCCCCCTGGACAGATACTGACAC…
>ASV_969
CCTACGGGTGGCTGCAACCACAAGCCAGGAGATACTCTCGGCTCTGCTTTCATAGAGAAAGCCTCCATTGGCTATGGAAATTGGGCAATTTTTCACTTAAAACCATCTGAAAACAAACTTCAGTGCCTTCAAAATTATATATTCACAGAACATTTCTAGACTCTGGAATAGGATTAGATACCCCTGTAGTC
>ASV_970
CCTACGGGAGGCAGCATGCAGCCCAGGATAGCTTTGAATACAGCCCCAAATAAATTCATAAACTTAAAACATTATGAGATATTTTGCAATATATTTATTTTTAGCTCATCAGCTATCATTAGTGTTAGTGTATTTTATGTGTGGCCTAAGACAATTCTTTTTTTTCTAATGTGGCCCAGGGAAGTCAAAGGATTAGATACCCCGGTAGTC
>ASV_971
CCTACGGGGGGCTGCAACCACAAGCCAGGAGATACTCTCGGCTCTGCTTTCATAGAGAAAGCCTCCATTGGCTATGGAAATTGGGCAATTTTTCACTTAAAACCATCTGAAAACAAACTTCAGTGCCTTCAAAATTATATATTCACAGAACATTTCTAGACTCTGGAATAGGATTAGATACCCCAGTAGTC
>ASV_972
TGAGGAATATTGGTCAATGGGCGAGAGCCTGAACCAGCCAAGTCGCGTGAAGGATGACGGATCTATGGTTTGTAAACTTCTTTTATAAGGGAATAAAGTGGGACATTATTGTTCTTTTGCATGTACCTTATGAATAAGCATCGGCTAACTCCGTGCCAGCAGCCGCGGTAATACGGAGGATGCAAGCGTTATTCGGATTTATTGGGTTTAAAGGGTGCGTAGGTGGGTATGTAAGTCAGCGGTGAAAGTTTGTCGCTCAACGATAAAATTGCCGTTGAAACTATATACCTTGAGTTTGTTTGATGTATGCGGAATGTGTGGTGTAGCGGTGAAATGCTTAGATATCACGCAGAACTCCGATTGCGAAGGCAGCATACAAAACCAATACTGACACTGAAG…
>ASV_973
CTACGGGCGGCAGCAGTGAAGACTGCATTTTAATTATTTAAAAGTGGGAAAATGTAAAATTCTGAGAGGTGAAAATTGAGACAAAAATTTAGACTTTCTGAACACTATAATTAGTGTCCTTTATCAAATCAGGAGAAGTTTGCCTGATAAATGTATTTCAGTTGCTTCTTAACTGAGTTCTCAGACATCTAAATTCTAATGTGACTGGGAATATGGATTTCAGCTGAAGTGGATTAGATACCCCGGTAGT
>ASV_974
CCTACGGGTGGCTGCAGTGCCAAAATATAATCAGAGATAAAGCTTAGGTCAAAGTTCATAGAGTTCCCATGAACTATATGACTGGCCACACAGGATCTTTTGTATTTAAGGATTCTGAGATTTTGCTTGAGCAGGATTAGATACCCGTGTAGTC
>ASV_975
TGGGGAATTTTGGACAATGGGCGCAAGCCTGATCCAGCAATGCCGCGTGCAGGAAGAAGGCCTTCGGGTTGTAAACTGCTTTTGTACGGAACGAAACGGTCTGGGTTAATACCCTGGACTAATGACGGTACCGTAAGAATAAGCACCGGCTAACTACGTGCCAGCAGCCGCGGTAATACGTAGGGTGCAAGCGTTAATCGGAATTACTGGGCGTAAAGCGTGCGCAGGCGGTTTTGTAAGACAGGCGTGAAATCCCCGGGCTCAACCTGGGAATTGCGCTTGTGACTGCAAGGCTGGAGTGCGGCAGAGGGGGATGGAATTCCGCGTGTAGCAGTGAAATGCGTAGATATGCGGAGGAACACCGATGGCGAAGGCAATCCCCTGGGCCTGCACTGACGC…
>ASV_976
CCTACGGGCGGCAGCCACCGCGGTCACACGATTAACCCAAGTCAATAGAAGCCGGCGTAAAGAGTGTTTTAGATCACCCCCTCCCCAATAAAGCTAAAACTCACCTGAGTTGTAAAAAACTCCAGTTGACACAAAATAGACTACGAAAGTGGCTTTAACATATCTGAACACACAATAGCTAAGACCCAAACTGGGATTAGATACCCTAGTAGTC
>ASV_977
CCTACGGGTGGCAGCCCTGAGTCATAGAACCACAAGGAATCTAGTTTCCTGCCAATTCATGAAACACTGAACTGGAGGCATCCAAAAGGTTTATGCAAGAGAACTAGCATGCAGTGTTAGGCTGATGATGGACAATATTCCATTGCTACCGTGCCAGTTGGAAATAGGATACCAGATGTTTCTGATTTCTGCTGTGTGGATTAGATACCCGGGTAGTC
>ASV_978
CCTACGGGTGGCTGCATCCGCTGCAAACTGTGCCTGAGTGTGGCCTTAATGCGTTAGCGTTAGTCCCGGGGAGAAATCTCGCTAGGCATTCAGTGTGCTTACTTAACTGAATATGAGTTGTAAATAATTGATTTCTCCTCCAGGCTATAATTTCCAAAGGCACCCTTTCATTTTCTTATTAATGTGTGGATTAGATACCCCTGTAGTC
>ASV_979
TGGGGAATATTGGACAATGGACCGAGAGTCTGATCCAGCAATTCTGTGTGCACGATGAAGTTTTTCGGAATGTAAAGTGCTTTCAGTTGGGAAGAAATAAATGACGGTACCAACAGAAGAAGTGACGGCTAAATACGTGCCAGCAGCCGCGGTAATACGTATGTCACGAGCGTTATCCGGATTTATTGGGCGTAAAGCGCGTCTAGGTGGTTATATAAGTCTGATGTGAAAATGCAGGGCTCAACTCTGTATTGCGTTGGAAACTGTATAACTAGAGTACTGGAGAGGTAAGCGGAACTACAAGTGTAGAGGTGAAATTCGTAGATATTTGTAGGAATGCCGATGGGGAAGCCAGCTTACTGGACAGATACTGACGCTGAAGCGCGAAAGCGTGGGTAG…
>ASV_980
TGGGGAATCTTAGACAATGGGGGCAACCCTGATCTAGCCATGCCGCGTGAGTGATGAAGGCCTTAGGGTTGTAAAGCTCTTTCAGCTGGGAAGATAATGACGGTACCAGCAGAAGAAGCCCCGGCTAACTCCGTGCCAGCAGCCGCGGTAATACGGAGGGGGCTAGCGTTGTTCGGAATTACTGGGCGTAAAGCGCACGTAGGCGGACCAGAAAGTTGGAGGTGAAATCCCAGGGCTCAACCTTGGAACTGCCTTCAAAACTATTGGTCTGGAGTTCGAGAGAGGTGAGTGGAATTCCGAGTGTAGAGGTGAAATTCGTAGATATTCGGAGGAACACCAGTGGCGAAGGCGGCTCACTGGCTCGATACTGACGCTGAGGTGCGAAAGCGTGGGGAGCAA…
>ASV_981
GCCTAGGGTAAAGTTCTGTGTCTGCTCATGTATTTCCTAGTATACTGGCTGTGCTCTGCCTCTCGTTTTGCTAATTTCTTTGTCATGGCTACCTCTTTTCTTTCAAAGAGTAGACCAAGTTTCTGAATGTATAGACGAGAAAACACGAAGTGTTATCTAAACCTGATTTTAGTGAACCTTAAAAAAAATTATGATGCTGGAAGGGACATTACATCCCCTTGTGTCAAACTCAGTGCCTGAAATGCAGCCTACCTGGGAAGGGACATGTGTTCAGA
>ASV_982
GGACCCAAGTGCTGTCATTTTGCTCAATAATCCTCACGGGGTTGGCTCTTGCCCTTGGTTTTTATTTCATGTTAGGATGGCTGCTGGCAGTGTTCAGAGACAGGCAGTAGTGGGAGGGTGGGGTCAACCAGCTTCTTTGCTCTCTGCTTAGTATCAGAAATCAACAACAAAAGCCAAATCTTACATGAAGCCATGTGCAGAATTGTTTGCATATGAATGGCCAGAGCTATTTGTGTGGCTGCCTCTAGGTGTAATTGAAAAGGAAGTGTCTGGCAAGGGAGAATGGAAAAAAACCACCATTTATGTCCTGAGTCCAGCAGGCCTGGGACCA
>ASV_983
TGGGGAATATTGCGCAATGGGCGAAAGCCTGACGCAGCGACGCCGCGTGGGGGATGACGGCCTTCGGGTTGTAAACCTCTTTCAGCAGGGACGAAGCGAAAGTGACGGTACCTGCAGAAGAAGCACCGGCCAACTACGTGCCAGCAGCCGCGGTAATACGTAGGGTGCAAGCGTTGTCCGGAATTATTGGGCGTAAAGAGCTCGTAGGCGGTTTGTTGCGTCGGCTGTGAAAACCTGAGGCTCAACCTCAGGCCTGCAGTCGATACGAGCAGACTAGAGTGTTGCAGGGGAGACTGGAATTCCTGGTGTAGCGGTGAAATGCGCAGATATCAGGAGGAACACCGGTGGCGAAGGCGGGTCTCTGGGCAACAACTGACGCTGAGGAGCGAAAGCGTGGGG…
>ASV_984
CCTACGGGGGGCTGCACTTTTGCGTATTTCTGAATCTGCTAGCCAACACAGTAAAAAGTAAGCTATACTCAAGGAATTAAATTAACCAGTTCCTAAGTTTCTAGAGGAATTAAGAATTGACAATGGTTCGGAGATACCCCAGTAGTC
>ASV_985
TGGGGAATATTGGACAATGGGGGGAACCCTGATCCAGCCATGCCGCGTGTGTGAAGAAGGCCTTTTGGTTGTAAAGCACTTTAAGCGAGGAGGAGGCTCCTTTAGTTAATACCTAAAGAGAGTGGACGTTACTCGCAGAATAAGCACCGGCTAACTCTGTGCCAGCAGCCGCGGTAATACAGAGGGTGCGAGCGTTAATCGGATTTACTGGGCGTAAAGCGTGCGTAGGCGGCTTTTTAAGTCGGATGTGAAATCCCTGAGCTTAACTTAGGAATTGCATTCGATACTGGAAAGCTAGAGTATGGGAGAGGATGGTAGAATTCCAGGTGTAGCGGTGAAATGCGTAGAGATCTGGAGGAATACCGATGGCGAAGGCAGCCATCTGGCCTAATACTGACG…
>ASV_986
TAGGGAATCTTCCGCAATGGACGAAAGTCTGACGGAGCAACGCCGCGTGAGTGATGAAGGTTTTCGGATCGTAAAACTCTGTTGTTAGGGAAGAACAAGTATCGGAGTAACTGCCGGTACCTTGACGGTACCTAACCAGAAAGCCACGGCTAACTACGTGCCAGCAGCCGCGGTAATACGTAGGTGGCAAGCGTTGTACGGAATTATTGGGCGTAAAGCGCGCGCAGGTGGTCTCTTAAGTCTGATGTGAAAGCCCCCGGCTCAACCGGGGAGGGTCATTGGAAACTGGGAGACTTGAGTGCAGGAGAGAAGAGTGGAATTCCACGTGTAGCGGTGAAATGCGTAGAGATGTGGAGGAACACCAGTGGCGAAGGCGACTCTTTGGCCTGTAACTGACAC…
>ASV_987
TGGGGAATATTGCACAATGGGCGGAAGCCTGATGCAGCGACGCCGCGTGAGGGACGAAGGCCTTCGGGTTGTAAACCTCTTTCAGCAGGGACGAAGCGTGAGTGACGGTACCTGCAGAAGAAGCACCGGCTAACTACGTGCCAGCAGCCGCGGTAATACGTAGGGTGCGAGCGTTGTCCGGAATTACTGGGCGTAAAGAGTTCGTAGGCGGTTTGTCGCGTCGTTTGTGAAAACCCGGGGCTCAACTTCGGGCTTGCAGGCGATACGGGCAGACTTGAGTGTTTCAGGGGAGACTGGAATTCCTGGTGTAGCGGTGAAATGCGCAGATATCAGGAGGAACACCGGTGGCGAAGGCGGGTCTCTGGGAAACAACTGACGCTGAGGAACGAAAGCGTGGGT…
>ASV_988
TGAGGAATATTGGTCAATGGGTGCAAGCCTGAACCAGCCATCCCGCGTGAAGGACGACTGCCCTATGGGTTGTAAACTTCTTTTGTATAGGGATAAACCTACCCTCGTGAGGGTAGCTGAAGGTACTATACGAATAAGCACCGGCTAACTCCGTGCCAGCAGCCGCGGTAATACGGAGGGTGCAAGCGTTATCCGGATTTATTGGGTTTAAAGGGTCCGTAGGCGGACTTATAAGTCAGTGGTGAAAGCCTGTCGCTTAACGATAGAACTGCCATTGATACTGTAAGTCTTGAGTATATTTGAGGTAGCTGGAATAAGTAGTGTAGCAGTGAAATGCATAGATATTACTTAGAACACCAATTGCGAAGGCAGGTTACCAAGATATAACTGACGCTGAGG…
>ASV_989
TGAGGAATATTGGTCAATGGGTGCAAGCCTGAACCAGCCATCCCGCGTGAAGGATTAAGGTCCTATGGATTGTAAACTTCTTTTGTATAGGGATAAACCTACCCTCGTGAGGGTAGCTGAAGGTACTATACGAATAAGCACCGGCTAACTCCGTGCCAGCAGCCGCGGTAATACGGAGGGTGCAAGCGTTATCCGGATTTATTGGGTTTAAAGGGTCCGTAGGCGGACTTATAAGTCAGTGGTGAAAGCCTGTCGCTTAACGATAGAACTGCCATTGATACTGTAAGTCTTGAGTATATTTGAGGTAGCTGGAATAAGTAGTGTAGCGGTGAAATGCATAGATATTACTTAGAACACCAATTGCGAAGGCAGGTTACCAAGATATAACTGACGCTGAGG…
>ASV_990
TAGAGAATCTTCGGCAATGGGGGGAACCCTGACCGAGCGATACCGCGTGAATGAAGAAATACTTCGGTATGTAAAGTTCTTTTATAGAGGATGAATGATTCGTATAGGAAATGATACGGATGTGACAGTACTTTAGGAATAAGCCCCGGCTAACTATGTGCCAGCAGCCGCGGTAATACATAGGGGGCAAGCGTTATCCGGAATTATTGGGCGTAAAGGGTGCGTAGGCGGCCATTTAAGTTTGAGGTGTAAGTTCAAGGCTCAACCTTGTGATGCTTCAAAAACTGGATGGCTTGAGAGAGGTAGAGGCAAGTGGAATTCCATGTGTAGCGGTAAAATGCGTAAATATATGGAGGAACACCAGTGGCGAAGGCGGCTTGCTGGGCCTTATCTGACGCT…
>ASV_991
TGGGGAATCTTGCACAATGCGCGAAAGCGTGATGCAGCAACGCCGCGTGAGGGAAGACGGCCTTCGGGTTGTAAACCTCTTTCAGTTGGGACGAAGGTCGGGCGGTTAATAGCCGTTCCGACTGACGGTACCTTCACAAGAAGCCCCGGCTAACTACGTGCCAGCAGCCGCGGTAATACGTAGGGGGCAAGCGTTGTCCGGAATCATTGGGCGTAAAGAGCGTGTAGGCGGCTTGATAAGTCGGCTGTGAAAGTCAGGGGCTCAACCCTTGAATGCCGGCCGATACTGTCAAGCTAGAGTCCGGAAGAGGCGAGTGGAATTCCTGGTGTAGCGGTGAAATGCGCAGATATCAGGAGGAACACCAATGGCGAAGGCAGCTCGCTGGGACGGTACTGACGC…
>ASV_992
TGAGCTGAGATCATGCCACTGTACTCCAGCCTGGCCGACAGAGTGAAACCCTGTCTCAACAACAACAGCAAACCAAAGTGAACACCAACAGTAAGAGGACAAGTCAAAACTGCGAGCCACTTGTCAAGACACTATGAAAAAAGCACCATTGCTGCAATACTCCTGCCAGAGGTGAATAACCTGAATCTACGCATGAGCCATCAGACAGACCCAAAGTGAGGGAGAATCTACAAAGTAACTGGTTTTCACTTTCAACATTTTTAAGGCCACAAATGTCACAGATCGAGAAATTTTTCCATTTAAGGAGACTAAAGAGACATGACAACAAAATAAAATGTACACATCTGAACTGGATCCTTTTGCTATAAAAGACATTGTTGGGGCAATTGGTAAAAATTG…
>ASV_993
TGGGGAATATTGCACAATGGGCGCAAGCCTGATGCAGCCATGCCGCGTGTATGAAGAAGGCCTTCGGGTTGTAAAGTACTTTCAGCGGGGAGGAAGGGAGTAAAGTTAATACCTTTGCTCATTGACGTTACCCGCAGAAGAAGCACCGGCTAACTCCGTGCCAGCAGCCGCGGTAATATGGAGGGTGCAAGTGTTAATCGGAATTACTGGGCGTAAAGCGCACGCAGGCGGTTTGTTAAGTCAGATGTGAAATCCCCGGGCTCAACCTGGGAACTGCATCTGATACTGGCAAGCTTGAGTCTCGTAGAGGGGGGTAGAATTCCAGGTGTAGCGGTGAAATGCGTAGAGATCTGGAGGAATACCGGTGGCGAAGGCGGCCCCCTGGACGAAGACTGACGC…
>ASV_994
CCTACGGGTGGCAGCACCTGTCTCAGGGTGCTTTTCATCAGGGCTTGTGTTTGAATTTAAGTTGGCCCAATAAACAGCAGCACTCCTCTCTGCCTTCATAATGGATCAACTGAGAAATAAGGCTTTTTGAATAAAGCAGATGAAAATCCCAAGTTGTCTCTGTTATGGATATAGCTAGTCCCTGGAGGATGTGGCTGATATCACAGCCACCTGATTTTTTCTGGATTAGATACCCTTGTAGTC
>ASV_995
TGGGGAATATTGCACAATGGGCGCAAGCCTGATGCAGCCATGCCGCGTGTGTGAAGAAGGCCTTAGGGTTGTAAAGCACTTTCAGCGAGGAGGAAGGCGCTGTAGTTAATAGCTGCAGCGATTGACGTTACTCGCAGAAGAAGCACCGGCTAACTCCGTGCCAGCAGCCGCGGTAATACGGAGGGTGCAAGCGTTAATCGGAATTACTGGGCGTAAAGCGCACGCAGGCGGTTTGTTAAGTCAGATGTGAAATCCCCGAGCTTAACTTGGGAACTGCATTTGAAACTGGCAAGCTAGAGTCTTGTAGAGGGGGGTAGAATTCCAGGTGTAGCGGTGAAATGCGTAGAGATCTGGAGGAATACCGGTGGCGAAGGCGGCCCCCTGGACAAAGACTGACGC…
>ASV_996
CCTACGGGTGGCAGCAACCACAAGCCAGGAGATACTCTCGGCTCTGCTTTCATAGAGAAAGCCTCCATTGGCTATGGAAATTGGGCAATTTTTCACTTAAAACCATCTGAAAACAAACTTCAGTGCCTTCAAAATTATATATTCACAGAACATTTCTAGACTCTGGAATAGGATTAGATACCCCGGTAGTC
>ASV_997
ACTGCTCAGGGTGGGGGCTGCTGAAGGTTGGGTGCCTGTGGCAATTTCTTAAAAATAAGAGAATGGGGTTTGTTGCATTGATACACTGTTTCTTTCACAAAAGATTTCCCTGTAGCATATGATGCTATTTGATAGCATTTTATCCACAGAAGAACTTCCTTCAAAATTGGAGTAAACCCTCTCTAACCCTGCTGCTGCTTTATCAACTAGGTTTATGGAATTTTCTAAATCCTTTGTTGTCATTTCAACAATGTTCATAGCATCTCCACCT
>ASV_998
TGGAGTGACCCAGAGAGAGAAGTGCAGATGCGCTCAGAAGTAGGCATCCCAAATGAATGCAGGGCCTTATAGCTAAGGGGTGGGGGGGAAGGCAAGATTCTAATGTAAGTGTGATGGAGAACCTCTACAGTTTTTAGCAGGGGAGTAACATGGTCTATATTTTAAGAAGATAACACTAGCTGCTGCTCCAAAGTAGGCTAATACAGGAGGCCAGGCAGTAAATGATGGAAGTGAACAGAGGTTTGAAAGACAGGGGGGAAAGTGTCTGATTTAGTACATATATTGAAAGCAGAACCTACAGAATTTGCTACT
>ASV_999
CCTACGGGAGGCTGCCACCGCGGTCACACGATTAACCCAAGTCAATAGAAGCCGGCGTAAAGAGTGTTTTAGATCACCCCCTCCCCAATAAAGCTAAAACTCACCTGAGTTGTAAAAAACTCCAGTTGACACAAAATAGACTACGAAAGTGGCTTTAACATATCTGAACACACAATAGCTAAGACCCAAACTGGGATTAGATACCCCGGTAGTC
>ASV_1000
[truncated: 1,581 more rows]
