# Supplementary material for: Blood Microbiome Analysis Reveals Biomarkers of Treatment Response in Drug-Naïve Patients with First-Episode Psychosis: A Pilot Study
Source: Microorganisms. 2025 Aug 19;13(8):1935. doi: 10.3390/microorganisms13081935 (PMC12388318; doi:10.3390/microorganisms13081935)
Supplement: Supplementary file 1 [file microorganisms-13-01935-s001.zip › microorganisms-3764382-supplementary/microorganisms-3764382-supplementary/Supplementary File S2 Differential Abundance of Metabolic Pathway.xlsx]

## Sheet: t0 (R+ vs R-)
Pathways	Kingdom	Phylum	Class	Order	Family	Genus	ASVs	P.Value	FDR	log2FC	Significance
pyruvate fermentation to acetone	Bacteria	Firmicutes	Bacilli	Lactobacillales	Streptococcaceae	Lactococcus	ASV_35	2.60866e-16	4.03925e-12	3.23793	Lactococcus
incomplete reductive TCA cycle	Bacteria	Firmicutes	Bacilli	Lactobacillales	Streptococcaceae	Lactococcus	ASV_35	1.24638e-15	9.64944e-12	3.23618	Lactococcus
superpathway of phylloquinol biosynthesis	Bacteria	Firmicutes	Bacilli	Lactobacillales	Streptococcaceae	Lactococcus	ASV_35	7.83704e-15	4.04496e-11	2.82185	Lactococcus
glyoxylate cycle	Bacteria	Firmicutes	Bacilli	Lactobacillales	Streptococcaceae	Lactococcus	ASV_35	1.89696e-14	7.34313e-11	3.31796	Lactococcus
pyridoxal 5'-phosphate biosynthesis I	Bacteria	Firmicutes	Bacilli	Lactobacillales	Streptococcaceae	Lactococcus	ASV_35	2.41814e-14	7.48851e-11	3.03168	Lactococcus
L-leucine degradation I	Bacteria	Firmicutes	Bacilli	Lactobacillales	Streptococcaceae	Lactococcus	ASV_35	4.57689e-14	8.31214e-11	3.09162	Lactococcus
urea cycle	Bacteria	Firmicutes	Bacilli	Lactobacillales	Streptococcaceae	Lactococcus	ASV_35	4.83139e-14	8.31214e-11	3.62771	Lactococcus
purine nucleotides degradation II (aerobic)	Bacteria	Firmicutes	Bacilli	Lactobacillales	Streptococcaceae	Lactococcus	ASV_35	4.63383e-14	8.31214e-11	3.89005	Lactococcus
TCA cycle V (2-oxoglutarate:ferredoxin oxidoreductase)	Bacteria	Firmicutes	Bacilli	Lactobacillales	Streptococcaceae	Lactococcus	ASV_35	3.70672e-14	8.31214e-11	3.25041	Lactococcus
colanic acid building blocks biosynthesis	Bacteria	Firmicutes	Bacilli	Lactobacillales	Streptococcaceae	Lactococcus	ASV_35	6.13231e-14	8.5758e-11	3.35979	Lactococcus
TCA cycle IV (2-oxoglutarate decarboxylase)	Bacteria	Firmicutes	Bacilli	Lactobacillales	Streptococcaceae	Lactococcus	ASV_35	7.14111e-14	8.5758e-11	3.28623	Lactococcus
guanosine nucleotides degradation III	Bacteria	Firmicutes	Bacilli	Lactobacillales	Streptococcaceae	Lactococcus	ASV_35	7.5846e-14	8.5758e-11	3.83013	Lactococcus
tRNA processing	Bacteria	Firmicutes	Bacilli	Lactobacillales	Streptococcaceae	Lactococcus	ASV_35	6.78988e-14	8.5758e-11	3.20252	Lactococcus
flavin biosynthesis I (bacteria and plants)	Bacteria	Firmicutes	Bacilli	Lactobacillales	Streptococcaceae	Lactococcus	ASV_35	7.75389e-14	8.5758e-11	3.26586	Lactococcus
glycerol degradation to butanol	Bacteria	Firmicutes	Bacilli	Lactobacillales	Streptococcaceae	Lactococcus	ASV_35	9.18753e-14	9.48398e-11	3.5744	Lactococcus
superpathway of N-acetylglucosamine, N-acetylmannosamine and N-acetylneuraminate degradation	Bacteria	Firmicutes	Bacilli	Lactobacillales	Streptococcaceae	Lactococcus	ASV_35	1.03221e-13	9.98921e-11	3.61851	Lactococcus
photorespiration	Bacteria	Firmicutes	Bacilli	Lactobacillales	Streptococcaceae	Lactococcus	ASV_35	1.13347e-13	1.03239e-10	3.50839	Lactococcus
L-lysine biosynthesis I	Bacteria	Firmicutes	Bacilli	Lactobacillales	Streptococcaceae	Lactococcus	ASV_35	1.82609e-13	1.04723e-10	3.84068	Lactococcus
enterobactin biosynthesis	Bacteria	Firmicutes	Bacilli	Lactobacillales	Streptococcaceae	Lactococcus	ASV_35	1.72563e-13	1.04723e-10	3.58082	Lactococcus
superpathway of &beta;-D-glucuronide and D-glucuronate degradation	Bacteria	Firmicutes	Bacilli	Lactobacillales	Streptococcaceae	Lactococcus	ASV_35	1.54374e-13	1.04723e-10	3.39155	Lactococcus
superpathway of (R,R)-butanediol biosynthesis	Bacteria	Firmicutes	Bacilli	Lactobacillales	Streptococcaceae	Lactococcus	ASV_35	1.45128e-13	1.04723e-10	2.80478	Lactococcus
phosphopantothenate biosynthesis I	Bacteria	Firmicutes	Bacilli	Lactobacillales	Streptococcaceae	Lactococcus	ASV_35	1.61358e-13	1.04723e-10	3.30838	Lactococcus
acetyl-CoA fermentation to butanoate II	Bacteria	Firmicutes	Bacilli	Lactobacillales	Streptococcaceae	Lactococcus	ASV_35	1.78324e-13	1.04723e-10	2.60118	Lactococcus
superpathway of menaquinol-7 biosynthesis	Bacteria	Firmicutes	Bacilli	Lactobacillales	Streptococcaceae	Lactococcus	ASV_35	1.75505e-13	1.04723e-10	3.22388	Lactococcus
superpathway of glucose and xylose degradation	Bacteria	Firmicutes	Bacilli	Lactobacillales	Streptococcaceae	Lactococcus	ASV_35	1.26031e-13	1.04723e-10	3.56914	Lactococcus
6-hydroxymethyl-dihydropterin diphosphate biosynthesis III (Chlamydia)	Bacteria	Firmicutes	Bacilli	Lactobacillales	Streptococcaceae	Lactococcus	ASV_35	1.79748e-13	1.04723e-10	3.82227	Lactococcus
superpathway of glyoxylate bypass and TCA	Bacteria	Firmicutes	Bacilli	Lactobacillales	Streptococcaceae	Lactococcus	ASV_35	1.72571e-13	1.04723e-10	3.17999	Lactococcus
Bifidobacterium shunt	Bacteria	Firmicutes	Bacilli	Lactobacillales	Streptococcaceae	Lactococcus	ASV_35	2.12748e-13	1.13648e-10	3.85366	Lactococcus
superpathway of N-acetylneuraminate degradation	Bacteria	Firmicutes	Bacilli	Lactobacillales	Streptococcaceae	Lactococcus	ASV_35	2.12852e-13	1.13648e-10	3.75406	Lactococcus
heterolactic fermentation	Bacteria	Firmicutes	Bacilli	Lactobacillales	Streptococcaceae	Lactococcus	ASV_35	2.26622e-13	1.16967e-10	3.69751	Lactococcus
norspermidine biosynthesis	Bacteria	Firmicutes	Bacilli	Lactobacillales	Streptococcaceae	Lactococcus	ASV_35	2.64734e-13	1.26317e-10	2.93201	Lactococcus
D-fructuronate degradation	Bacteria	Firmicutes	Bacilli	Lactobacillales	Streptococcaceae	Lactococcus	ASV_35	2.77369e-13	1.26317e-10	3.80738	Lactococcus
superpathway of sulfate assimilation and cysteine biosynthesis	Bacteria	Firmicutes	Bacilli	Lactobacillales	Streptococcaceae	Lactococcus	ASV_35	2.71721e-13	1.26317e-10	3.6808	Lactococcus
superpathway of thiamin diphosphate biosynthesis I	Bacteria	Firmicutes	Bacilli	Lactobacillales	Streptococcaceae	Lactococcus	ASV_35	2.74038e-13	1.26317e-10	3.50309	Lactococcus
superpathway of polyamine biosynthesis III	Bacteria	Firmicutes	Bacilli	Lactobacillales	Streptococcaceae	Lactococcus	ASV_35	3.41957e-13	1.51282e-10	3.0017	Lactococcus
superpathway of chorismate metabolism	Bacteria	Firmicutes	Bacilli	Lactobacillales	Streptococcaceae	Lactococcus	ASV_35	3.89039e-13	1.52108e-10	3.44248	Lactococcus
mixed acid fermentation	Bacteria	Firmicutes	Bacilli	Lactobacillales	Streptococcaceae	Lactococcus	ASV_35	3.63434e-13	1.52108e-10	3.84497	Lactococcus
superpathway of geranylgeranyl diphosphate biosynthesis II (via MEP)	Bacteria	Firmicutes	Bacilli	Lactobacillales	Streptococcaceae	Lactococcus	ASV_35	3.75029e-13	1.52108e-10	4.06159	Lactococcus
TCA cycle VIII (helicobacter)	Bacteria	Firmicutes	Bacilli	Lactobacillales	Streptococcaceae	Lactococcus	ASV_35	3.82594e-13	1.52108e-10	3.23577	Lactococcus
TCA cycle I (prokaryotic)	Bacteria	Firmicutes	Bacilli	Lactobacillales	Streptococcaceae	Lactococcus	ASV_35	3.92942e-13	1.52108e-10	3.48082	Lactococcus
heme biosynthesis II (anaerobic)	Bacteria	Firmicutes	Bacilli	Lactobacillales	Streptococcaceae	Lactococcus	ASV_35	4.23789e-13	1.60048e-10	3.80914	Lactococcus
superpathway of arginine and polyamine biosynthesis	Bacteria	Firmicutes	Bacilli	Lactobacillales	Streptococcaceae	Lactococcus	ASV_35	4.43651e-13	1.63559e-10	3.67069	Lactococcus
adenosine nucleotides degradation II	Bacteria	Firmicutes	Bacilli	Lactobacillales	Streptococcaceae	Lactococcus	ASV_35	4.58144e-13	1.64975e-10	3.89124	Lactococcus
pantothenate and coenzyme A biosynthesis I	Bacteria	Firmicutes	Bacilli	Lactobacillales	Streptococcaceae	Lactococcus	ASV_35	5.0873e-13	1.79027e-10	3.80622	Lactococcus
taxadiene biosynthesis (engineered)	Bacteria	Firmicutes	Bacilli	Lactobacillales	Streptococcaceae	Lactococcus	ASV_35	5.56801e-13	1.91589e-10	3.93929	Lactococcus
ectoine biosynthesis	Bacteria	Firmicutes	Bacilli	Lactobacillales	Streptococcaceae	Lactococcus	ASV_35	5.7747e-13	1.94381e-10	1.9106	No Statistically Significant
TCA cycle VI (obligate autotrophs)	Bacteria	Firmicutes	Bacilli	Lactobacillales	Streptococcaceae	Lactococcus	ASV_35	6.88573e-13	2.22122e-10	3.63649	Lactococcus
preQ0 biosynthesis	Bacteria	Firmicutes	Bacilli	Lactobacillales	Streptococcaceae	Lactococcus	ASV_35	6.76687e-13	2.22122e-10	3.23952	Lactococcus
L-lysine biosynthesis VI	Bacteria	Firmicutes	Bacilli	Lactobacillales	Streptococcaceae	Lactococcus	ASV_35	7.13215e-13	2.25376e-10	3.91076	Lactococcus
superpathway of L-methionine biosynthesis (by sulfhydrylation)	Bacteria	Firmicutes	Bacilli	Lactobacillales	Streptococcaceae	Lactococcus	ASV_35	8.04645e-13	2.47453e-10	3.57923	Lactococcus
superpathway of thiamin diphosphate biosynthesis II	Bacteria	Firmicutes	Bacilli	Lactobacillales	Streptococcaceae	Lactococcus	ASV_35	8.15041e-13	2.47453e-10	3.47407	Lactococcus
urate biosynthesis/inosine 5'-phosphate degradation	Bacteria	Firmicutes	Bacilli	Lactobacillales	Streptococcaceae	Lactococcus	ASV_35	9.44168e-13	2.81144e-10	3.99873	Lactococcus
superpathway of geranylgeranyldiphosphate biosynthesis I (via mevalonate)	Bacteria	Firmicutes	Bacilli	Lactobacillales	Streptococcaceae	Lactococcus	ASV_35	9.68286e-13	2.82886e-10	3.04436	Lactococcus
thiazole biosynthesis I (E. coli)	Bacteria	Firmicutes	Bacilli	Lactobacillales	Streptococcaceae	Lactococcus	ASV_35	1.00693e-12	2.88729e-10	3.74181	Lactococcus
polyisoprenoid biosynthesis (E. coli)	Bacteria	Firmicutes	Bacilli	Lactobacillales	Streptococcaceae	Lactococcus	ASV_35	1.07873e-12	2.9378e-10	3.89275	Lactococcus
superpathay of heme biosynthesis from glutamate	Bacteria	Firmicutes	Bacilli	Lactobacillales	Streptococcaceae	Lactococcus	ASV_35	1.08147e-12	2.9378e-10	2.549	Lactococcus
superpathway of pyridoxal 5'-phosphate biosynthesis and salvage	Bacteria	Firmicutes	Bacilli	Lactobacillales	Streptococcaceae	Lactococcus	ASV_35	1.07173e-12	2.9378e-10	3.96168	Lactococcus
arginine, ornithine and proline interconversion	Bacteria	Firmicutes	Bacilli	Lactobacillales	Streptococcaceae	Lactococcus	ASV_35	1.21163e-12	3.0218e-10	3.42424	Lactococcus
biotin biosynthesis I	Bacteria	Firmicutes	Bacilli	Lactobacillales	Streptococcaceae	Lactococcus	ASV_35	1.15117e-12	3.0218e-10	3.80093	Lactococcus
L-ornithine biosynthesis	Bacteria	Firmicutes	Bacilli	Lactobacillales	Streptococcaceae	Lactococcus	ASV_35	1.34658e-12	3.0218e-10	4.06285	Lactococcus
superpathway of glycolysis, pyruvate dehydrogenase, TCA, and glyoxylate bypass	Bacteria	Firmicutes	Bacilli	Lactobacillales	Streptococcaceae	Lactococcus	ASV_35	1.23751e-12	3.0218e-10	3.87561	Lactococcus
heme biosynthesis I (aerobic)	Bacteria	Firmicutes	Bacilli	Lactobacillales	Streptococcaceae	Lactococcus	ASV_35	1.31137e-12	3.0218e-10	3.42059	Lactococcus
L-methionine biosynthesis III	Bacteria	Firmicutes	Bacilli	Lactobacillales	Streptococcaceae	Lactococcus	ASV_35	1.2234e-12	3.0218e-10	3.68341	Lactococcus
superpathway of L-lysine, L-threonine and L-methionine biosynthesis I	Bacteria	Firmicutes	Bacilli	Lactobacillales	Streptococcaceae	Lactococcus	ASV_35	1.31486e-12	3.0218e-10	3.94778	Lactococcus
pyrimidine deoxyribonucleotides de novo biosynthesis I	Bacteria	Firmicutes	Bacilli	Lactobacillales	Streptococcaceae	Lactococcus	ASV_35	1.16751e-12	3.0218e-10	4.22431	Lactococcus
superpathway of heme biosynthesis from uroporphyrinogen-III	Bacteria	Firmicutes	Bacilli	Lactobacillales	Streptococcaceae	Lactococcus	ASV_35	1.28851e-12	3.0218e-10	3.40903	Lactococcus
superpathway of pyrimidine deoxyribonucleotides de novo biosynthesis (E. coli)	Bacteria	Firmicutes	Bacilli	Lactobacillales	Streptococcaceae	Lactococcus	ASV_35	1.32812e-12	3.0218e-10	4.15637	Lactococcus
NAD salvage pathway I	Bacteria	Firmicutes	Bacilli	Lactobacillales	Streptococcaceae	Lactococcus	ASV_35	1.20476e-12	3.0218e-10	3.82807	Lactococcus
superpathway of L-threonine biosynthesis	Bacteria	Firmicutes	Bacilli	Lactobacillales	Streptococcaceae	Lactococcus	ASV_35	1.25011e-12	3.0218e-10	4.03027	Lactococcus
8-amino-7-oxononanoate biosynthesis I	Bacteria	Firmicutes	Bacilli	Lactobacillales	Streptococcaceae	Lactococcus	ASV_35	1.57023e-12	3.47336e-10	3.87643	Lactococcus
superpathway of phospholipid biosynthesis I (bacteria)	Bacteria	Firmicutes	Bacilli	Lactobacillales	Streptococcaceae	Lactococcus	ASV_35	1.65484e-12	3.60896e-10	4.06016	Lactococcus
superpathway of UDP-glucose-derived O-antigen building blocks biosynthesis	Bacteria	Firmicutes	Bacilli	Lactobacillales	Streptococcaceae	Lactococcus	ASV_35	1.94503e-12	4.1829e-10	3.89676	Lactococcus
L-lysine biosynthesis III	Bacteria	Firmicutes	Bacilli	Lactobacillales	Streptococcaceae	Lactococcus	ASV_35	2.04717e-12	4.34225e-10	4.10443	Lactococcus
glycolysis III (from glucose)	Bacteria	Firmicutes	Bacilli	Lactobacillales	Streptococcaceae	Lactococcus	ASV_35	2.10223e-12	4.39877e-10	4.18549	Lactococcus
superpathway of L-methionine biosynthesis (transsulfuration)	Bacteria	Firmicutes	Bacilli	Lactobacillales	Streptococcaceae	Lactococcus	ASV_35	2.21351e-12	4.56988e-10	4.04733	Lactococcus
lactose and galactose degradation I	Bacteria	Firmicutes	Bacilli	Lactobacillales	Streptococcaceae	Lactococcus	ASV_35	2.55312e-12	5.08407e-10	3.85999	Lactococcus
ppGpp biosynthesis	Bacteria	Firmicutes	Bacilli	Lactobacillales	Streptococcaceae	Lactococcus	ASV_35	2.59391e-12	5.08407e-10	3.88921	Lactococcus
GDP-mannose biosynthesis	Bacteria	Firmicutes	Bacilli	Lactobacillales	Streptococcaceae	Lactococcus	ASV_35	2.5633e-12	5.08407e-10	4.03728	Lactococcus
pyrimidine deoxyribonucleotides de novo biosynthesis II	Bacteria	Firmicutes	Bacilli	Lactobacillales	Streptococcaceae	Lactococcus	ASV_35	2.54264e-12	5.08407e-10	4.1574	Lactococcus
superpathway of hexitol degradation (bacteria)	Bacteria	Firmicutes	Bacilli	Lactobacillales	Streptococcaceae	Lactococcus	ASV_35	2.71762e-12	5.16741e-10	3.89557	Lactococcus
6-hydroxymethyl-dihydropterin diphosphate biosynthesis I	Bacteria	Firmicutes	Bacilli	Lactobacillales	Streptococcaceae	Lactococcus	ASV_35	2.69026e-12	5.16741e-10	4.17358	Lactococcus
superpathway of L-tyrosine biosynthesis	Bacteria	Firmicutes	Bacilli	Lactobacillales	Streptococcaceae	Lactococcus	ASV_35	2.73655e-12	5.16741e-10	4.14032	Lactococcus
superpathway of L-phenylalanine biosynthesis	Bacteria	Firmicutes	Bacilli	Lactobacillales	Streptococcaceae	Lactococcus	ASV_35	2.79734e-12	5.21855e-10	4.13581	Lactococcus
superpathway of S-adenosyl-L-methionine biosynthesis	Bacteria	Firmicutes	Bacilli	Lactobacillales	Streptococcaceae	Lactococcus	ASV_35	2.91667e-12	5.26898e-10	4.16659	Lactococcus
queuosine biosynthesis	Bacteria	Firmicutes	Bacilli	Lactobacillales	Streptococcaceae	Lactococcus	ASV_35	2.96048e-12	5.26898e-10	4.02812	Lactococcus
starch degradation V	Bacteria	Firmicutes	Bacilli	Lactobacillales	Streptococcaceae	Lactococcus	ASV_35	2.92916e-12	5.26898e-10	4.12842	Lactococcus
TCA cycle VII (acetate-producers)	Bacteria	Firmicutes	Bacilli	Lactobacillales	Streptococcaceae	Lactococcus	ASV_35	2.90659e-12	5.26898e-10	2.93676	Lactococcus
L-lysine biosynthesis II	Bacteria	Firmicutes	Bacilli	Lactobacillales	Streptococcaceae	Lactococcus	ASV_35	3.01111e-12	5.29818e-10	3.58951	Lactococcus
methylerythritol phosphate pathway I	Bacteria	Firmicutes	Bacilli	Lactobacillales	Streptococcaceae	Lactococcus	ASV_35	3.18487e-12	5.4794e-10	4.07463	Lactococcus
methylerythritol phosphate pathway II	Bacteria	Firmicutes	Bacilli	Lactobacillales	Streptococcaceae	Lactococcus	ASV_35	3.18487e-12	5.4794e-10	4.07463	Lactococcus
L-arginine biosynthesis III (via N-acetyl-L-citrulline)	Bacteria	Firmicutes	Bacilli	Lactobacillales	Streptococcaceae	Lactococcus	ASV_35	3.306e-12	5.56415e-10	4.0681	Lactococcus
superpathway of 2,3-butanediol biosynthesis	Bacteria	Firmicutes	Bacilli	Lactobacillales	Streptococcaceae	Lactococcus	ASV_35	3.28252e-12	5.56415e-10	2.43495	Lactococcus
superpathway of glycolysis and Entner-Doudoroff	Bacteria	Firmicutes	Bacilli	Lactobacillales	Streptococcaceae	Lactococcus	ASV_35	3.51782e-12	5.85698e-10	4.17415	Lactococcus
O-antigen building blocks biosynthesis (E. coli)	Bacteria	Firmicutes	Bacilli	Lactobacillales	Streptococcaceae	Lactococcus	ASV_35	3.60687e-12	5.94135e-10	4.18387	Lactococcus
aspartate superpathway	Bacteria	Firmicutes	Bacilli	Lactobacillales	Streptococcaceae	Lactococcus	ASV_35	3.82346e-12	6.23184e-10	4.06831	Lactococcus
homolactic fermentation	Bacteria	Firmicutes	Bacilli	Lactobacillales	Streptococcaceae	Lactococcus	ASV_35	4.01305e-12	6.24953e-10	4.2354	Lactococcus
glycogen degradation I (bacterial)	Bacteria	Firmicutes	Bacilli	Lactobacillales	Streptococcaceae	Lactococcus	ASV_35	3.93867e-12	6.24953e-10	4.14525	Lactococcus
superpathway of L-isoleucine biosynthesis I	Bacteria	Firmicutes	Bacilli	Lactobacillales	Streptococcaceae	Lactococcus	ASV_35	3.93925e-12	6.24953e-10	4.19439	Lactococcus
phosphatidylglycerol biosynthesis I (plastidic)	Bacteria	Firmicutes	Bacilli	Lactobacillales	Streptococcaceae	Lactococcus	ASV_35	4.03612e-12	6.24953e-10	4.17295	Lactococcus
phosphatidylglycerol biosynthesis II (non-plastidic)	Bacteria	Firmicutes	Bacilli	Lactobacillales	Streptococcaceae	Lactococcus	ASV_35	4.03612e-12	6.24953e-10	4.17295	Lactococcus
hexitol fermentation to lactate, formate, ethanol and acetate	Bacteria	Firmicutes	Bacilli	Lactobacillales	Streptococcaceae	Lactococcus	ASV_35	4.1752e-12	6.35261e-10	3.84127	Lactococcus
anhydromuropeptides recycling	Bacteria	Firmicutes	Bacilli	Lactobacillales	Streptococcaceae	Lactococcus	ASV_35	4.18475e-12	6.35261e-10	4.08969	Lactococcus
gluconeogenesis I	Bacteria	Firmicutes	Bacilli	Lactobacillales	Streptococcaceae	Lactococcus	ASV_35	4.42081e-12	6.58191e-10	4.1776	Lactococcus
superpathway of pyrimidine deoxyribonucleotides de novo biosynthesis	Bacteria	Firmicutes	Bacilli	Lactobacillales	Streptococcaceae	Lactococcus	ASV_35	4.38407e-12	6.58191e-10	4.23996	Lactococcus
Calvin-Benson-Bassham cycle	Bacteria	Firmicutes	Bacilli	Lactobacillales	Streptococcaceae	Lactococcus	ASV_35	4.69274e-12	6.92023e-10	4.20749	Lactococcus
superpathway of tetrahydrofolate biosynthesis	Bacteria	Firmicutes	Bacilli	Lactobacillales	Streptococcaceae	Lactococcus	ASV_35	4.77417e-12	6.97389e-10	4.17682	Lactococcus
acetylene degradation	Bacteria	Firmicutes	Bacilli	Lactobacillales	Streptococcaceae	Lactococcus	ASV_35	4.97905e-12	7.2052e-10	4.0295	Lactococcus
superpathway of tetrahydrofolate biosynthesis and salvage	Bacteria	Firmicutes	Bacilli	Lactobacillales	Streptococcaceae	Lactococcus	ASV_35	5.16457e-12	7.40446e-10	4.18681	Lactococcus
adenosine ribonucleotides de novo biosynthesis	Bacteria	Firmicutes	Bacilli	Lactobacillales	Streptococcaceae	Lactococcus	ASV_35	5.62459e-12	7.99001e-10	4.2375	Lactococcus
pentose phosphate pathway	Bacteria	Firmicutes	Bacilli	Lactobacillales	Streptococcaceae	Lactococcus	ASV_35	5.85844e-12	8.24655e-10	4.12716	Lactococcus
sucrose degradation III (sucrose invertase)	Bacteria	Firmicutes	Bacilli	Lactobacillales	Streptococcaceae	Lactococcus	ASV_35	5.93206e-12	8.27495e-10	3.98416	Lactococcus
glycogen biosynthesis I (from ADP-D-Glucose)	Bacteria	Firmicutes	Bacilli	Lactobacillales	Streptococcaceae	Lactococcus	ASV_35	5.99793e-12	8.29214e-10	4.26973	Lactococcus
N10-formyl-tetrahydrofolate biosynthesis	Bacteria	Firmicutes	Bacilli	Lactobacillales	Streptococcaceae	Lactococcus	ASV_35	6.24895e-12	8.56272e-10	4.20939	Lactococcus
stearate biosynthesis II (bacteria and plants)	Bacteria	Firmicutes	Bacilli	Lactobacillales	Streptococcaceae	Lactococcus	ASV_35	6.55167e-12	8.8214e-10	4.00276	Lactococcus
5-aminoimidazole ribonucleotide biosynthesis I	Bacteria	Firmicutes	Bacilli	Lactobacillales	Streptococcaceae	Lactococcus	ASV_35	6.53633e-12	8.8214e-10	4.19981	Lactococcus
pentose phosphate pathway (non-oxidative branch)	Bacteria	Firmicutes	Bacilli	Lactobacillales	Streptococcaceae	Lactococcus	ASV_35	6.67044e-12	8.90389e-10	4.21954	Lactococcus
L-histidine biosynthesis	Bacteria	Firmicutes	Bacilli	Lactobacillales	Streptococcaceae	Lactococcus	ASV_35	6.79289e-12	8.98984e-10	4.21143	Lactococcus
S-adenosyl-L-methionine cycle I	Bacteria	Firmicutes	Bacilli	Lactobacillales	Streptococcaceae	Lactococcus	ASV_35	6.85823e-12	8.99939e-10	4.26927	Lactococcus
superpathway of pyrimidine deoxyribonucleosides degradation	Bacteria	Firmicutes	Bacilli	Lactobacillales	Streptococcaceae	Lactococcus	ASV_35	7.10023e-12	9.23866e-10	4.20665	Lactococcus
chorismate biosynthesis I	Bacteria	Firmicutes	Bacilli	Lactobacillales	Streptococcaceae	Lactococcus	ASV_35	7.26432e-12	9.37339e-10	4.2854	Lactococcus
guanosine ribonucleotides de novo biosynthesis	Bacteria	Firmicutes	Bacilli	Lactobacillales	Streptococcaceae	Lactococcus	ASV_35	7.80025e-12	9.98174e-10	4.22665	Lactococcus
inosine-5'-phosphate biosynthesis I	Bacteria	Firmicutes	Bacilli	Lactobacillales	Streptococcaceae	Lactococcus	ASV_35	7.93157e-12	1.00666e-09	4.22056	Lactococcus
coenzyme A biosynthesis I	Bacteria	Firmicutes	Bacilli	Lactobacillales	Streptococcaceae	Lactococcus	ASV_35	8.38478e-12	1.02228e-09	4.21821	Lactococcus
dTDP-L-rhamnose biosynthesis I	Bacteria	Firmicutes	Bacilli	Lactobacillales	Streptococcaceae	Lactococcus	ASV_35	8.37266e-12	1.02228e-09	4.22621	Lactococcus
pyruvate fermentation to isobutanol (engineered)	Bacteria	Firmicutes	Bacilli	Lactobacillales	Streptococcaceae	Lactococcus	ASV_35	8.13464e-12	1.02228e-09	4.40736	Lactococcus
superpathway of purine nucleotides de novo biosynthesis I	Bacteria	Firmicutes	Bacilli	Lactobacillales	Streptococcaceae	Lactococcus	ASV_35	8.26059e-12	1.02228e-09	4.23579	Lactococcus
tRNA charging	Bacteria	Firmicutes	Bacilli	Lactobacillales	Streptococcaceae	Lactococcus	ASV_35	8.25364e-12	1.02228e-09	4.20548	Lactococcus
pyrimidine deoxyribonucleotide phosphorylation	Bacteria	Firmicutes	Bacilli	Lactobacillales	Streptococcaceae	Lactococcus	ASV_35	8.48196e-12	1.02605e-09	4.2212	Lactococcus
peptidoglycan biosynthesis IV (Enterococcus faecium)	Bacteria	Firmicutes	Bacilli	Lactobacillales	Streptococcaceae	Lactococcus	ASV_35	8.6045e-12	1.02879e-09	4.02784	Lactococcus
superpathway of L-serine and glycine biosynthesis I	Bacteria	Firmicutes	Bacilli	Lactobacillales	Streptococcaceae	Lactococcus	ASV_35	8.63744e-12	1.02879e-09	4.21316	Lactococcus
sucrose degradation IV (sucrose phosphorylase)	Bacteria	Firmicutes	Bacilli	Lactobacillales	Streptococcaceae	Lactococcus	ASV_35	8.79635e-12	1.03347e-09	3.86213	Lactococcus
superpathway of pyrimidine deoxyribonucleoside salvage	Bacteria	Firmicutes	Bacilli	Lactobacillales	Streptococcaceae	Lactococcus	ASV_35	8.81027e-12	1.03347e-09	4.21088	Lactococcus
UDP-N-acetyl-D-glucosamine biosynthesis I	Bacteria	Firmicutes	Bacilli	Lactobacillales	Streptococcaceae	Lactococcus	ASV_35	8.91652e-12	1.03807e-09	4.21235	Lactococcus
L-arginine biosynthesis I (via L-ornithine)	Bacteria	Firmicutes	Bacilli	Lactobacillales	Streptococcaceae	Lactococcus	ASV_35	9.17743e-12	1.04488e-09	4.16456	Lactococcus
CDP-diacylglycerol biosynthesis I	Bacteria	Firmicutes	Bacilli	Lactobacillales	Streptococcaceae	Lactococcus	ASV_35	9.15944e-12	1.04488e-09	4.34674	Lactococcus
CDP-diacylglycerol biosynthesis II	Bacteria	Firmicutes	Bacilli	Lactobacillales	Streptococcaceae	Lactococcus	ASV_35	9.15944e-12	1.04488e-09	4.34674	Lactococcus
L-isoleucine biosynthesis I (from threonine)	Bacteria	Firmicutes	Bacilli	Lactobacillales	Streptococcaceae	Lactococcus	ASV_35	9.41702e-12	1.04902e-09	4.40473	Lactococcus
superpathway of polyamine biosynthesis II	Bacteria	Firmicutes	Bacilli	Lactobacillales	Streptococcaceae	Lactococcus	ASV_35	9.41092e-12	1.04902e-09	2.47922	Lactococcus
L-valine biosynthesis	Bacteria	Firmicutes	Bacilli	Lactobacillales	Streptococcaceae	Lactococcus	ASV_35	9.41702e-12	1.04902e-09	4.40473	Lactococcus
superpathway of aromatic amino acid biosynthesis	Bacteria	Firmicutes	Bacilli	Lactobacillales	Streptococcaceae	Lactococcus	ASV_35	9.728e-12	1.06249e-09	4.29058	Lactococcus
glycolysis II (from fructose 6-phosphate)	Bacteria	Firmicutes	Bacilli	Lactobacillales	Streptococcaceae	Lactococcus	ASV_35	9.75448e-12	1.06249e-09	4.18389	Lactococcus
chorismate biosynthesis from 3-dehydroquinate	Bacteria	Firmicutes	Bacilli	Lactobacillales	Streptococcaceae	Lactococcus	ASV_35	9.8125e-12	1.06249e-09	4.20787	Lactococcus
(5Z)-dodec-5-enoate biosynthesis	Bacteria	Firmicutes	Bacilli	Lactobacillales	Streptococcaceae	Lactococcus	ASV_35	9.7283e-12	1.06249e-09	4.10084	Lactococcus
pyrimidine deoxyribonucleosides salvage	Bacteria	Firmicutes	Bacilli	Lactobacillales	Streptococcaceae	Lactococcus	ASV_35	9.98198e-12	1.07281e-09	4.23078	Lactococcus
inosine-5'-phosphate biosynthesis III	Bacteria	Firmicutes	Bacilli	Lactobacillales	Streptococcaceae	Lactococcus	ASV_35	1.00464e-11	1.07281e-09	4.20777	Lactococcus
L-methionine biosynthesis I	Bacteria	Firmicutes	Bacilli	Lactobacillales	Streptococcaceae	Lactococcus	ASV_35	1.09961e-11	1.12757e-09	4.25659	Lactococcus
5-aminoimidazole ribonucleotide biosynthesis II	Bacteria	Firmicutes	Bacilli	Lactobacillales	Streptococcaceae	Lactococcus	ASV_35	1.09289e-11	1.12757e-09	4.20049	Lactococcus
superpathway of guanosine nucleotides de novo biosynthesis II	Bacteria	Firmicutes	Bacilli	Lactobacillales	Streptococcaceae	Lactococcus	ASV_35	1.06926e-11	1.12757e-09	4.27775	Lactococcus
superpathway of 5-aminoimidazole ribonucleotide biosynthesis	Bacteria	Firmicutes	Bacilli	Lactobacillales	Streptococcaceae	Lactococcus	ASV_35	1.09289e-11	1.12757e-09	4.20049	Lactococcus
chitin derivatives degradation	Bacteria	Firmicutes	Bacilli	Lactobacillales	Streptococcaceae	Lactococcus	ASV_35	1.07683e-11	1.12757e-09	3.73374	Lactococcus
superpathway of GDP-mannose-derived O-antigen building blocks biosynthesis	Bacteria	Firmicutes	Bacilli	Lactobacillales	Streptococcaceae	Lactococcus	ASV_35	1.09195e-11	1.12757e-09	2.97351	Lactococcus
superpathway of purine nucleotides de novo biosynthesis II	Bacteria	Firmicutes	Bacilli	Lactobacillales	Streptococcaceae	Lactococcus	ASV_35	1.11626e-11	1.13712e-09	4.21153	Lactococcus
superpathway of histidine, purine, and pyrimidine biosynthesis	Bacteria	Firmicutes	Bacilli	Lactobacillales	Streptococcaceae	Lactococcus	ASV_35	1.13791e-11	1.15159e-09	4.24113	Lactococcus
gondoate biosynthesis (anaerobic)	Bacteria	Firmicutes	Bacilli	Lactobacillales	Streptococcaceae	Lactococcus	ASV_35	1.14737e-11	1.15363e-09	4.34999	Lactococcus
reductive TCA cycle I	Bacteria	Firmicutes	Bacilli	Lactobacillales	Streptococcaceae	Lactococcus	ASV_35	1.15622e-11	1.15503e-09	2.89892	Lactococcus
peptidoglycan biosynthesis III (mycobacteria)	Bacteria	Firmicutes	Bacilli	Lactobacillales	Streptococcaceae	Lactococcus	ASV_35	1.2077e-11	1.19109e-09	4.29925	Lactococcus
L-arginine biosynthesis IV (archaebacteria)	Bacteria	Firmicutes	Bacilli	Lactobacillales	Streptococcaceae	Lactococcus	ASV_35	1.20752e-11	1.19109e-09	4.19888	Lactococcus
superpathway of fatty acid biosynthesis initiation (E. coli)	Bacteria	Firmicutes	Bacilli	Lactobacillales	Streptococcaceae	Lactococcus	ASV_35	1.23807e-11	1.21331e-09	4.15593	Lactococcus
glycolysis I (from glucose 6-phosphate)	Bacteria	Firmicutes	Bacilli	Lactobacillales	Streptococcaceae	Lactococcus	ASV_35	1.2569e-11	1.22401e-09	4.21382	Lactococcus
superpathway of branched amino acid biosynthesis	Bacteria	Firmicutes	Bacilli	Lactobacillales	Streptococcaceae	Lactococcus	ASV_35	1.30021e-11	1.25827e-09	4.31837	Lactococcus
palmitate biosynthesis II (bacteria and plants)	Bacteria	Firmicutes	Bacilli	Lactobacillales	Streptococcaceae	Lactococcus	ASV_35	1.40343e-11	1.34974e-09	4.20646	Lactococcus
peptidoglycan biosynthesis I (meso-diaminopimelate containing)	Bacteria	Firmicutes	Bacilli	Lactobacillales	Streptococcaceae	Lactococcus	ASV_35	1.41381e-11	1.35133e-09	4.27829	Lactococcus
L-isoleucine biosynthesis III	Bacteria	Firmicutes	Bacilli	Lactobacillales	Streptococcaceae	Lactococcus	ASV_35	1.45331e-11	1.35898e-09	4.2883	Lactococcus
superpathway of adenosine nucleotides de novo biosynthesis II	Bacteria	Firmicutes	Bacilli	Lactobacillales	Streptococcaceae	Lactococcus	ASV_35	1.45193e-11	1.35898e-09	4.28142	Lactococcus
oleate biosynthesis IV (anaerobic)	Bacteria	Firmicutes	Bacilli	Lactobacillales	Streptococcaceae	Lactococcus	ASV_35	1.45693e-11	1.35898e-09	4.17112	Lactococcus
L-tryptophan biosynthesis	Bacteria	Firmicutes	Bacilli	Lactobacillales	Streptococcaceae	Lactococcus	ASV_35	1.43352e-11	1.35898e-09	4.29119	Lactococcus
palmitoleate biosynthesis I (from (5Z)-dodec-5-enoate)	Bacteria	Firmicutes	Bacilli	Lactobacillales	Streptococcaceae	Lactococcus	ASV_35	1.49747e-11	1.38843e-09	4.18225	Lactococcus
UMP biosynthesis	Bacteria	Firmicutes	Bacilli	Lactobacillales	Streptococcaceae	Lactococcus	ASV_35	1.57848e-11	1.45483e-09	4.30648	Lactococcus
superpathway of pyrimidine ribonucleosides salvage	Bacteria	Firmicutes	Bacilli	Lactobacillales	Streptococcaceae	Lactococcus	ASV_35	1.65046e-11	1.51e-09	4.30748	Lactococcus
superpathway of guanosine nucleotides de novo biosynthesis I	Bacteria	Firmicutes	Bacilli	Lactobacillales	Streptococcaceae	Lactococcus	ASV_35	1.65784e-11	1.51e-09	4.25653	Lactococcus
UDP-N-acetylmuramoyl-pentapeptide biosynthesis I (meso-diaminopimelate containing)	Bacteria	Firmicutes	Bacilli	Lactobacillales	Streptococcaceae	Lactococcus	ASV_35	1.66796e-11	1.51033e-09	4.29356	Lactococcus
superpathway of adenosine nucleotides de novo biosynthesis I	Bacteria	Firmicutes	Bacilli	Lactobacillales	Streptococcaceae	Lactococcus	ASV_35	1.78027e-11	1.60266e-09	4.32494	Lactococcus
superpathway of pyrimidine ribonucleotides de novo biosynthesis	Bacteria	Firmicutes	Bacilli	Lactobacillales	Streptococcaceae	Lactococcus	ASV_35	1.8672e-11	1.6712e-09	4.31435	Lactococcus
cis-vaccenate biosynthesis	Bacteria	Firmicutes	Bacilli	Lactobacillales	Streptococcaceae	Lactococcus	ASV_35	1.9167e-11	1.70565e-09	4.41356	Lactococcus
fatty acid elongation -- saturated	Bacteria	Firmicutes	Bacilli	Lactobacillales	Streptococcaceae	Lactococcus	ASV_35	1.9746e-11	1.7372e-09	4.18088	Lactococcus
L-isoleucine biosynthesis II	Bacteria	Firmicutes	Bacilli	Lactobacillales	Streptococcaceae	Lactococcus	ASV_35	1.96652e-11	1.7372e-09	4.44822	Lactococcus
pyruvate fermentation to acetate and lactate II	Bacteria	Firmicutes	Bacilli	Lactobacillales	Streptococcaceae	Lactococcus	ASV_35	2.28507e-11	1.9777e-09	4.42808	Lactococcus
L-isoleucine biosynthesis IV	Bacteria	Firmicutes	Bacilli	Lactobacillales	Streptococcaceae	Lactococcus	ASV_35	2.26122e-11	1.9777e-09	4.10139	Lactococcus
NAD biosynthesis I (from aspartate)	Bacteria	Firmicutes	Bacilli	Lactobacillales	Streptococcaceae	Lactococcus	ASV_35	2.28628e-11	1.9777e-09	4.28861	Lactococcus
thiazole biosynthesis II (Bacillus)	Bacteria	Firmicutes	Bacilli	Lactobacillales	Streptococcaceae	Lactococcus	ASV_35	2.52099e-11	2.16861e-09	3.62911	Lactococcus
UDP-N-acetylmuramoyl-pentapeptide biosynthesis II (lysine-containing)	Bacteria	Firmicutes	Bacilli	Lactobacillales	Streptococcaceae	Lactococcus	ASV_35	2.53957e-11	2.17253e-09	4.37564	Lactococcus
superpathway of purine deoxyribonucleosides degradation	Bacteria	Firmicutes	Bacilli	Lactobacillales	Streptococcaceae	Lactococcus	ASV_35	2.59877e-11	2.21096e-09	4.38713	Lactococcus
adenosine deoxyribonucleotides de novo biosynthesis II	Bacteria	Firmicutes	Bacilli	Lactobacillales	Streptococcaceae	Lactococcus	ASV_35	2.84766e-11	2.39636e-09	4.32335	Lactococcus
guanosine deoxyribonucleotides de novo biosynthesis II	Bacteria	Firmicutes	Bacilli	Lactobacillales	Streptococcaceae	Lactococcus	ASV_35	2.84766e-11	2.39636e-09	4.32335	Lactococcus
peptidoglycan maturation (meso-diaminopimelate containing)	Bacteria	Firmicutes	Bacilli	Lactobacillales	Streptococcaceae	Lactococcus	ASV_35	2.98202e-11	2.49587e-09	4.08122	Lactococcus
L-arginine biosynthesis II (acetyl cycle)	Bacteria	Firmicutes	Bacilli	Lactobacillales	Streptococcaceae	Lactococcus	ASV_35	3.19247e-11	2.65751e-09	4.31921	Lactococcus
mycolate biosynthesis	Bacteria	Firmicutes	Bacilli	Lactobacillales	Streptococcaceae	Lactococcus	ASV_35	3.20947e-11	2.65751e-09	4.24376	Lactococcus
galactose degradation I (Leloir pathway)	Bacteria	Firmicutes	Bacilli	Lactobacillales	Streptococcaceae	Lactococcus	ASV_35	3.85172e-11	3.17234e-09	4.23235	Lactococcus
sucrose biosynthesis I (from photosynthesis)	Bacteria	Firmicutes	Bacilli	Lactobacillales	Streptococcaceae	Lactococcus	ASV_35	3.98948e-11	3.26842e-09	3.55417	Lactococcus
superpathway of pyrimidine nucleobases salvage	Bacteria	Firmicutes	Bacilli	Lactobacillales	Streptococcaceae	Lactococcus	ASV_35	4.64846e-11	3.78825e-09	4.46046	Lactococcus
purine ribonucleosides degradation	Bacteria	Firmicutes	Bacilli	Lactobacillales	Streptococcaceae	Lactococcus	ASV_35	5.11667e-11	4.14799e-09	4.49061	Lactococcus
glucose and glucose-1-phosphate degradation	Bacteria	Firmicutes	Bacilli	Lactobacillales	Streptococcaceae	Lactococcus	ASV_35	6.43391e-11	5.18868e-09	3.65509	Lactococcus
sucrose biosynthesis III	Bacteria	Firmicutes	Bacilli	Lactobacillales	Streptococcaceae	Lactococcus	ASV_35	6.5226e-11	5.23295e-09	2.94857	Lactococcus
superpathway of L-alanine biosynthesis	Bacteria	Firmicutes	Bacilli	Lactobacillales	Streptococcaceae	Lactococcus	ASV_35	7.1077e-11	5.67297e-09	4.50092	Lactococcus
adenine and adenosine salvage III	Bacteria	Firmicutes	Bacilli	Lactobacillales	Streptococcaceae	Lactococcus	ASV_35	8.46241e-11	6.71959e-09	4.48009	Lactococcus
L-glutamate and L-glutamine biosynthesis	Bacteria	Firmicutes	Bacilli	Lactobacillales	Streptococcaceae	Lactococcus	ASV_35	4.74913e-10	3.75181e-08	2.57648	Lactococcus
4-deoxy-L-threo-hex-4-enopyranuronate degradation	Bacteria	Firmicutes	Bacilli	Lactobacillales	Streptococcaceae	Lactococcus	ASV_35	5.25284e-10	4.12868e-08	2.75034	Lactococcus
D-galacturonate degradation I	Bacteria	Firmicutes	Bacilli	Lactobacillales	Streptococcaceae	Lactococcus	ASV_35	6.17054e-10	4.82548e-08	2.88214	Lactococcus
aromatic biogenic amine degradation (bacteria)	Bacteria	Firmicutes	Bacilli	Lactobacillales	Streptococcaceae	Lactococcus	ASV_35	5.71271e-09	4.44501e-07	2.32565	Lactococcus
mono-trans, poly-cis decaprenyl phosphate biosynthesis	Bacteria	Firmicutes	Bacilli	Lactobacillales	Streptococcaceae	Lactococcus	ASV_35	6.48227e-09	5.01858e-07	1.62236	No Statistically Significant
catechol degradation I (meta-cleavage pathway)	Bacteria	Firmicutes	Bacilli	Lactobacillales	Streptococcaceae	Lactococcus	ASV_35	1.90354e-08	1.46639e-06	2.80852	Lactococcus
toluene degradation IV (aerobic) (via catechol)	Bacteria	Firmicutes	Bacilli	Lactobacillales	Streptococcaceae	Lactococcus	ASV_35	2.10779e-08	1.61569e-06	2.35764	Lactococcus
enterobacterial common antigen biosynthesis	Bacteria	Firmicutes	Bacilli	Lactobacillales	Streptococcaceae	Lactococcus	ASV_35	3.24163e-08	2.47258e-06	1.98782	No Statistically Significant
superpathway of hexuronide and hexuronate degradation	Bacteria	Firmicutes	Bacilli	Lactobacillales	Streptococcaceae	Lactococcus	ASV_35	4.20543e-08	3.192e-06	2.38247	Lactococcus
superpathway of heme biosynthesis from glycine	Bacteria	Firmicutes	Bacilli	Lactobacillales	Streptococcaceae	Lactococcus	ASV_35	4.82533e-08	3.64465e-06	2.25503	Lactococcus
glycogen degradation II (eukaryotic)	Bacteria	Firmicutes	Bacilli	Lactobacillales	Streptococcaceae	Lactococcus	ASV_35	6.94209e-08	5.21803e-06	2.69415	Lactococcus
dTDP-N-acetylthomosamine biosynthesis	Bacteria	Firmicutes	Bacilli	Lactobacillales	Streptococcaceae	Lactococcus	ASV_35	9.45267e-08	7.07078e-06	2.21319	Lactococcus
toluene degradation I (aerobic) (via o-cresol)	Bacteria	Firmicutes	Bacilli	Lactobacillales	Streptococcaceae	Lactococcus	ASV_35	1.24612e-07	9.23203e-06	3.12808	Lactococcus
toluene degradation II (aerobic) (via 4-methylcatechol)	Bacteria	Firmicutes	Bacilli	Lactobacillales	Streptococcaceae	Lactococcus	ASV_35	1.24612e-07	9.23203e-06	3.12808	Lactococcus
meta cleavage pathway of aromatic compounds	Bacteria	Firmicutes	Bacilli	Lactobacillales	Streptococcaceae	Lactococcus	ASV_35	1.04739e-06	7.68613e-05	2.23156	Lactococcus
peptidoglycan biosynthesis II (staphylococci)	Bacteria	Firmicutes	Bacilli	Lactobacillales	Streptococcaceae	Lactococcus	ASV_35	2.53907e-06	0.000185448	2.53702	Lactococcus
superpathway of L-tryptophan biosynthesis	Bacteria	Firmicutes	Bacilli	Lactobacillales	Streptococcaceae	Lactococcus	ASV_35	3.11296e-06	0.000226296	2.69162	Lactococcus
pyruvate fermentation to propanoate I	Bacteria	Firmicutes	Bacilli	Lactobacillales	Streptococcaceae	Lactococcus	ASV_35	3.97839e-06	0.000287857	2.10272	Lactococcus
catechol degradation II (meta-cleavage pathway)	Bacteria	Firmicutes	Bacilli	Lactobacillales	Streptococcaceae	Lactococcus	ASV_35	6.68859e-06	0.000481703	2.49704	Lactococcus
superpathway of methylglyoxal degradation	Bacteria	Firmicutes	Bacilli	Lactobacillales	Streptococcaceae	Lactococcus	ASV_35	1.23691e-05	0.000886682	1.69914	No Statistically Significant
catechol degradation to 2-oxopent-4-enoate II	Bacteria	Firmicutes	Bacilli	Lactobacillales	Streptococcaceae	Lactococcus	ASV_35	1.39765e-05	0.000997292	2.65251	Lactococcus
peptidoglycan biosynthesis V (&beta;-lactam resistance)	Bacteria	Firmicutes	Bacilli	Lactobacillales	Streptococcaceae	Lactococcus	ASV_35	0.00011293	0.00802112	2.56793	Lactococcus
superpathway of Clostridium acetobutylicum acidogenic fermentation	Bacteria	Firmicutes	Bacilli	Lactobacillales	Streptococcaceae	Lactococcus	ASV_35	0.000157697	0.0111497	1.70104	No Statistically Significant
formaldehyde assimilation II (RuMP Cycle)	Bacteria	Firmicutes	Bacilli	Lactobacillales	Streptococcaceae	Lactococcus	ASV_35	0.000199844	0.0140653	2.63043	Lactococcus
TCA cycle VII (acetate-producers)	Bacteria	Proteobacteria	Gammaproteobacteria	Pseudomonadales	Marinomonadaceae	Marinomonas	ASV_15	0.000290729	0.0202777	-1.49097	No Statistically Significant
superpathway of (R,R)-butanediol biosynthesis	Bacteria	Proteobacteria	Gammaproteobacteria	Pseudomonadales	Marinomonadaceae	Marinomonas	ASV_15	0.000400518	0.0276858	-1.32177	No Statistically Significant
biotin biosynthesis II	Bacteria	Proteobacteria	Gammaproteobacteria	Enterobacterales	Pseudoalteromonadaceae	Pseudoalteromonas	ASV_33	0.000405431	0.0279008	-1.63724	No Statistically Significant
ketogluconate metabolism	Bacteria	Proteobacteria	Gammaproteobacteria	Enterobacterales	Vibrionaceae	Vibrio	ASV_7	0.000549743	0.0376647	1.10279	No Statistically Significant
pyruvate fermentation to butanoate	Bacteria	Firmicutes	Bacilli	Lactobacillales	Streptococcaceae	Lactococcus	ASV_35	0.000564424	0.0385002	1.38935	No Statistically Significant
formaldehyde oxidation I	Bacteria	Firmicutes	Bacilli	Lactobacillales	Streptococcaceae	Lactococcus	ASV_35	0.000621791	0.0422272	2.55468	Lactococcus
teichoic acid (poly-glycerol) biosynthesis	Bacteria	Firmicutes	Bacilli	Lactobacillales	Streptococcaceae	Lactococcus	ASV_35	0.000631187	0.0426782	1.60535	No Statistically Significant
formaldehyde oxidation I	Bacteria	Proteobacteria	Gammaproteobacteria	Pseudomonadales	Marinomonadaceae	Marinomonas	ASV_15	0.000710377	0.0478238	-1.76805	No Statistically Significant
formaldehyde assimilation II (RuMP Cycle)	Bacteria	Proteobacteria	Gammaproteobacteria	Pseudomonadales	Marinomonadaceae	Marinomonas	ASV_15	0.000718316	0.0481489	-1.95352	No Statistically Significant
NAD biosynthesis II (from tryptophan)	Bacteria	Firmicutes	Bacilli	Lactobacillales	Streptococcaceae	Lactococcus	ASV_35	0.000870276	0.0578341	1.81719	No Statistically Significant
biotin biosynthesis II	Bacteria	Proteobacteria	Gammaproteobacteria	Enterobacterales	Vibrionaceae	Vibrio	ASV_20	0.000896589	0.0593281	-1.80583	No Statistically Significant
peptidoglycan biosynthesis II (staphylococci)	Bacteria	Proteobacteria	Gammaproteobacteria	Pseudomonadales	Marinomonadaceae	Marinomonas	ASV_15	0.000914211	0.0602368	-1.66055	No Statistically Significant
TCA cycle VIII (helicobacter)	Bacteria	Proteobacteria	Gammaproteobacteria	Enterobacterales	Pasteurellaceae	Testudinibacter	ASV_110	0.00094953	0.0622988	-1.4274	No Statistically Significant
superpathway of (R,R)-butanediol biosynthesis	Bacteria	Proteobacteria	Gammaproteobacteria	Enterobacterales	Pasteurellaceae	Testudinibacter	ASV_110	0.00100705	0.0657937	-1.10964	No Statistically Significant
peptidoglycan biosynthesis II (staphylococci)	Bacteria	Proteobacteria	Gammaproteobacteria	Enterobacterales	Vibrionaceae	Vibrio	ASV_12	0.00116283	0.0756522	-2.1966	Vibrio
peptidoglycan biosynthesis II (staphylococci)	Bacteria	Proteobacteria	Gammaproteobacteria	Enterobacterales	Vibrionaceae	Vibrio	ASV_20	0.00122406	0.0789726	-2.13619	Vibrio
reductive TCA cycle I	Bacteria	Proteobacteria	Gammaproteobacteria	Enterobacterales	Pasteurellaceae	Testudinibacter	ASV_110	0.00141254	0.0907541	-1.27565	No Statistically Significant
adenosylcobalamin biosynthesis II (late cobalt incorporation)	Bacteria	Actinobacteriota	Actinobacteria	Micrococcales	Dermatophilaceae	Austwickia	ASV_60	0.00143112	0.091568	-1.24514	No Statistically Significant
protocatechuate degradation II (ortho-cleavage pathway)	Bacteria	Proteobacteria	Gammaproteobacteria	Enterobacterales	Vibrionaceae	Vibrio	ASV_9	0.00147943	0.0942694	1.1087	No Statistically Significant
teichoic acid (poly-glycerol) biosynthesis	Bacteria	Proteobacteria	Gammaproteobacteria	Pseudomonadales	Marinomonadaceae	Marinomonas	ASV_15	0.0015515	0.0984565	-1.15636	No Statistically Significant
TCA cycle VII (acetate-producers)	Bacteria	Proteobacteria	Gammaproteobacteria	Enterobacterales	Pasteurellaceae	Testudinibacter	ASV_110	0.00164105	0.103714	-1.32021	No Statistically Significant
acetyl-CoA fermentation to butanoate II	Bacteria	Proteobacteria	Gammaproteobacteria	Enterobacterales	Pasteurellaceae	Testudinibacter	ASV_110	0.00165798	0.104359	-0.920519	No Statistically Significant
L-methionine salvage cycle III	Bacteria	Proteobacteria	Gammaproteobacteria	Enterobacterales	Vibrionaceae	Vibrio	ASV_20	0.00195712	0.122688	-1.27435	No Statistically Significant
enterobacterial common antigen biosynthesis	Bacteria	Proteobacteria	Gammaproteobacteria	Enterobacterales	Pasteurellaceae	Testudinibacter	ASV_110	0.00198678	0.124045	-1.17297	No Statistically Significant
ketogluconate metabolism	Bacteria	Proteobacteria	Gammaproteobacteria	Enterobacterales	Vibrionaceae	Vibrio	ASV_1	0.00200081	0.12442	1.17932	No Statistically Significant
glycogen degradation II (eukaryotic)	Bacteria	Proteobacteria	Gammaproteobacteria	Enterobacterales	Pasteurellaceae	Testudinibacter	ASV_110	0.00202218	0.125246	-1.06089	No Statistically Significant
NAD salvage pathway II	Bacteria	Proteobacteria	Gammaproteobacteria	Enterobacterales	Pasteurellaceae	Testudinibacter	ASV_110	0.00224699	0.138615	-1.07424	No Statistically Significant
formaldehyde assimilation II (RuMP Cycle)	Bacteria	Proteobacteria	Gammaproteobacteria	Enterobacterales	Vibrionaceae	Vibrio	ASV_12	0.00228549	0.14043	-2.44684	No Statistically Significant
3-phenylpropanoate degradation	Bacteria	Actinobacteriota	Actinobacteria	Micrococcales	Dermatophilaceae	Austwickia	ASV_60	0.00231813	0.141873	-0.988453	No Statistically Significant
pyrimidine deoxyribonucleotides de novo biosynthesis III	Bacteria	Actinobacteriota	Actinobacteria	Micrococcales	Dermatophilaceae	Austwickia	ASV_60	0.00239731	0.146142	-0.950733	No Statistically Significant
TCA cycle VIII (helicobacter)	Bacteria	Proteobacteria	Gammaproteobacteria	Pseudomonadales	Marinomonadaceae	Marinomonas	ASV_15	0.00248628	0.150971	-1.32407	No Statistically Significant
ketogluconate metabolism	Bacteria	Firmicutes	Bacilli	Lactobacillales	Streptococcaceae	Streptococcus	ASV_3	0.0025281	0.151925	1.06181	No Statistically Significant
superpathway of (R,R)-butanediol biosynthesis	Bacteria	Actinobacteriota	Actinobacteria	Micrococcales	Dermatophilaceae	Austwickia	ASV_60	0.00253143	0.151925	-1.00656	No Statistically Significant
arginine, ornithine and proline interconversion	Bacteria	Proteobacteria	Gammaproteobacteria	Pseudomonadales	Marinomonadaceae	Marinomonas	ASV_15	0.0026054	0.155761	-1.12281	No Statistically Significant
formaldehyde oxidation I	Bacteria	Proteobacteria	Gammaproteobacteria	Enterobacterales	Vibrionaceae	Vibrio	ASV_12	0.00262217	0.15616	-2.41017	No Statistically Significant
arginine, ornithine and proline interconversion	Bacteria	Proteobacteria	Gammaproteobacteria	Enterobacterales	Pasteurellaceae	Testudinibacter	ASV_110	0.00274727	0.162984	-1.02919	No Statistically Significant
L-methionine salvage cycle III	Bacteria	Firmicutes	Bacilli	Lactobacillales	Streptococcaceae	Lactococcus	ASV_35	0.00293354	0.17337	1.23845	No Statistically Significant
peptidoglycan biosynthesis II (staphylococci)	Bacteria	Actinobacteriota	Actinobacteria	Micrococcales	Dermatophilaceae	Austwickia	ASV_60	0.00314787	0.185329	-1.47672	No Statistically Significant
protocatechuate degradation II (ortho-cleavage pathway)	Bacteria	Proteobacteria	Gammaproteobacteria	Enterobacterales	Vibrionaceae	Catenococcus	ASV_17	0.00327496	0.189455	0.892833	No Statistically Significant
superpathway of menaquinol-9 biosynthesis	Bacteria	Proteobacteria	Gammaproteobacteria	Enterobacterales	Pasteurellaceae	Testudinibacter	ASV_110	0.00327913	0.189455	-1.31964	No Statistically Significant
superpathway of menaquinol-6 biosynthesis I	Bacteria	Proteobacteria	Gammaproteobacteria	Enterobacterales	Pasteurellaceae	Testudinibacter	ASV_110	0.00327913	0.189455	-1.31964	No Statistically Significant
superpathway of menaquinol-10 biosynthesis	Bacteria	Proteobacteria	Gammaproteobacteria	Enterobacterales	Pasteurellaceae	Testudinibacter	ASV_110	0.00327913	0.189455	-1.31964	No Statistically Significant
superpathway of heme biosynthesis from glycine	Bacteria	Proteobacteria	Gammaproteobacteria	Pseudomonadales	Marinomonadaceae	Marinomonas	ASV_15	0.00326707	0.189455	-1.14667	No Statistically Significant
urea cycle	Bacteria	Proteobacteria	Gammaproteobacteria	Pseudomonadales	Marinomonadaceae	Marinomonas	ASV_15	0.00336741	0.193833	-1.15947	No Statistically Significant
adenosylcobalamin biosynthesis II (late cobalt incorporation)	Bacteria	Proteobacteria	Gammaproteobacteria	Pseudomonadales	Marinomonadaceae	Marinomonas	ASV_15	0.00339394	0.193918	-1.52422	No Statistically Significant
protocatechuate degradation II (ortho-cleavage pathway)	Bacteria	Firmicutes	Bacilli	Lactobacillales	Streptococcaceae	Streptococcus	ASV_3	0.00347755	0.197515	0.768458	No Statistically Significant
superpathway of demethylmenaquinol-8 biosynthesis	Bacteria	Proteobacteria	Gammaproteobacteria	Pseudomonadales	Marinomonadaceae	Marinomonas	ASV_15	0.00348241	0.197515	-1.05756	No Statistically Significant
biotin biosynthesis II	Bacteria	Proteobacteria	Gammaproteobacteria	Enterobacterales	Vibrionaceae	Vibrio	ASV_26	0.00354253	0.200192	-1.77029	No Statistically Significant
superpathway of heme biosynthesis from glycine	Bacteria	Proteobacteria	Gammaproteobacteria	Enterobacterales	Pasteurellaceae	Testudinibacter	ASV_110	0.00355604	0.200224	-1.27236	No Statistically Significant
3-phenylpropanoate degradation	Bacteria	Proteobacteria	Gammaproteobacteria	Pseudomonadales	Marinomonadaceae	Marinomonas	ASV_15	0.003579	0.200787	-1.59167	No Statistically Significant
purine nucleobases degradation I (anaerobic)	Bacteria	Actinobacteriota	Actinobacteria	Micrococcales	Dermatophilaceae	Austwickia	ASV_60	0.00367475	0.205414	-0.94216	No Statistically Significant
phosphopantothenate biosynthesis I	Bacteria	Proteobacteria	Gammaproteobacteria	Enterobacterales	Pasteurellaceae	Testudinibacter	ASV_110	0.00391488	0.218051	-1.16486	No Statistically Significant
2-methylcitrate cycle I	Bacteria	Proteobacteria	Gammaproteobacteria	Enterobacterales	Pasteurellaceae	Testudinibacter	ASV_110	0.00392931	0.218069	-1.15757	No Statistically Significant
superpathway of chorismate metabolism	Bacteria	Proteobacteria	Gammaproteobacteria	Enterobacterales	Pasteurellaceae	Testudinibacter	ASV_110	0.00396154	0.219073	-1.38462	No Statistically Significant
biotin biosynthesis II	Bacteria	Proteobacteria	Gammaproteobacteria	Enterobacterales	Vibrionaceae	Vibrio	ASV_12	0.00397741	0.219168	-2.37405	No Statistically Significant
peptidoglycan biosynthesis II (staphylococci)	Bacteria	Proteobacteria	Gammaproteobacteria	Enterobacterales	Pseudoalteromonadaceae	Pseudoalteromonas	ASV_34	0.00404779	0.222255	-2.06457	No Statistically Significant
incomplete reductive TCA cycle	Bacteria	Proteobacteria	Gammaproteobacteria	Pseudomonadales	Marinomonadaceae	Marinomonas	ASV_15	0.00436059	0.236676	-1.14925	No Statistically Significant
superpathway of geranylgeranyldiphosphate biosynthesis I (via mevalonate)	Bacteria	Proteobacteria	Gammaproteobacteria	Enterobacterales	Pasteurellaceae	Testudinibacter	ASV_110	0.00437157	0.236676	-0.90444	No Statistically Significant
dTDP-N-acetylthomosamine biosynthesis	Bacteria	Proteobacteria	Gammaproteobacteria	Enterobacterales	Pasteurellaceae	Testudinibacter	ASV_110	0.0043502	0.236676	-1.02481	No Statistically Significant
superpathway of polyamine biosynthesis I	Bacteria	Proteobacteria	Gammaproteobacteria	Enterobacterales	Pasteurellaceae	Testudinibacter	ASV_110	0.00449318	0.242413	-0.89028	No Statistically Significant
colanic acid building blocks biosynthesis	Bacteria	Proteobacteria	Gammaproteobacteria	Enterobacterales	Vibrionaceae	Vibrio	ASV_7	0.00460565	0.245366	1.08145	No Statistically Significant
enterobactin biosynthesis	Bacteria	Proteobacteria	Gammaproteobacteria	Enterobacterales	Pasteurellaceae	Testudinibacter	ASV_110	0.00464301	0.245366	-1.00945	No Statistically Significant
hexitol fermentation to lactate, formate, ethanol and acetate	Bacteria	Proteobacteria	Gammaproteobacteria	Pseudomonadales	Marinomonadaceae	Marinomonas	ASV_15	0.00463308	0.245366	-1.21382	No Statistically Significant
glycogen degradation II (eukaryotic)	Bacteria	Proteobacteria	Gammaproteobacteria	Pseudomonadales	Marinomonadaceae	Marinomonas	ASV_15	0.00461457	0.245366	-0.771146	No Statistically Significant
purine ribonucleosides degradation	Bacteria	Proteobacteria	Gammaproteobacteria	Pseudomonadales	Marinomonadaceae	Marinomonas	ASV_15	0.00458648	0.245366	-1.00434	No Statistically Significant
urea cycle	Bacteria	Proteobacteria	Gammaproteobacteria	Enterobacterales	Pasteurellaceae	Testudinibacter	ASV_110	0.00472562	0.248883	-1.3416	No Statistically Significant
superpathway of phylloquinol biosynthesis	Bacteria	Proteobacteria	Gammaproteobacteria	Pseudomonadales	Marinomonadaceae	Marinomonas	ASV_15	0.00482533	0.251567	-1.0067	No Statistically Significant
superpathway of purine deoxyribonucleosides degradation	Bacteria	Proteobacteria	Gammaproteobacteria	Pseudomonadales	Marinomonadaceae	Marinomonas	ASV_15	0.0048121	0.251567	-1.01976	No Statistically Significant
peptidoglycan biosynthesis II (staphylococci)	Bacteria	Firmicutes	Bacilli	Lactobacillales	Streptococcaceae	Streptococcus	ASV_58	0.00491008	0.254961	-1.23538	No Statistically Significant
1,4-dihydroxy-2-naphthoate biosynthesis I	Bacteria	Proteobacteria	Gammaproteobacteria	Pseudomonadales	Marinomonadaceae	Marinomonas	ASV_15	0.00492337	0.254961	-1.07981	No Statistically Significant
sucrose degradation III (sucrose invertase)	Bacteria	Proteobacteria	Gammaproteobacteria	Pseudomonadales	Marinomonadaceae	Marinomonas	ASV_15	0.00496883	0.256458	-1.23705	No Statistically Significant
sucrose biosynthesis III	Bacteria	Proteobacteria	Gammaproteobacteria	Enterobacterales	Pasteurellaceae	Testudinibacter	ASV_110	0.00500477	0.257455	-1.12491	No Statistically Significant
NAD biosynthesis I (from aspartate)	Bacteria	Proteobacteria	Gammaproteobacteria	Enterobacterales	Pasteurellaceae	Testudinibacter	ASV_110	0.0051228	0.262654	-1.07952	No Statistically Significant
superpathway of menaquinol-11 biosynthesis	Bacteria	Proteobacteria	Gammaproteobacteria	Pseudomonadales	Marinomonadaceae	Marinomonas	ASV_15	0.00540757	0.27363	-1.00292	No Statistically Significant
superpathway of menaquinol-12 biosynthesis	Bacteria	Proteobacteria	Gammaproteobacteria	Pseudomonadales	Marinomonadaceae	Marinomonas	ASV_15	0.00540757	0.27363	-1.00292	No Statistically Significant
superpathway of menaquinol-13 biosynthesis	Bacteria	Proteobacteria	Gammaproteobacteria	Pseudomonadales	Marinomonadaceae	Marinomonas	ASV_15	0.00540757	0.27363	-1.00292	No Statistically Significant
formaldehyde oxidation I	Bacteria	Proteobacteria	Gammaproteobacteria	Enterobacterales	Vibrionaceae	Vibrio	ASV_20	0.00538629	0.27363	-2.45047	No Statistically Significant
purine nucleobases degradation I (anaerobic)	Bacteria	Firmicutes	Bacilli	Lactobacillales	Streptococcaceae	Lactococcus	ASV_35	0.00548564	0.276676	1.08383	No Statistically Significant
formaldehyde assimilation II (RuMP Cycle)	Bacteria	Actinobacteriota	Actinobacteria	Micrococcales	Dermatophilaceae	Austwickia	ASV_60	0.00551141	0.277074	-1.74729	No Statistically Significant
L-methionine salvage cycle III	Bacteria	Proteobacteria	Gammaproteobacteria	Pseudomonadales	Marinomonadaceae	Marinomonas	ASV_15	0.00553075	0.277146	-0.803814	No Statistically Significant
D-galacturonate degradation I	Bacteria	Proteobacteria	Gammaproteobacteria	Enterobacterales	Vibrionaceae	Aliivibrio	ASV_27	0.00569658	0.284535	1.30863	No Statistically Significant
isoprene biosynthesis II (engineered)	Bacteria	Proteobacteria	Gammaproteobacteria	Pseudomonadales	Marinomonadaceae	Marinomonas	ASV_15	0.00578797	0.28817	-1.05631	No Statistically Significant
superpathway of glucose and xylose degradation	Bacteria	Proteobacteria	Gammaproteobacteria	Enterobacterales	Pasteurellaceae	Testudinibacter	ASV_110	0.00581037	0.288358	-1.36253	No Statistically Significant
NAD biosynthesis II (from tryptophan)	Bacteria	Proteobacteria	Gammaproteobacteria	Pseudomonadales	Marinomonadaceae	Marinomonas	ASV_15	0.0059935	0.296496	-1.29148	No Statistically Significant
sucrose degradation IV (sucrose phosphorylase)	Bacteria	Proteobacteria	Gammaproteobacteria	Enterobacterales	Vibrionaceae	Vibrio	ASV_468	0.00608729	0.300177	-0.86836	No Statistically Significant
superpathway of geranylgeranyldiphosphate biosynthesis I (via mevalonate)	Bacteria	Proteobacteria	Gammaproteobacteria	Pseudomonadales	Marinomonadaceae	Marinomonas	ASV_15	0.00631807	0.309585	-1.08227	No Statistically Significant
thiazole biosynthesis II (Bacillus)	Bacteria	Proteobacteria	Gammaproteobacteria	Enterobacterales	Pasteurellaceae	Testudinibacter	ASV_110	0.00630176	0.309585	-1.2478	No Statistically Significant
formaldehyde assimilation II (RuMP Cycle)	Bacteria	Proteobacteria	Gammaproteobacteria	Enterobacterales	Vibrionaceae	Vibrio	ASV_20	0.00633809	0.309587	-2.38141	No Statistically Significant
ectoine biosynthesis	Bacteria	Actinobacteriota	Actinobacteria	Micrococcales	Dermatophilaceae	Austwickia	ASV_60	0.00641386	0.311324	-0.731372	No Statistically Significant
4-deoxy-L-threo-hex-4-enopyranuronate degradation	Bacteria	Proteobacteria	Gammaproteobacteria	Enterobacterales	Vibrionaceae	Vibrio	ASV_9	0.0064075	0.311324	1.0279	No Statistically Significant
colanic acid building blocks biosynthesis	Bacteria	Proteobacteria	Gammaproteobacteria	Enterobacterales	Shewanellaceae	Shewanella	ASV_11	0.006574	0.316124	1.01772	No Statistically Significant
lactose and galactose degradation I	Bacteria	Proteobacteria	Gammaproteobacteria	Enterobacterales	Pasteurellaceae	Testudinibacter	ASV_110	0.00653522	0.316124	-1.11733	No Statistically Significant
pyruvate fermentation to acetate and lactate II	Bacteria	Proteobacteria	Gammaproteobacteria	Pseudomonadales	Marinomonadaceae	Marinomonas	ASV_15	0.00655734	0.316124	-1.14826	No Statistically Significant
NAD biosynthesis II (from tryptophan)	Bacteria	Proteobacteria	Gammaproteobacteria	Enterobacterales	Pseudoalteromonadaceae	Pseudoalteromonas	ASV_34	0.00678766	0.324383	-1.40512	No Statistically Significant
NAD salvage pathway I	Bacteria	Proteobacteria	Gammaproteobacteria	Enterobacterales	Pasteurellaceae	Testudinibacter	ASV_110	0.00676757	0.324383	-1.21511	No Statistically Significant
superpathway of demethylmenaquinol-6 biosynthesis I	Bacteria	Proteobacteria	Gammaproteobacteria	Enterobacterales	Pasteurellaceae	Testudinibacter	ASV_110	0.00685542	0.325611	-1.12103	No Statistically Significant
superpathway of demethylmenaquinol-9 biosynthesis	Bacteria	Proteobacteria	Gammaproteobacteria	Enterobacterales	Pasteurellaceae	Testudinibacter	ASV_110	0.00685542	0.325611	-1.12103	No Statistically Significant
glucose and glucose-1-phosphate degradation	Bacteria	Proteobacteria	Gammaproteobacteria	Enterobacterales	Pasteurellaceae	Testudinibacter	ASV_110	0.0070806	0.334865	-1.22681	No Statistically Significant
incomplete reductive TCA cycle	Bacteria	Proteobacteria	Gammaproteobacteria	Enterobacterales	Pasteurellaceae	Testudinibacter	ASV_110	0.00709349	0.334865	-1.14664	No Statistically Significant
tetrahydromethanopterin biosynthesis	Bacteria	Proteobacteria	Gammaproteobacteria	Enterobacterales	Idiomarinaceae	Aliidiomarina	ASV_21	0.00735568	0.346187	-0.996772	No Statistically Significant
glucose and glucose-1-phosphate degradation	Bacteria	Proteobacteria	Gammaproteobacteria	Enterobacterales	Vibrionaceae	Vibrio	ASV_468	0.00745571	0.348774	-0.90124	No Statistically Significant
superpathway of menaquinol-8 biosynthesis I	Bacteria	Proteobacteria	Gammaproteobacteria	Pseudomonadales	Marinomonadaceae	Marinomonas	ASV_15	0.0074509	0.348774	-1.06349	No Statistically Significant
3-phenylpropanoate degradation	Bacteria	Proteobacteria	Gammaproteobacteria	Enterobacterales	Pseudoalteromonadaceae	Pseudoalteromonas	ASV_34	0.00756163	0.35255	-1.52119	No Statistically Significant
L-leucine degradation I	Bacteria	Proteobacteria	Gammaproteobacteria	Enterobacterales	Pasteurellaceae	Testudinibacter	ASV_110	0.00764627	0.354475	-0.946786	No Statistically Significant
biotin biosynthesis II	Bacteria	Proteobacteria	Gammaproteobacteria	Burkholderiales	Neisseriaceae	Uruburuella	ASV_22	0.00778003	0.3596	-1.63767	No Statistically Significant
colanic acid building blocks biosynthesis	Bacteria	Proteobacteria	Gammaproteobacteria	Enterobacterales	Vibrionaceae	Aliivibrio	ASV_27	0.00790571	0.363471	1.21331	No Statistically Significant
L-lysine biosynthesis II	Bacteria	Proteobacteria	Gammaproteobacteria	Enterobacterales	Vibrionaceae	Vibrio	ASV_468	0.00800462	0.363471	-0.862027	No Statistically Significant
preQ0 biosynthesis	Bacteria	Proteobacteria	Gammaproteobacteria	Pseudomonadales	Marinomonadaceae	Marinomonas	ASV_15	0.00798351	0.363471	-1.18551	No Statistically Significant
chitin derivatives degradation	Bacteria	Proteobacteria	Gammaproteobacteria	Pseudomonadales	Marinomonadaceae	Marinomonas	ASV_15	0.00793251	0.363471	-1.12545	No Statistically Significant
superpathway of pyrimidine deoxyribonucleosides degradation	Bacteria	Proteobacteria	Gammaproteobacteria	Pseudomonadales	Marinomonadaceae	Marinomonas	ASV_15	0.00800033	0.363471	-1.03522	No Statistically Significant
formaldehyde oxidation I	Bacteria	Actinobacteriota	Actinobacteria	Micrococcales	Dermatophilaceae	Austwickia	ASV_60	0.00794074	0.363471	-1.65271	No Statistically Significant
glycerol degradation to butanol	Bacteria	Proteobacteria	Gammaproteobacteria	Enterobacterales	Pasteurellaceae	Testudinibacter	ASV_110	0.00803089	0.363597	-0.946107	No Statistically Significant
superpathway of GDP-mannose-derived O-antigen building blocks biosynthesis	Bacteria	Proteobacteria	Gammaproteobacteria	Enterobacterales	Vibrionaceae	Vibrio	ASV_7	0.00808328	0.364902	1.12113	No Statistically Significant
catechol degradation II (meta-cleavage pathway)	Bacteria	Proteobacteria	Gammaproteobacteria	Pseudomonadales	Marinomonadaceae	Marinomonas	ASV_15	0.00811313	0.365185	-1.14372	No Statistically Significant
toluene degradation III (aerobic) (via p-cresol)	Bacteria	Proteobacteria	Gammaproteobacteria	Enterobacterales	Vibrionaceae	Vibrio	ASV_20	0.00822751	0.368242	-0.950958	No Statistically Significant
teichoic acid (poly-glycerol) biosynthesis	Bacteria	Proteobacteria	Gammaproteobacteria	Enterobacterales	Pasteurellaceae	Testudinibacter	ASV_110	0.0082286	0.368242	-0.984387	No Statistically Significant
colanic acid building blocks biosynthesis	Bacteria	Proteobacteria	Gammaproteobacteria	Enterobacterales	Vibrionaceae	Vibrio	ASV_9	0.00834793	0.370603	1.28321	No Statistically Significant
adenosylcobalamin biosynthesis II (late cobalt incorporation)	Bacteria	Firmicutes	Bacilli	Lactobacillales			ASV_19	0.00832323	0.370603	-1.03382	No Statistically Significant
thiazole biosynthesis I (E. coli)	Bacteria	Proteobacteria	Gammaproteobacteria	Enterobacterales	Pasteurellaceae	Testudinibacter	ASV_110	0.00835317	0.370603	-1.25924	No Statistically Significant
superpathway of hexitol degradation (bacteria)	Bacteria	Proteobacteria	Gammaproteobacteria	Pseudomonadales	Marinomonadaceae	Marinomonas	ASV_15	0.00840137	0.371677	-1.13042	No Statistically Significant
mevalonate pathway I	Bacteria	Proteobacteria	Gammaproteobacteria	Pseudomonadales	Marinomonadaceae	Marinomonas	ASV_15	0.00845075	0.372796	-1.05319	No Statistically Significant
L-lysine biosynthesis II	Bacteria	Proteobacteria	Gammaproteobacteria	Pseudomonadales	Marinomonadaceae	Marinomonas	ASV_15	0.00847531	0.372817	-1.19638	No Statistically Significant
colanic acid building blocks biosynthesis	Bacteria	Firmicutes	Bacilli	Lactobacillales	Streptococcaceae	Streptococcus	ASV_3	0.00859004	0.376122	1.01828	No Statistically Significant
galactose degradation I (Leloir pathway)	Bacteria	Proteobacteria	Gammaproteobacteria	Pseudomonadales	Marinomonadaceae	Marinomonas	ASV_15	0.00859901	0.376122	-1.12541	No Statistically Significant
reductive TCA cycle I	Bacteria	Proteobacteria	Gammaproteobacteria	Pseudomonadales	Marinomonadaceae	Marinomonas	ASV_15	0.00866587	0.377978	-1.11163	No Statistically Significant
superpathway of polyamine biosynthesis II	Bacteria	Proteobacteria	Gammaproteobacteria	Enterobacterales	Pasteurellaceae	Testudinibacter	ASV_110	0.00874711	0.38045	-0.664653	No Statistically Significant
superpathway of 2,3-butanediol biosynthesis	Bacteria	Proteobacteria	Gammaproteobacteria	Pseudomonadales	Marinomonadaceae	Marinomonas	ASV_15	0.00893665	0.387605	-1.09673	No Statistically Significant
anhydromuropeptides recycling	Bacteria	Proteobacteria	Gammaproteobacteria	Pseudomonadales	Marinomonadaceae	Marinomonas	ASV_15	0.00897414	0.388144	-1.12511	No Statistically Significant
formaldehyde oxidation I	Bacteria	Proteobacteria	Gammaproteobacteria	Enterobacterales	Pseudoalteromonadaceae	Pseudoalteromonas	ASV_33	0.00915805	0.394995	-2.15149	No Statistically Significant
NAD biosynthesis II (from tryptophan)	Bacteria	Proteobacteria	Gammaproteobacteria	Enterobacterales	Vibrionaceae	Vibrio	ASV_20	0.0092094	0.396106	-1.5733	No Statistically Significant
formaldehyde assimilation II (RuMP Cycle)	Bacteria	Proteobacteria	Gammaproteobacteria	Enterobacterales	Vibrionaceae	Vibrio	ASV_468	0.00924068	0.396351	-0.814706	No Statistically Significant
isopropanol biosynthesis	Bacteria	Proteobacteria	Gammaproteobacteria	Enterobacterales	Vibrionaceae	Vibrio	ASV_7	0.00930892	0.398175	2.32556	No Statistically Significant
L-histidine degradation II	Bacteria	Proteobacteria	Gammaproteobacteria	Enterobacterales	Pseudoalteromonadaceae	Pseudoalteromonas	ASV_34	0.00944371	0.402827	-1.33653	No Statistically Significant
glucose and glucose-1-phosphate degradation	Bacteria	Proteobacteria	Gammaproteobacteria	Pseudomonadales	Marinomonadaceae	Marinomonas	ASV_15	0.00950442	0.40348	-1.36567	No Statistically Significant
L-arginine biosynthesis III (via N-acetyl-L-citrulline)	Bacteria	Proteobacteria	Gammaproteobacteria	Pseudomonadales	Marinomonadaceae	Marinomonas	ASV_15	0.00951113	0.40348	-1.16816	No Statistically Significant
isopropanol biosynthesis	Bacteria	Firmicutes	Bacilli	Lactobacillales	Streptococcaceae	Streptococcus	ASV_3	0.00955962	0.404429	2.12296	No Statistically Significant
adenosylcobalamin biosynthesis II (late cobalt incorporation)	Bacteria	Proteobacteria	Gammaproteobacteria	Enterobacterales	Vibrionaceae	Vibrio	ASV_18	0.0095871	0.404487	-1.2824	No Statistically Significant
peptidoglycan maturation (meso-diaminopimelate containing)	Bacteria	Proteobacteria	Gammaproteobacteria	Pseudomonadales	Marinomonadaceae	Marinomonas	ASV_15	0.00981667	0.413047	-1.18797	No Statistically Significant
superpathway of methylglyoxal degradation	Bacteria	Proteobacteria	Gammaproteobacteria	Pseudomonadales	Marinomonadaceae	Marinomonas	ASV_15	0.00992304	0.416391	-0.861802	No Statistically Significant
sucrose biosynthesis III	Bacteria	Proteobacteria	Gammaproteobacteria	Pseudomonadales	Marinomonadaceae	Marinomonas	ASV_15	0.00999914	0.418451	-1.12187	No Statistically Significant
taxadiene biosynthesis (engineered)	Bacteria	Proteobacteria	Gammaproteobacteria	Pseudomonadales	Marinomonadaceae	Marinomonas	ASV_15	0.0100606	0.419889	-1.11552	No Statistically Significant
aerobic respiration I (cytochrome c)	Bacteria	Proteobacteria	Gammaproteobacteria	Pseudomonadales	Marinomonadaceae	Marinomonas	ASV_15	0.0101065	0.42067	-1.15247	No Statistically Significant
L-arginine degradation II (AST pathway)	Bacteria	Proteobacteria	Gammaproteobacteria	Pseudomonadales	Marinomonadaceae	Marinomonas	ASV_15	0.0101849	0.421568	-1.1431	No Statistically Significant
ectoine biosynthesis	Bacteria	Proteobacteria	Gammaproteobacteria	Pseudomonadales	Marinomonadaceae	Marinomonas	ASV_15	0.0102642	0.421568	-0.853183	No Statistically Significant
photorespiration	Bacteria	Proteobacteria	Gammaproteobacteria	Enterobacterales	Pasteurellaceae	Testudinibacter	ASV_110	0.0102181	0.421568	-0.959239	No Statistically Significant
glycolysis II (from fructose 6-phosphate)	Bacteria	Proteobacteria	Gammaproteobacteria	Pseudomonadales	Marinomonadaceae	Marinomonas	ASV_15	0.0102372	0.421568	-1.1689	No Statistically Significant
L-tryptophan degradation XII (Geobacillus)	Bacteria	Firmicutes	Bacilli	Lactobacillales	Streptococcaceae	Lactococcus	ASV_35	0.0101925	0.421568	1.0889	No Statistically Significant
sucrose degradation IV (sucrose phosphorylase)	Bacteria	Proteobacteria	Gammaproteobacteria	Pseudomonadales	Marinomonadaceae	Marinomonas	ASV_15	0.0104348	0.423941	-1.22992	No Statistically Significant
2-methylcitrate cycle II	Bacteria	Proteobacteria	Gammaproteobacteria	Pseudomonadales	Marinomonadaceae	Marinomonas	ASV_15	0.0104403	0.423941	-1.13056	No Statistically Significant
glycogen degradation II (eukaryotic)	Bacteria	Actinobacteriota	Actinobacteria	Micrococcales	Dermatophilaceae	Austwickia	ASV_60	0.0103529	0.423941	-0.774834	No Statistically Significant
fatty acid salvage	Bacteria	Proteobacteria	Gammaproteobacteria	Enterobacterales	Pasteurellaceae	Testudinibacter	ASV_110	0.0104119	0.423941	-1.09278	No Statistically Significant
superpathway of L-serine and glycine biosynthesis I	Bacteria	Proteobacteria	Gammaproteobacteria	Pseudomonadales	Marinomonadaceae	Marinomonas	ASV_15	0.0104589	0.423941	-1.18485	No Statistically Significant
glycolysis I (from glucose 6-phosphate)	Bacteria	Proteobacteria	Gammaproteobacteria	Pseudomonadales	Marinomonadaceae	Marinomonas	ASV_15	0.0105483	0.424816	-1.17376	No Statistically Significant
protocatechuate degradation II (ortho-cleavage pathway)	Bacteria	Proteobacteria	Gammaproteobacteria	Enterobacterales	Vibrionaceae	Vibrio	ASV_1	0.0105236	0.424816	0.835406	No Statistically Significant
superpathway of GDP-mannose-derived O-antigen building blocks biosynthesis	Bacteria	Proteobacteria	Gammaproteobacteria	Enterobacterales	Vibrionaceae	Aliivibrio	ASV_27	0.0105628	0.424816	1.17986	No Statistically Significant
ketogluconate metabolism	Bacteria	Proteobacteria	Alphaproteobacteria	Sphingomonadales	Sphingomonadaceae	Sphingomonas	ASV_23	0.0106367	0.426669	1.89365	No Statistically Significant
pentose phosphate pathway	Bacteria	Proteobacteria	Gammaproteobacteria	Pseudomonadales	Marinomonadaceae	Marinomonas	ASV_15	0.010664	0.426669	-1.18215	No Statistically Significant
GDP-mannose biosynthesis	Bacteria	Proteobacteria	Gammaproteobacteria	Enterobacterales	Pasteurellaceae	Testudinibacter	ASV_110	0.0108984	0.433813	-1.42271	No Statistically Significant
dTDP-N-acetylthomosamine biosynthesis	Bacteria	Proteobacteria	Gammaproteobacteria	Pseudomonadales	Marinomonadaceae	Marinomonas	ASV_15	0.0108986	0.433813	-1.02457	No Statistically Significant
tRNA processing	Bacteria	Proteobacteria	Gammaproteobacteria	Pseudomonadales	Marinomonadaceae	Marinomonas	ASV_15	0.0109527	0.434851	-1.161	No Statistically Significant
NAD biosynthesis II (from tryptophan)	Bacteria	Actinobacteriota	Actinobacteria	Micrococcales	Dermatophilaceae	Austwickia	ASV_60	0.0109934	0.435349	-0.844734	No Statistically Significant
superpathway of GDP-mannose-derived O-antigen building blocks biosynthesis	Bacteria	Proteobacteria	Gammaproteobacteria	Enterobacterales	Shewanellaceae	Shewanella	ASV_11	0.0110273	0.435579	0.982837	No Statistically Significant
L-leucine degradation I	Bacteria	Proteobacteria	Gammaproteobacteria	Pseudomonadales	Marinomonadaceae	Marinomonas	ASV_15	0.0111264	0.438373	-1.02782	No Statistically Significant
NAD biosynthesis I (from aspartate)	Bacteria	Proteobacteria	Gammaproteobacteria	Pseudomonadales	Marinomonadaceae	Marinomonas	ASV_15	0.0111877	0.439672	-1.18264	No Statistically Significant
TCA cycle VII (acetate-producers)	Bacteria	Actinobacteriota	Actinobacteria	Micrococcales	Dermatophilaceae	Austwickia	ASV_60	0.0112828	0.442287	-1.44706	No Statistically Significant
superpathway of 2,3-butanediol biosynthesis	Bacteria	Proteobacteria	Gammaproteobacteria	Enterobacterales	Vibrionaceae	Vibrio	ASV_20	0.0115084	0.447729	-1.39677	No Statistically Significant
thiazole biosynthesis II (Bacillus)	Bacteria	Proteobacteria	Gammaproteobacteria	Enterobacterales	Vibrionaceae	Vibrio	ASV_468	0.0114887	0.447729	-0.828119	No Statistically Significant
sucrose biosynthesis I (from photosynthesis)	Bacteria	Proteobacteria	Gammaproteobacteria	Enterobacterales	Vibrionaceae	Vibrio	ASV_468	0.0114887	0.447729	-0.828119	No Statistically Significant
gallate degradation II	Bacteria	Proteobacteria	Gammaproteobacteria	Pseudomonadales	Marinomonadaceae	Marinomonas	ASV_15	0.011621	0.447806	-1.34006	No Statistically Significant
glyoxylate cycle	Bacteria	Proteobacteria	Gammaproteobacteria	Pseudomonadales	Marinomonadaceae	Marinomonas	ASV_15	0.0116884	0.447806	-1.0698	No Statistically Significant
purine nucleobases degradation I (anaerobic)	Bacteria	Proteobacteria	Gammaproteobacteria	Enterobacterales	Pseudoalteromonadaceae	Pseudoalteromonas	ASV_34	0.0117418	0.447806	-1.23736	No Statistically Significant
formaldehyde assimilation II (RuMP Cycle)	Bacteria	Proteobacteria	Gammaproteobacteria	Enterobacterales	Pseudoalteromonadaceae	Pseudoalteromonas	ASV_33	0.0117023	0.447806	-2.22314	No Statistically Significant
superpathway of polyamine biosynthesis III	Bacteria	Proteobacteria	Gammaproteobacteria	Pseudomonadales	Marinomonadaceae	Marinomonas	ASV_15	0.0117357	0.447806	-1.13172	No Statistically Significant
adenine and adenosine salvage III	Bacteria	Proteobacteria	Gammaproteobacteria	Pseudomonadales	Marinomonadaceae	Marinomonas	ASV_15	0.0115539	0.447806	-1.12928	No Statistically Significant
superpathway of UDP-glucose-derived O-antigen building blocks biosynthesis	Bacteria	Proteobacteria	Gammaproteobacteria	Enterobacterales	Pasteurellaceae	Testudinibacter	ASV_110	0.0116137	0.447806	-1.20736	No Statistically Significant
pyridoxal 5'-phosphate biosynthesis I	Bacteria	Proteobacteria	Gammaproteobacteria	Enterobacterales	Pasteurellaceae	Testudinibacter	ASV_110	0.0116915	0.447806	-1.20201	No Statistically Significant
superpathway of L-aspartate and L-asparagine biosynthesis	Bacteria	Proteobacteria	Gammaproteobacteria	Pseudomonadales	Marinomonadaceae	Marinomonas	ASV_15	0.0119293	0.448163	-1.17933	No Statistically Significant
L-methionine biosynthesis III	Bacteria	Proteobacteria	Gammaproteobacteria	Pseudomonadales	Marinomonadaceae	Marinomonas	ASV_15	0.0117906	0.448163	-1.24819	No Statistically Significant
ppGpp biosynthesis	Bacteria	Proteobacteria	Gammaproteobacteria	Pseudomonadales	Marinomonadaceae	Marinomonas	ASV_15	0.0119234	0.448163	-1.1405	No Statistically Significant
4-aminobutanoate degradation V	Bacteria	Proteobacteria	Gammaproteobacteria	Pseudomonadales	Marinomonadaceae	Marinomonas	ASV_15	0.0119301	0.448163	-1.20269	No Statistically Significant
adenosylcobalamin salvage from cobinamide II	Bacteria	Proteobacteria	Gammaproteobacteria	Pseudomonadales	Marinomonadaceae	Marinomonas	ASV_15	0.0119827	0.448163	-1.22759	No Statistically Significant
peptidoglycan biosynthesis IV (Enterococcus faecium)	Bacteria	Proteobacteria	Gammaproteobacteria	Pseudomonadales	Marinomonadaceae	Marinomonas	ASV_15	0.0119583	0.448163	-1.18471	No Statistically Significant
thiazole biosynthesis II (Bacillus)	Bacteria	Proteobacteria	Gammaproteobacteria	Pseudomonadales	Marinomonadaceae	Marinomonas	ASV_15	0.0119508	0.448163	-1.26455	No Statistically Significant
teichoic acid (poly-glycerol) biosynthesis	Bacteria	Actinobacteriota	Actinobacteria	Micrococcales	Dermatophilaceae	Austwickia	ASV_60	0.0118189	0.448163	-1.0857	No Statistically Significant
superpathway of arginine and polyamine biosynthesis	Bacteria	Proteobacteria	Gammaproteobacteria	Enterobacterales	Pasteurellaceae	Testudinibacter	ASV_110	0.0120232	0.448598	-1.33425	No Statistically Significant
superpathway of polyamine biosynthesis I	Bacteria	Proteobacteria	Gammaproteobacteria	Pseudomonadales	Marinomonadaceae	Marinomonas	ASV_15	0.012164	0.452758	-0.923306	No Statistically Significant
homolactic fermentation	Bacteria	Proteobacteria	Gammaproteobacteria	Pseudomonadales	Marinomonadaceae	Marinomonas	ASV_15	0.0135646	0.455439	-1.13834	No Statistically Significant
glycolysis III (from glucose)	Bacteria	Proteobacteria	Gammaproteobacteria	Pseudomonadales	Marinomonadaceae	Marinomonas	ASV_15	0.0159373	0.455439	-1.07467	No Statistically Significant
superpathway of arginine and polyamine biosynthesis	Bacteria	Proteobacteria	Gammaproteobacteria	Pseudomonadales	Marinomonadaceae	Marinomonas	ASV_15	0.0148288	0.455439	-1.04982	No Statistically Significant
superpathway of arginine and polyamine biosynthesis	Bacteria	Proteobacteria	Gammaproteobacteria	Enterobacterales	Vibrionaceae	Vibrio	ASV_468	0.0148326	0.455439	-0.805239	No Statistically Significant
L-arginine biosynthesis I (via L-ornithine)	Bacteria	Proteobacteria	Gammaproteobacteria	Pseudomonadales	Marinomonadaceae	Marinomonas	ASV_15	0.0139815	0.455439	-1.15324	No Statistically Significant
L-arginine biosynthesis II (acetyl cycle)	Bacteria	Proteobacteria	Gammaproteobacteria	Pseudomonadales	Marinomonadaceae	Marinomonas	ASV_15	0.0142821	0.455439	-1.16645	No Statistically Significant
chorismate biosynthesis I	Bacteria	Proteobacteria	Gammaproteobacteria	Pseudomonadales	Marinomonadaceae	Marinomonas	ASV_15	0.0154052	0.455439	-1.15742	No Statistically Significant
biotin biosynthesis I	Bacteria	Proteobacteria	Gammaproteobacteria	Pseudomonadales	Marinomonadaceae	Marinomonas	ASV_15	0.0161057	0.455439	-1.19188	No Statistically Significant
Calvin-Benson-Bassham cycle	Bacteria	Proteobacteria	Gammaproteobacteria	Pseudomonadales	Marinomonadaceae	Marinomonas	ASV_15	0.0153486	0.455439	-1.17569	No Statistically Significant
coenzyme A biosynthesis I	Bacteria	Proteobacteria	Gammaproteobacteria	Pseudomonadales	Marinomonadaceae	Marinomonas	ASV_15	0.0155212	0.455439	-1.1551	No Statistically Significant
adenosylcobalamin salvage from cobinamide I	Bacteria	Proteobacteria	Gammaproteobacteria	Pseudomonadales	Marinomonadaceae	Marinomonas	ASV_15	0.0148143	0.455439	-1.19442	No Statistically Significant
superpathway of aromatic amino acid biosynthesis	Bacteria	Proteobacteria	Gammaproteobacteria	Pseudomonadales	Marinomonadaceae	Marinomonas	ASV_15	0.014593	0.455439	-1.13327	No Statistically Significant
superpathway of purine nucleotides de novo biosynthesis II	Bacteria	Proteobacteria	Gammaproteobacteria	Pseudomonadales	Marinomonadaceae	Marinomonas	ASV_15	0.0165029	0.455439	-1.15281	No Statistically Significant
dTDP-L-rhamnose biosynthesis I	Bacteria	Proteobacteria	Gammaproteobacteria	Enterobacterales	Pasteurellaceae	Testudinibacter	ASV_110	0.0123423	0.455439	-1.37586	No Statistically Significant
dTDP-L-rhamnose biosynthesis I	Bacteria	Proteobacteria	Gammaproteobacteria	Pseudomonadales	Marinomonadaceae	Marinomonas	ASV_15	0.0155047	0.455439	-1.12478	No Statistically Significant
enterobactin biosynthesis	Bacteria	Proteobacteria	Gammaproteobacteria	Pseudomonadales	Marinomonadaceae	Marinomonas	ASV_15	0.0163637	0.455439	-1.1573	No Statistically Significant
fatty acid &beta;-oxidation I	Bacteria	Proteobacteria	Gammaproteobacteria	Pseudomonadales	Marinomonadaceae	Marinomonas	ASV_15	0.0129747	0.455439	-1.15898	No Statistically Significant
superpathway of fatty acid biosynthesis initiation (E. coli)	Bacteria	Proteobacteria	Gammaproteobacteria	Pseudomonadales	Marinomonadaceae	Marinomonas	ASV_15	0.016423	0.455439	-1.14969	No Statistically Significant
mixed acid fermentation	Bacteria	Proteobacteria	Gammaproteobacteria	Pseudomonadales	Marinomonadaceae	Marinomonas	ASV_15	0.0153829	0.455439	-1.11755	No Statistically Significant
superpathway of tetrahydrofolate biosynthesis and salvage	Bacteria	Proteobacteria	Gammaproteobacteria	Pseudomonadales	Marinomonadaceae	Marinomonas	ASV_15	0.0156947	0.455439	-1.14858	No Statistically Significant
fucose degradation	Bacteria	Proteobacteria	Gammaproteobacteria	Pseudomonadales	Marinomonadaceae	Marinomonas	ASV_15	0.0164204	0.455439	-1.0699	No Statistically Significant
superpathway of hexuronide and hexuronate degradation	Bacteria	Proteobacteria	Gammaproteobacteria	Enterobacterales	Pasteurellaceae	Testudinibacter	ASV_110	0.0136377	0.455439	-0.915893	No Statistically Significant
superpathway of hexuronide and hexuronate degradation	Bacteria	Proteobacteria	Gammaproteobacteria	Enterobacterales	Vibrionaceae	Aliivibrio	ASV_27	0.0157251	0.455439	1.05848	No Statistically Significant
D-galacturonate degradation I	Bacteria	Proteobacteria	Gammaproteobacteria	Enterobacterales	Pasteurellaceae	Testudinibacter	ASV_110	0.0163668	0.455439	-0.799866	No Statistically Significant
D-galacturonate degradation I	Bacteria	Proteobacteria	Gammaproteobacteria	Enterobacterales	Vibrionaceae	Vibrio	ASV_9	0.0144621	0.455439	1.0203	No Statistically Significant
superpathway of N-acetylglucosamine, N-acetylmannosamine and N-acetylneuraminate degradation	Bacteria	Proteobacteria	Gammaproteobacteria	Enterobacterales	Pasteurellaceae	Testudinibacter	ASV_110	0.0126986	0.455439	-1.47101	No Statistically Significant
superpathway of N-acetylglucosamine, N-acetylmannosamine and N-acetylneuraminate degradation	Bacteria	Proteobacteria	Gammaproteobacteria	Pseudomonadales	Marinomonadaceae	Marinomonas	ASV_15	0.0126634	0.455439	-0.98712	No Statistically Significant
gluconeogenesis I	Bacteria	Proteobacteria	Gammaproteobacteria	Pseudomonadales	Marinomonadaceae	Marinomonas	ASV_15	0.0130064	0.455439	-1.15555	No Statistically Significant
L-ornithine biosynthesis	Bacteria	Proteobacteria	Gammaproteobacteria	Pseudomonadales	Marinomonadaceae	Marinomonas	ASV_15	0.0152654	0.455439	-1.14658	No Statistically Significant
glycogen degradation I (bacterial)	Bacteria	Proteobacteria	Gammaproteobacteria	Pseudomonadales	Marinomonadaceae	Marinomonas	ASV_15	0.0132833	0.455439	-1.1278	No Statistically Significant
superpathway of glycolysis and Entner-Doudoroff	Bacteria	Proteobacteria	Gammaproteobacteria	Pseudomonadales	Marinomonadaceae	Marinomonas	ASV_15	0.0150343	0.455439	-1.15961	No Statistically Significant
superpathway of glycolysis, pyruvate dehydrogenase, TCA, and glyoxylate bypass	Bacteria	Proteobacteria	Gammaproteobacteria	Pseudomonadales	Marinomonadaceae	Marinomonas	ASV_15	0.0158705	0.455439	-1.18404	No Statistically Significant
glyoxylate cycle	Bacteria	Proteobacteria	Gammaproteobacteria	Enterobacterales	Pasteurellaceae	Testudinibacter	ASV_110	0.0137417	0.455439	-1.33036	No Statistically Significant
heme biosynthesis II (anaerobic)	Bacteria	Proteobacteria	Gammaproteobacteria	Pseudomonadales	Marinomonadaceae	Marinomonas	ASV_15	0.0143884	0.455439	-1.09404	No Statistically Significant
L-histidine degradation I	Bacteria	Proteobacteria	Gammaproteobacteria	Pseudomonadales	Marinomonadaceae	Marinomonas	ASV_15	0.0145519	0.455439	-1.13823	No Statistically Significant
L-histidine biosynthesis	Bacteria	Proteobacteria	Gammaproteobacteria	Pseudomonadales	Marinomonadaceae	Marinomonas	ASV_15	0.0142313	0.455439	-1.11239	No Statistically Significant
L-methionine biosynthesis I	Bacteria	Proteobacteria	Gammaproteobacteria	Pseudomonadales	Marinomonadaceae	Marinomonas	ASV_15	0.0135514	0.455439	-1.09969	No Statistically Significant
superpathway of (Kdo)2-lipid A biosynthesis	Bacteria	Proteobacteria	Gammaproteobacteria	Pseudomonadales	Marinomonadaceae	Marinomonas	ASV_15	0.0133528	0.455439	-1.16763	No Statistically Significant
ketogluconate metabolism	Bacteria	Proteobacteria	Gammaproteobacteria	Enterobacterales	Pasteurellaceae	Testudinibacter	ASV_110	0.0162738	0.455439	-0.725532	No Statistically Significant
ketogluconate metabolism	Bacteria	Proteobacteria	Gammaproteobacteria	Enterobacterales	Vibrionaceae	Vibrio	ASV_36	0.0165433	0.455439	1.57024	No Statistically Significant
ketogluconate metabolism	Bacteria	Proteobacteria	Gammaproteobacteria	Enterobacterales	Vibrionaceae	Vibrio	ASV_9	0.0139479	0.455439	0.66515	No Statistically Significant
superpathway of S-adenosyl-L-methionine biosynthesis	Bacteria	Proteobacteria	Gammaproteobacteria	Pseudomonadales	Marinomonadaceae	Marinomonas	ASV_15	0.0134079	0.455439	-1.13357	No Statistically Significant
NAD biosynthesis II (from tryptophan)	Bacteria	Proteobacteria	Gammaproteobacteria	Enterobacterales	Pseudoalteromonadaceae	Pseudoalteromonas	ASV_33	0.0152089	0.455439	-1.2289	No Statistically Significant
NAD biosynthesis II (from tryptophan)	Bacteria	Proteobacteria	Gammaproteobacteria	Pseudomonadales	Moraxellaceae	Acinetobacter	ASV_59	0.0163401	0.455439	-0.799399	No Statistically Significant
lipid IVA biosynthesis	Bacteria	Proteobacteria	Gammaproteobacteria	Pseudomonadales	Marinomonadaceae	Marinomonas	ASV_15	0.0137392	0.455439	-1.14957	No Statistically Significant
methylerythritol phosphate pathway I	Bacteria	Proteobacteria	Gammaproteobacteria	Pseudomonadales	Marinomonadaceae	Marinomonas	ASV_15	0.0158223	0.455439	-1.1295	No Statistically Significant
pentose phosphate pathway (non-oxidative branch)	Bacteria	Proteobacteria	Gammaproteobacteria	Pseudomonadales	Marinomonadaceae	Marinomonas	ASV_15	0.0147851	0.455439	-1.1746	No Statistically Significant
superpathway of ornithine degradation	Bacteria	Proteobacteria	Gammaproteobacteria	Pseudomonadales	Marinomonadaceae	Marinomonas	ASV_15	0.0164335	0.455439	-1.00538	No Statistically Significant
TCA cycle IV (2-oxoglutarate decarboxylase)	Bacteria	Proteobacteria	Gammaproteobacteria	Enterobacterales	Pasteurellaceae	Testudinibacter	ASV_110	0.0151723	0.455439	-1.4443	No Statistically Significant
TCA cycle IV (2-oxoglutarate decarboxylase)	Bacteria	Proteobacteria	Gammaproteobacteria	Pseudomonadales	Marinomonadaceae	Marinomonas	ASV_15	0.0138641	0.455439	-1.17638	No Statistically Significant
superpathway of (R,R)-butanediol biosynthesis	Bacteria	Proteobacteria	Gammaproteobacteria	Enterobacterales	Vibrionaceae	Vibrio	ASV_20	0.0141197	0.455439	-1.68777	No Statistically Significant
acetylene degradation	Bacteria	Proteobacteria	Gammaproteobacteria	Pseudomonadales	Marinomonadaceae	Marinomonas	ASV_15	0.0142284	0.455439	-1.17171	No Statistically Significant
superpathway of L-lysine, L-threonine and L-methionine biosynthesis I	Bacteria	Proteobacteria	Gammaproteobacteria	Pseudomonadales	Marinomonadaceae	Marinomonas	ASV_15	0.0165362	0.455439	-1.13239	No Statistically Significant
superpathway of N-acetylneuraminate degradation	Bacteria	Proteobacteria	Gammaproteobacteria	Pseudomonadales	Marinomonadaceae	Marinomonas	ASV_15	0.0149374	0.455439	-1.1123	No Statistically Significant
myo-inositol degradation I	Bacteria	Proteobacteria	Gammaproteobacteria	Pseudomonadales	Marinomonadaceae	Marinomonas	ASV_15	0.0129202	0.455439	-1.12394	No Statistically Significant
phosphopantothenate biosynthesis I	Bacteria	Proteobacteria	Gammaproteobacteria	Pseudomonadales	Marinomonadaceae	Marinomonas	ASV_15	0.0153138	0.455439	-1.12782	No Statistically Significant
pantothenate and coenzyme A biosynthesis I	Bacteria	Proteobacteria	Gammaproteobacteria	Pseudomonadales	Marinomonadaceae	Marinomonas	ASV_15	0.0135745	0.455439	-1.14006	No Statistically Significant
peptidoglycan biosynthesis I (meso-diaminopimelate containing)	Bacteria	Proteobacteria	Gammaproteobacteria	Pseudomonadales	Marinomonadaceae	Marinomonas	ASV_15	0.0155267	0.455439	-1.14708	No Statistically Significant
superpathway of polyamine biosynthesis I	Bacteria	Proteobacteria	Gammaproteobacteria	Enterobacterales	Vibrionaceae	Vibrio	ASV_468	0.0148326	0.455439	-0.805239	No Statistically Significant
superpathway of histidine, purine, and pyrimidine biosynthesis	Bacteria	Proteobacteria	Gammaproteobacteria	Pseudomonadales	Marinomonadaceae	Marinomonas	ASV_15	0.0165598	0.455439	-1.1526	No Statistically Significant
CMP-3-deoxy-D-manno-octulosonate biosynthesis I	Bacteria	Proteobacteria	Gammaproteobacteria	Pseudomonadales	Marinomonadaceae	Marinomonas	ASV_15	0.0141214	0.455439	-1.14633	No Statistically Significant
L-lysine biosynthesis II	Bacteria	Proteobacteria	Gammaproteobacteria	Enterobacterales	Pasteurellaceae	Testudinibacter	ASV_110	0.0153857	0.455439	-1.42913	No Statistically Significant
urea cycle	Bacteria	Proteobacteria	Gammaproteobacteria	Enterobacterales	Vibrionaceae	Vibrio	ASV_468	0.0161008	0.455439	-0.767055	No Statistically Significant
4-aminobutanoate degradation V	Bacteria	Proteobacteria	Gammaproteobacteria	Enterobacterales	Vibrionaceae	Vibrio	ASV_468	0.0158625	0.455439	-0.78332	No Statistically Significant
pyruvate fermentation to acetate and lactate II	Bacteria	Proteobacteria	Gammaproteobacteria	Enterobacterales	Pasteurellaceae	Testudinibacter	ASV_110	0.0123423	0.455439	-1.37586	No Statistically Significant
superpathway of geranylgeranyl diphosphate biosynthesis II (via MEP)	Bacteria	Proteobacteria	Gammaproteobacteria	Pseudomonadales	Marinomonadaceae	Marinomonas	ASV_15	0.0131755	0.455439	-1.1039	No Statistically Significant
tetrapyrrole biosynthesis I (from glutamate)	Bacteria	Proteobacteria	Gammaproteobacteria	Pseudomonadales	Marinomonadaceae	Marinomonas	ASV_15	0.0130616	0.455439	-1.1574	No Statistically Significant
tetrapyrrole biosynthesis II (from glycine)	Bacteria	Proteobacteria	Gammaproteobacteria	Pseudomonadales	Marinomonadaceae	Marinomonas	ASV_15	0.0127634	0.455439	-1.18347	No Statistically Significant
superpathway of L-methionine biosynthesis (by sulfhydrylation)	Bacteria	Proteobacteria	Gammaproteobacteria	Pseudomonadales	Marinomonadaceae	Marinomonas	ASV_15	0.0135495	0.455439	-1.18844	No Statistically Significant
superpathway of L-methionine biosynthesis (transsulfuration)	Bacteria	Proteobacteria	Gammaproteobacteria	Pseudomonadales	Marinomonadaceae	Marinomonas	ASV_15	0.0137654	0.455439	-1.14219	No Statistically Significant
adenosylcobalamin biosynthesis from cobyrinate a,c-diamide I	Bacteria	Proteobacteria	Gammaproteobacteria	Pseudomonadales	Marinomonadaceae	Marinomonas	ASV_15	0.0137324	0.455439	-1.2071	No Statistically Significant
GDP-mannose biosynthesis	Bacteria	Proteobacteria	Gammaproteobacteria	Pseudomonadales	Marinomonadaceae	Marinomonas	ASV_15	0.0139312	0.455439	-1.1794	No Statistically Significant
CDP-diacylglycerol biosynthesis I	Bacteria	Proteobacteria	Gammaproteobacteria	Pseudomonadales	Marinomonadaceae	Marinomonas	ASV_15	0.0162423	0.455439	-1.1081	No Statistically Significant
UMP biosynthesis	Bacteria	Proteobacteria	Gammaproteobacteria	Pseudomonadales	Marinomonadaceae	Marinomonas	ASV_15	0.0155059	0.455439	-1.14577	No Statistically Significant
urate biosynthesis/inosine 5'-phosphate degradation	Bacteria	Proteobacteria	Gammaproteobacteria	Pseudomonadales	Marinomonadaceae	Marinomonas	ASV_15	0.0133849	0.455439	-1.1805	No Statistically Significant
2-methylcitrate cycle II	Bacteria	Proteobacteria	Gammaproteobacteria	Enterobacterales	Pasteurellaceae	Testudinibacter	ASV_110	0.0125328	0.455439	-1.07274	No Statistically Significant
superpathway of menaquinol-7 biosynthesis	Bacteria	Proteobacteria	Gammaproteobacteria	Pseudomonadales	Marinomonadaceae	Marinomonas	ASV_15	0.0142614	0.455439	-1.04208	No Statistically Significant
ubiquinol-7 biosynthesis (prokaryotic)	Bacteria	Proteobacteria	Gammaproteobacteria	Pseudomonadales	Marinomonadaceae	Marinomonas	ASV_15	0.0125498	0.455439	-1.08457	No Statistically Significant
ubiquinol-9 biosynthesis (prokaryotic)	Bacteria	Proteobacteria	Gammaproteobacteria	Pseudomonadales	Marinomonadaceae	Marinomonas	ASV_15	0.0125498	0.455439	-1.08457	No Statistically Significant
ubiquinol-10 biosynthesis (prokaryotic)	Bacteria	Proteobacteria	Gammaproteobacteria	Pseudomonadales	Marinomonadaceae	Marinomonas	ASV_15	0.0125498	0.455439	-1.08457	No Statistically Significant
superpathay of heme biosynthesis from glutamate	Bacteria	Proteobacteria	Gammaproteobacteria	Pseudomonadales	Marinomonadaceae	Marinomonas	ASV_15	0.0151834	0.455439	-1.14073	No Statistically Significant
5-aminoimidazole ribonucleotide biosynthesis I	Bacteria	Proteobacteria	Gammaproteobacteria	Pseudomonadales	Marinomonadaceae	Marinomonas	ASV_15	0.0138953	0.455439	-1.15305	No Statistically Significant
5-aminoimidazole ribonucleotide biosynthesis II	Bacteria	Proteobacteria	Gammaproteobacteria	Pseudomonadales	Marinomonadaceae	Marinomonas	ASV_15	0.0156596	0.455439	-1.15077	No Statistically Significant
superpathway of guanosine nucleotides de novo biosynthesis II	Bacteria	Proteobacteria	Gammaproteobacteria	Pseudomonadales	Marinomonadaceae	Marinomonas	ASV_15	0.0138737	0.455439	-1.14691	No Statistically Significant
S-adenosyl-L-methionine cycle I	Bacteria	Proteobacteria	Gammaproteobacteria	Pseudomonadales	Marinomonadaceae	Marinomonas	ASV_15	0.0141091	0.455439	-1.15398	No Statistically Significant
chorismate biosynthesis from 3-dehydroquinate	Bacteria	Proteobacteria	Gammaproteobacteria	Pseudomonadales	Marinomonadaceae	Marinomonas	ASV_15	0.01502	0.455439	-1.1487	No Statistically Significant
superpathway of 5-aminoimidazole ribonucleotide biosynthesis	Bacteria	Proteobacteria	Gammaproteobacteria	Pseudomonadales	Marinomonadaceae	Marinomonas	ASV_15	0.0156596	0.455439	-1.15077	No Statistically Significant
mono-trans, poly-cis decaprenyl phosphate biosynthesis	Bacteria	Proteobacteria	Alphaproteobacteria	Sphingomonadales	Sphingomonadaceae	Sphingomonas	ASV_23	0.0162077	0.455439	1.67742	No Statistically Significant
UDP-N-acetylmuramoyl-pentapeptide biosynthesis II (lysine-containing)	Bacteria	Proteobacteria	Gammaproteobacteria	Pseudomonadales	Marinomonadaceae	Marinomonas	ASV_15	0.0132756	0.455439	-1.15861	No Statistically Significant
UDP-N-acetylmuramoyl-pentapeptide biosynthesis I (meso-diaminopimelate containing)	Bacteria	Proteobacteria	Gammaproteobacteria	Pseudomonadales	Marinomonadaceae	Marinomonas	ASV_15	0.0158275	0.455439	-1.14377	No Statistically Significant
pyrimidine deoxyribonucleotides de novo biosynthesis III	Bacteria	Proteobacteria	Gammaproteobacteria	Enterobacterales	Idiomarinaceae	Aliidiomarina	ASV_21	0.0153508	0.455439	-1.79317	No Statistically Significant
pyrimidine deoxyribonucleotides de novo biosynthesis III	Bacteria	Proteobacteria	Gammaproteobacteria	Pseudomonadales	Moraxellaceae	Acinetobacter	ASV_59	0.0130852	0.455439	-0.953866	No Statistically Significant
norspermidine biosynthesis	Bacteria	Proteobacteria	Gammaproteobacteria	Enterobacterales	Pasteurellaceae	Testudinibacter	ASV_110	0.0152435	0.455439	-1.27286	No Statistically Significant
norspermidine biosynthesis	Bacteria	Proteobacteria	Gammaproteobacteria	Pseudomonadales	Marinomonadaceae	Marinomonas	ASV_15	0.0143384	0.455439	-1.07629	No Statistically Significant
superpathway of Clostridium acetobutylicum acidogenic fermentation	Bacteria	Proteobacteria	Gammaproteobacteria	Pseudomonadales	Marinomonadaceae	Marinomonas	ASV_15	0.0163676	0.455439	-0.915214	No Statistically Significant
guanosine nucleotides degradation III	Bacteria	Proteobacteria	Gammaproteobacteria	Enterobacterales	Vibrionaceae	Catenococcus	ASV_17	0.0139255	0.455439	0.846597	No Statistically Significant
superpathway of tetrahydrofolate biosynthesis	Bacteria	Proteobacteria	Gammaproteobacteria	Pseudomonadales	Marinomonadaceae	Marinomonas	ASV_15	0.0158274	0.455439	-1.1513	No Statistically Significant
superpathway of L-phenylalanine biosynthesis	Bacteria	Proteobacteria	Gammaproteobacteria	Pseudomonadales	Marinomonadaceae	Marinomonas	ASV_15	0.0155061	0.455439	-1.16605	No Statistically Significant
superpathway of L-tryptophan biosynthesis	Bacteria	Proteobacteria	Gammaproteobacteria	Enterobacterales	Pasteurellaceae	Testudinibacter	ASV_110	0.0127379	0.455439	-0.98532	No Statistically Significant
superpathway of L-tyrosine biosynthesis	Bacteria	Proteobacteria	Gammaproteobacteria	Pseudomonadales	Marinomonadaceae	Marinomonas	ASV_15	0.0150553	0.455439	-1.13308	No Statistically Significant
queuosine biosynthesis	Bacteria	Proteobacteria	Gammaproteobacteria	Pseudomonadales	Marinomonadaceae	Marinomonas	ASV_15	0.0148237	0.455439	-1.16421	No Statistically Significant
preQ0 biosynthesis	Bacteria	Proteobacteria	Gammaproteobacteria	Enterobacterales	Pasteurellaceae	Testudinibacter	ASV_110	0.0164427	0.455439	-1.56744	No Statistically Significant
ubiquinol-8 biosynthesis (prokaryotic)	Bacteria	Proteobacteria	Gammaproteobacteria	Pseudomonadales	Marinomonadaceae	Marinomonas	ASV_15	0.0125498	0.455439	-1.08457	No Statistically Significant
starch degradation V	Bacteria	Proteobacteria	Gammaproteobacteria	Pseudomonadales	Marinomonadaceae	Marinomonas	ASV_15	0.0163181	0.455439	-1.12716	No Statistically Significant
isopropanol biosynthesis	Bacteria	Proteobacteria	Gammaproteobacteria	Enterobacterales	Vibrionaceae	Vibrio	ASV_1	0.0144152	0.455439	2.66809	No Statistically Significant
superpathway of thiamin diphosphate biosynthesis II	Bacteria	Proteobacteria	Gammaproteobacteria	Enterobacterales	Pasteurellaceae	Testudinibacter	ASV_110	0.0164149	0.455439	-1.45218	No Statistically Significant
pyrimidine deoxyribonucleotides de novo biosynthesis II	Bacteria	Proteobacteria	Gammaproteobacteria	Pseudomonadales	Marinomonadaceae	Marinomonas	ASV_15	0.015369	0.455439	-1.0585	No Statistically Significant
superpathway of pyrimidine ribonucleosides salvage	Bacteria	Proteobacteria	Gammaproteobacteria	Pseudomonadales	Marinomonadaceae	Marinomonas	ASV_15	0.0143287	0.455439	-1.11987	No Statistically Significant
pyrimidine deoxyribonucleotide phosphorylation	Bacteria	Proteobacteria	Gammaproteobacteria	Pseudomonadales	Marinomonadaceae	Marinomonas	ASV_15	0.0136895	0.455439	-1.14989	No Statistically Significant
superpathway of pyrimidine nucleobases salvage	Bacteria	Proteobacteria	Gammaproteobacteria	Pseudomonadales	Marinomonadaceae	Marinomonas	ASV_15	0.0142411	0.455439	-1.17064	No Statistically Significant
adenosine ribonucleotides de novo biosynthesis	Bacteria	Proteobacteria	Gammaproteobacteria	Pseudomonadales	Marinomonadaceae	Marinomonas	ASV_15	0.0142237	0.455439	-1.14647	No Statistically Significant
adenosine deoxyribonucleotides de novo biosynthesis II	Bacteria	Proteobacteria	Gammaproteobacteria	Pseudomonadales	Marinomonadaceae	Marinomonas	ASV_15	0.0148927	0.455439	-1.13811	No Statistically Significant
guanosine ribonucleotides de novo biosynthesis	Bacteria	Proteobacteria	Gammaproteobacteria	Pseudomonadales	Marinomonadaceae	Marinomonas	ASV_15	0.0133533	0.455439	-1.1574	No Statistically Significant
guanosine deoxyribonucleotides de novo biosynthesis II	Bacteria	Proteobacteria	Gammaproteobacteria	Pseudomonadales	Marinomonadaceae	Marinomonas	ASV_15	0.0148927	0.455439	-1.13811	No Statistically Significant
superpathway of guanosine nucleotides de novo biosynthesis I	Bacteria	Proteobacteria	Gammaproteobacteria	Pseudomonadales	Marinomonadaceae	Marinomonas	ASV_15	0.0139919	0.455439	-1.17668	No Statistically Significant
superpathway of adenosine nucleotides de novo biosynthesis I	Bacteria	Proteobacteria	Gammaproteobacteria	Pseudomonadales	Marinomonadaceae	Marinomonas	ASV_15	0.0157635	0.455439	-1.14738	No Statistically Significant
inosine-5'-phosphate biosynthesis III	Bacteria	Proteobacteria	Gammaproteobacteria	Pseudomonadales	Marinomonadaceae	Marinomonas	ASV_15	0.0151442	0.455439	-1.156	No Statistically Significant
myo-, chiro- and scillo-inositol degradation	Bacteria	Proteobacteria	Gammaproteobacteria	Pseudomonadales	Marinomonadaceae	Marinomonas	ASV_15	0.014982	0.455439	-1.17401	No Statistically Significant
superpathway of GDP-mannose-derived O-antigen building blocks biosynthesis	Bacteria	Firmicutes	Bacilli	Lactobacillales	Streptococcaceae	Streptococcus	ASV_3	0.0129118	0.455439	1.0466	No Statistically Significant
superpathway of GDP-mannose-derived O-antigen building blocks biosynthesis	Bacteria	Proteobacteria	Gammaproteobacteria	Enterobacterales	Vibrionaceae	Vibrio	ASV_9	0.012976	0.455439	1.26031	No Statistically Significant
taxadiene biosynthesis (engineered)	Bacteria	Proteobacteria	Gammaproteobacteria	Enterobacterales	Vibrionaceae	Vibrio	ASV_468	0.0158625	0.455439	-0.78332	No Statistically Significant
L-arginine biosynthesis IV (archaebacteria)	Bacteria	Proteobacteria	Gammaproteobacteria	Pseudomonadales	Marinomonadaceae	Marinomonas	ASV_15	0.0124886	0.455439	-1.16664	No Statistically Significant
6-hydroxymethyl-dihydropterin diphosphate biosynthesis III (Chlamydia)	Bacteria	Proteobacteria	Gammaproteobacteria	Pseudomonadales	Marinomonadaceae	Marinomonas	ASV_15	0.0133374	0.455439	-1.10545	No Statistically Significant
methylerythritol phosphate pathway II	Bacteria	Proteobacteria	Gammaproteobacteria	Pseudomonadales	Marinomonadaceae	Marinomonas	ASV_15	0.0158223	0.455439	-1.1295	No Statistically Significant
superpathway of purine nucleotides de novo biosynthesis I	Bacteria	Proteobacteria	Gammaproteobacteria	Pseudomonadales	Marinomonadaceae	Marinomonas	ASV_15	0.0144947	0.455439	-1.1209	No Statistically Significant
ADP-L-glycero-&beta;-D-manno-heptose biosynthesis	Bacteria	Proteobacteria	Gammaproteobacteria	Pseudomonadales	Marinomonadaceae	Marinomonas	ASV_15	0.0156476	0.455439	-1.15665	No Statistically Significant
CDP-diacylglycerol biosynthesis II	Bacteria	Proteobacteria	Gammaproteobacteria	Pseudomonadales	Marinomonadaceae	Marinomonas	ASV_15	0.0162423	0.455439	-1.1081	No Statistically Significant
superpathway of heme biosynthesis from uroporphyrinogen-III	Bacteria	Proteobacteria	Gammaproteobacteria	Pseudomonadales	Marinomonadaceae	Marinomonas	ASV_15	0.0152497	0.455439	-1.15058	No Statistically Significant
superpathway of pyrimidine ribonucleotides de novo biosynthesis	Bacteria	Proteobacteria	Gammaproteobacteria	Pseudomonadales	Marinomonadaceae	Marinomonas	ASV_15	0.0136195	0.455439	-1.15296	No Statistically Significant
2-methylcitrate cycle I	Bacteria	Proteobacteria	Gammaproteobacteria	Pseudomonadales	Marinomonadaceae	Marinomonas	ASV_15	0.0133264	0.455439	-1.16094	No Statistically Significant
aspartate superpathway	Bacteria	Proteobacteria	Gammaproteobacteria	Pseudomonadales	Marinomonadaceae	Marinomonas	ASV_15	0.0148199	0.455439	-1.138	No Statistically Significant
phosphatidylglycerol biosynthesis I (plastidic)	Bacteria	Proteobacteria	Gammaproteobacteria	Pseudomonadales	Marinomonadaceae	Marinomonas	ASV_15	0.0159575	0.455439	-1.16273	No Statistically Significant
phosphatidylglycerol biosynthesis II (non-plastidic)	Bacteria	Proteobacteria	Gammaproteobacteria	Pseudomonadales	Marinomonadaceae	Marinomonas	ASV_15	0.0159575	0.455439	-1.16273	No Statistically Significant
L-rhamnose degradation I	Bacteria	Proteobacteria	Gammaproteobacteria	Enterobacterales	Pasteurellaceae	Testudinibacter	ASV_110	0.0150352	0.455439	-1.72279	No Statistically Significant
flavin biosynthesis I (bacteria and plants)	Bacteria	Proteobacteria	Gammaproteobacteria	Pseudomonadales	Marinomonadaceae	Marinomonas	ASV_15	0.0158611	0.455439	-1.08418	No Statistically Significant
formaldehyde oxidation I	Bacteria	Firmicutes	Bacilli	Lactobacillales	Streptococcaceae	Streptococcus	ASV_58	0.0164913	0.455439	-1.02115	No Statistically Significant
sulfate reduction I (assimilatory)	Bacteria	Proteobacteria	Gammaproteobacteria	Pseudomonadales	Marinomonadaceae	Marinomonas	ASV_15	0.0123351	0.455439	-1.13531	No Statistically Significant
sucrose biosynthesis I (from photosynthesis)	Bacteria	Proteobacteria	Gammaproteobacteria	Pseudomonadales	Marinomonadaceae	Marinomonas	ASV_15	0.0132473	0.455439	-1.13944	No Statistically Significant
superpathway of sulfate assimilation and cysteine biosynthesis	Bacteria	Proteobacteria	Gammaproteobacteria	Pseudomonadales	Marinomonadaceae	Marinomonas	ASV_15	0.0131439	0.455439	-1.15289	No Statistically Significant
superpathway of glyoxylate bypass and TCA	Bacteria	Proteobacteria	Gammaproteobacteria	Enterobacterales	Pasteurellaceae	Testudinibacter	ASV_110	0.0165219	0.455439	-1.45636	No Statistically Significant
superpathway of glyoxylate bypass and TCA	Bacteria	Proteobacteria	Gammaproteobacteria	Pseudomonadales	Marinomonadaceae	Marinomonas	ASV_15	0.0148776	0.455439	-1.20036	No Statistically Significant
superpathway of L-threonine biosynthesis	Bacteria	Proteobacteria	Gammaproteobacteria	Pseudomonadales	Marinomonadaceae	Marinomonas	ASV_15	0.0147635	0.455439	-1.12597	No Statistically Significant
tRNA charging	Bacteria	Proteobacteria	Gammaproteobacteria	Pseudomonadales	Marinomonadaceae	Marinomonas	ASV_15	0.0145477	0.455439	-1.1743	No Statistically Significant
L-tryptophan biosynthesis	Bacteria	Proteobacteria	Gammaproteobacteria	Pseudomonadales	Marinomonadaceae	Marinomonas	ASV_15	0.013593	0.455439	-1.15967	No Statistically Significant
L-tyrosine degradation I	Bacteria	Proteobacteria	Gammaproteobacteria	Pseudomonadales	Marinomonadaceae	Marinomonas	ASV_15	0.0139153	0.455439	-1.17124	No Statistically Significant
superpathway of ubiquinol-8 biosynthesis (prokaryotic)	Bacteria	Proteobacteria	Gammaproteobacteria	Pseudomonadales	Marinomonadaceae	Marinomonas	ASV_15	0.014942	0.455439	-1.09439	No Statistically Significant
UDP-N-acetyl-D-glucosamine biosynthesis I	Bacteria	Proteobacteria	Gammaproteobacteria	Pseudomonadales	Marinomonadaceae	Marinomonas	ASV_15	0.0154417	0.455439	-1.15839	No Statistically Significant
pyrimidine deoxyribonucleotides de novo biosynthesis III	Bacteria	Firmicutes	Bacilli	Lactobacillales	Streptococcaceae	Lactococcus	ASV_35	0.0167042	0.458449	1.47126	No Statistically Significant
superpathway of pyrimidine deoxyribonucleoside salvage	Bacteria	Proteobacteria	Gammaproteobacteria	Pseudomonadales	Marinomonadaceae	Marinomonas	ASV_15	0.0167285	0.458449	-1.13808	No Statistically Significant
6-hydroxymethyl-dihydropterin diphosphate biosynthesis I	Bacteria	Proteobacteria	Gammaproteobacteria	Pseudomonadales	Marinomonadaceae	Marinomonas	ASV_15	0.0168396	0.459634	-1.08859	No Statistically Significant
Kdo transfer to lipid IVA III (Chlamydia)	Bacteria	Proteobacteria	Gammaproteobacteria	Pseudomonadales	Marinomonadaceae	Marinomonas	ASV_15	0.0168702	0.459634	-1.13384	No Statistically Significant
peptidoglycan biosynthesis IV (Enterococcus faecium)	Bacteria	Proteobacteria	Gammaproteobacteria	Enterobacterales	Vibrionaceae	Vibrio	ASV_468	0.0168904	0.459634	-0.821107	No Statistically Significant
superpathway of polyamine biosynthesis III	Bacteria	Proteobacteria	Gammaproteobacteria	Enterobacterales	Pasteurellaceae	Testudinibacter	ASV_110	0.0168135	0.459634	-1.29946	No Statistically Significant
glycogen biosynthesis I (from ADP-D-Glucose)	Bacteria	Proteobacteria	Gammaproteobacteria	Pseudomonadales	Marinomonadaceae	Marinomonas	ASV_15	0.0169246	0.459756	-1.11957	No Statistically Significant
L-lysine biosynthesis III	Bacteria	Proteobacteria	Gammaproteobacteria	Pseudomonadales	Marinomonadaceae	Marinomonas	ASV_15	0.0169601	0.459758	-1.13322	No Statistically Significant
4-aminobutanoate degradation V	Bacteria	Proteobacteria	Gammaproteobacteria	Enterobacterales	Pasteurellaceae	Testudinibacter	ASV_110	0.0171334	0.459758	-1.17758	No Statistically Significant
superpathway of adenosine nucleotides de novo biosynthesis II	Bacteria	Proteobacteria	Gammaproteobacteria	Pseudomonadales	Marinomonadaceae	Marinomonas	ASV_15	0.0171204	0.459758	-1.12636	No Statistically Significant
peptidoglycan biosynthesis III (mycobacteria)	Bacteria	Proteobacteria	Gammaproteobacteria	Pseudomonadales	Marinomonadaceae	Marinomonas	ASV_15	0.0170277	0.459758	-1.13133	No Statistically Significant
TCA cycle VII (acetate-producers)	Bacteria	Proteobacteria	Gammaproteobacteria	Enterobacterales	Vibrionaceae	Vibrio	ASV_468	0.0171458	0.459758	-0.726746	No Statistically Significant
superpathway of pyridoxal 5'-phosphate biosynthesis and salvage	Bacteria	Proteobacteria	Gammaproteobacteria	Pseudomonadales	Marinomonadaceae	Marinomonas	ASV_15	0.0170665	0.459758	-1.04496	No Statistically Significant
TCA cycle VIII (helicobacter)	Bacteria	Proteobacteria	Gammaproteobacteria	Enterobacterales	Vibrionaceae	Vibrio	ASV_468	0.0171458	0.459758	-0.726746	No Statistically Significant
superpathway of thiamin diphosphate biosynthesis I	Bacteria	Proteobacteria	Gammaproteobacteria	Enterobacterales	Pasteurellaceae	Testudinibacter	ASV_110	0.0171622	0.459758	-1.43485	No Statistically Significant
inosine-5'-phosphate biosynthesis I	Bacteria	Proteobacteria	Gammaproteobacteria	Pseudomonadales	Marinomonadaceae	Marinomonas	ASV_15	0.0172662	0.461309	-1.13313	No Statistically Significant
pyrimidine deoxyribonucleotides de novo biosynthesis II	Bacteria	Proteobacteria	Gammaproteobacteria	Enterobacterales	Vibrionaceae	Vibrio	ASV_468	0.0172797	0.461309	-0.7614	No Statistically Significant
L-lysine biosynthesis I	Bacteria	Proteobacteria	Gammaproteobacteria	Pseudomonadales	Marinomonadaceae	Marinomonas	ASV_15	0.0174032	0.462381	-1.10842	No Statistically Significant
gallate degradation I	Bacteria	Proteobacteria	Gammaproteobacteria	Pseudomonadales	Marinomonadaceae	Marinomonas	ASV_15	0.0174071	0.462381	-1.26811	No Statistically Significant
N10-formyl-tetrahydrofolate biosynthesis	Bacteria	Proteobacteria	Gammaproteobacteria	Pseudomonadales	Marinomonadaceae	Marinomonas	ASV_15	0.0176784	0.462385	-1.11725	No Statistically Significant
heme biosynthesis I (aerobic)	Bacteria	Proteobacteria	Gammaproteobacteria	Enterobacterales	Pasteurellaceae	Testudinibacter	ASV_110	0.0176103	0.462385	-1.42069	No Statistically Significant
superpathway of N-acetylneuraminate degradation	Bacteria	Proteobacteria	Gammaproteobacteria	Enterobacterales	Pasteurellaceae	Testudinibacter	ASV_110	0.0176517	0.462385	-1.44613	No Statistically Significant
superpathway of phospholipid biosynthesis I (bacteria)	Bacteria	Proteobacteria	Gammaproteobacteria	Pseudomonadales	Marinomonadaceae	Marinomonas	ASV_15	0.0175282	0.462385	-1.13039	No Statistically Significant
superpathway of L-isoleucine biosynthesis I	Bacteria	Proteobacteria	Gammaproteobacteria	Pseudomonadales	Marinomonadaceae	Marinomonas	ASV_15	0.0176064	0.462385	-1.1449	No Statistically Significant
TCA cycle V (2-oxoglutarate:ferredoxin oxidoreductase)	Bacteria	Proteobacteria	Gammaproteobacteria	Pseudomonadales	Marinomonadaceae	Marinomonas	ASV_15	0.0176405	0.462385	-1.14377	No Statistically Significant
taxadiene biosynthesis (engineered)	Bacteria	Proteobacteria	Gammaproteobacteria	Enterobacterales	Pasteurellaceae	Testudinibacter	ASV_110	0.017631	0.462385	-1.48554	No Statistically Significant
superpathway of L-alanine biosynthesis	Bacteria	Proteobacteria	Gammaproteobacteria	Pseudomonadales	Marinomonadaceae	Marinomonas	ASV_15	0.0174909	0.462385	-1.16159	No Statistically Significant
pyridoxal 5'-phosphate biosynthesis I	Bacteria	Proteobacteria	Gammaproteobacteria	Pseudomonadales	Marinomonadaceae	Marinomonas	ASV_15	0.0175882	0.462385	-1.12077	No Statistically Significant
superpathway of UDP-glucose-derived O-antigen building blocks biosynthesis	Bacteria	Proteobacteria	Gammaproteobacteria	Pseudomonadales	Marinomonadaceae	Marinomonas	ASV_15	0.017742	0.463267	-1.08168	No Statistically Significant
superpathway of chorismate metabolism	Bacteria	Proteobacteria	Gammaproteobacteria	Enterobacterales	Vibrionaceae	Vibrio	ASV_468	0.0177846	0.463598	-0.851746	No Statistically Significant
D-glucarate degradation I	Bacteria	Proteobacteria	Gammaproteobacteria	Pseudomonadales	Marinomonadaceae	Marinomonas	ASV_15	0.017986	0.468058	-1.04502	No Statistically Significant
TCA cycle I (prokaryotic)	Bacteria	Proteobacteria	Gammaproteobacteria	Pseudomonadales	Marinomonadaceae	Marinomonas	ASV_15	0.0180412	0.468709	-1.13996	No Statistically Significant
superpathway of L-aspartate and L-asparagine biosynthesis	Bacteria	Proteobacteria	Gammaproteobacteria	Enterobacterales	Vibrionaceae	Vibrio	ASV_468	0.0182038	0.469375	-0.799187	No Statistically Significant
superpathway of hexitol degradation (bacteria)	Bacteria	Proteobacteria	Gammaproteobacteria	Enterobacterales	Pasteurellaceae	Testudinibacter	ASV_110	0.0182915	0.469375	-1.47378	No Statistically Significant
NAD biosynthesis II (from tryptophan)	Bacteria	Proteobacteria	Gammaproteobacteria	Enterobacterales	Vibrionaceae	Vibrio	ASV_12	0.0183023	0.469375	-1.78311	No Statistically Significant
incomplete reductive TCA cycle	Bacteria	Actinobacteriota	Actinobacteria	Micrococcales	Dermatophilaceae	Austwickia	ASV_60	0.0183094	0.469375	-1.12037	No Statistically Significant
L-lysine biosynthesis VI	Bacteria	Proteobacteria	Gammaproteobacteria	Pseudomonadales	Marinomonadaceae	Marinomonas	ASV_15	0.0182705	0.469375	-1.10842	No Statistically Significant
chitin derivatives degradation	Bacteria	Proteobacteria	Gammaproteobacteria	Enterobacterales	Pasteurellaceae	Testudinibacter	ASV_110	0.0182489	0.469375	-1.30561	No Statistically Significant
pyrimidine deoxyribonucleosides salvage	Bacteria	Proteobacteria	Gammaproteobacteria	Pseudomonadales	Marinomonadaceae	Marinomonas	ASV_15	0.0183008	0.469375	-1.12741	No Statistically Significant
mycothiol biosynthesis	Bacteria	Actinobacteriota	Actinobacteria	Micrococcales	Dermatophilaceae	Austwickia	ASV_60	0.0183091	0.469375	-1.33693	No Statistically Significant
heme biosynthesis I (aerobic)	Bacteria	Proteobacteria	Gammaproteobacteria	Pseudomonadales	Marinomonadaceae	Marinomonas	ASV_15	0.0183739	0.469475	-1.10391	No Statistically Significant
superpathway of thiamin diphosphate biosynthesis II	Bacteria	Proteobacteria	Gammaproteobacteria	Pseudomonadales	Marinomonadaceae	Marinomonas	ASV_15	0.0183501	0.469475	-1.1235	No Statistically Significant
homolactic fermentation	Bacteria	Proteobacteria	Gammaproteobacteria	Enterobacterales	Pasteurellaceae	Testudinibacter	ASV_110	0.0184649	0.471022	-1.51498	No Statistically Significant
tetrahydromethanopterin biosynthesis	Bacteria	Proteobacteria	Gammaproteobacteria	Enterobacterales	Shewanellaceae	Shewanella	ASV_11	0.018607	0.473087	-1.04719	No Statistically Significant
sucrose biosynthesis I (from photosynthesis)	Bacteria	Proteobacteria	Gammaproteobacteria	Enterobacterales	Pasteurellaceae	Testudinibacter	ASV_110	0.0186375	0.473087	-1.31899	No Statistically Significant
teichoic acid (poly-glycerol) biosynthesis	Bacteria	Proteobacteria	Gammaproteobacteria	Enterobacterales	Pseudoalteromonadaceae	Pseudoalteromonas	ASV_34	0.0186013	0.473087	-1.62259	No Statistically Significant
superpathway of fucose and rhamnose degradation	Bacteria	Proteobacteria	Gammaproteobacteria	Pseudomonadales	Marinomonadaceae	Marinomonas	ASV_15	0.0188125	0.475056	-0.947833	No Statistically Significant
polyisoprenoid biosynthesis (E. coli)	Bacteria	Proteobacteria	Gammaproteobacteria	Pseudomonadales	Marinomonadaceae	Marinomonas	ASV_15	0.0187839	0.475056	-1.09566	No Statistically Significant
ppGpp biosynthesis	Bacteria	Proteobacteria	Gammaproteobacteria	Enterobacterales	Pasteurellaceae	Testudinibacter	ASV_110	0.0189284	0.475056	-1.5745	No Statistically Significant
sucrose degradation IV (sucrose phosphorylase)	Bacteria	Proteobacteria	Gammaproteobacteria	Enterobacterales	Pasteurellaceae	Testudinibacter	ASV_110	0.0189204	0.475056	-1.41188	No Statistically Significant
adenosylcobalamin biosynthesis I (early cobalt insertion)	Bacteria	Proteobacteria	Gammaproteobacteria	Enterobacterales	Vibrionaceae	Vibrio	ASV_18	0.0189298	0.475056	-1.10906	No Statistically Significant
4-deoxy-L-threo-hex-4-enopyranuronate degradation	Bacteria	Proteobacteria	Gammaproteobacteria	Enterobacterales	Vibrionaceae	Vibrio	ASV_7	0.018869	0.475056	0.739404	No Statistically Significant
formaldehyde oxidation I	Bacteria	Proteobacteria	Gammaproteobacteria	Enterobacterales	Pseudoalteromonadaceae	Pseudoalteromonas	ASV_55	0.0188512	0.475056	-1.69462	No Statistically Significant
O-antigen building blocks biosynthesis (E. coli)	Bacteria	Proteobacteria	Gammaproteobacteria	Enterobacterales	Pasteurellaceae	Testudinibacter	ASV_110	0.0190522	0.476635	-1.44226	No Statistically Significant
formaldehyde assimilation II (RuMP Cycle)	Bacteria	Proteobacteria	Gammaproteobacteria	Burkholderiales	Neisseriaceae	Uruburuella	ASV_31	0.0190543	0.476635	-2.00094	No Statistically Significant
UMP biosynthesis	Bacteria	Proteobacteria	Gammaproteobacteria	Enterobacterales	Pasteurellaceae	Testudinibacter	ASV_110	0.0192961	0.481128	-1.57193	No Statistically Significant
8-amino-7-oxononanoate biosynthesis I	Bacteria	Proteobacteria	Gammaproteobacteria	Pseudomonadales	Marinomonadaceae	Marinomonas	ASV_15	0.0192741	0.481128	-1.12611	No Statistically Significant
colanic acid building blocks biosynthesis	Bacteria	Proteobacteria	Gammaproteobacteria	Enterobacterales	Vibrionaceae	Vibrio	ASV_1	0.019385	0.482569	1.10563	No Statistically Significant
superpathway of fucose and rhamnose degradation	Bacteria	Proteobacteria	Gammaproteobacteria	Enterobacterales	Pasteurellaceae	Testudinibacter	ASV_110	0.0196663	0.484012	-1.63233	No Statistically Significant
D-galacturonate degradation I	Bacteria	Proteobacteria	Gammaproteobacteria	Enterobacterales	Vibrionaceae	Vibrio	ASV_7	0.0194914	0.484012	0.82706	No Statistically Significant
superpathway of methylglyoxal degradation	Bacteria	Proteobacteria	Gammaproteobacteria	Enterobacterales	Vibrionaceae	Vibrio	ASV_20	0.0195485	0.484012	-1.38356	No Statistically Significant
NAD biosynthesis II (from tryptophan)	Bacteria	Firmicutes	Bacilli	Lactobacillales			ASV_19	0.0196855	0.484012	-1.11277	No Statistically Significant
O-antigen building blocks biosynthesis (E. coli)	Bacteria	Proteobacteria	Gammaproteobacteria	Pseudomonadales	Marinomonadaceae	Marinomonas	ASV_15	0.0196193	0.484012	-1.0787	No Statistically Significant
L-glutamate and L-glutamine biosynthesis	Bacteria	Actinobacteriota	Actinobacteria	Micrococcales	Dermatophilaceae	Austwickia	ASV_60	0.0197243	0.484012	-0.744039	No Statistically Significant
TCA cycle VI (obligate autotrophs)	Bacteria	Proteobacteria	Gammaproteobacteria	Pseudomonadales	Marinomonadaceae	Marinomonas	ASV_15	0.0197229	0.484012	-1.12173	No Statistically Significant
(5Z)-dodec-5-enoate biosynthesis	Bacteria	Proteobacteria	Gammaproteobacteria	Pseudomonadales	Marinomonadaceae	Marinomonas	ASV_15	0.0195862	0.484012	-1.18232	No Statistically Significant
superpathway of thiamin diphosphate biosynthesis I	Bacteria	Proteobacteria	Gammaproteobacteria	Pseudomonadales	Marinomonadaceae	Marinomonas	ASV_15	0.0196822	0.484012	-1.11602	No Statistically Significant
pantothenate and coenzyme A biosynthesis I	Bacteria	Proteobacteria	Gammaproteobacteria	Enterobacterales	Pasteurellaceae	Testudinibacter	ASV_110	0.0199355	0.488421	-1.48965	No Statistically Significant
hexitol fermentation to lactate, formate, ethanol and acetate	Bacteria	Proteobacteria	Gammaproteobacteria	Enterobacterales	Pasteurellaceae	Testudinibacter	ASV_110	0.0200962	0.491578	-1.45737	No Statistically Significant
L-isoleucine biosynthesis III	Bacteria	Proteobacteria	Gammaproteobacteria	Pseudomonadales	Marinomonadaceae	Marinomonas	ASV_15	0.0202266	0.493212	-1.15701	No Statistically Significant
cis-vaccenate biosynthesis	Bacteria	Proteobacteria	Gammaproteobacteria	Pseudomonadales	Marinomonadaceae	Marinomonas	ASV_15	0.0202227	0.493212	-1.14314	No Statistically Significant
superpathway of branched amino acid biosynthesis	Bacteria	Proteobacteria	Gammaproteobacteria	Pseudomonadales	Marinomonadaceae	Marinomonas	ASV_15	0.0202696	0.493483	-1.10804	No Statistically Significant
3-phenylpropanoate and 3-(3-hydroxyphenyl)propanoate degradation	Bacteria	Proteobacteria	Gammaproteobacteria	Enterobacterales	Vibrionaceae	Vibrio	ASV_7	0.0203981	0.49583	1.9013	No Statistically Significant
peptidoglycan maturation (meso-diaminopimelate containing)	Bacteria	Proteobacteria	Gammaproteobacteria	Enterobacterales	Vibrionaceae	Vibrio	ASV_468	0.0204782	0.496784	-1.00716	No Statistically Significant
superpathway of pyridoxal 5'-phosphate biosynthesis and salvage	Bacteria	Proteobacteria	Gammaproteobacteria	Enterobacterales	Pasteurellaceae	Testudinibacter	ASV_110	0.0205015	0.496784	-1.31039	No Statistically Significant
pyruvate fermentation to butanoate	Bacteria	Actinobacteriota	Actinobacteria	Micrococcales	Dermatophilaceae	Austwickia	ASV_60	0.0205553	0.497168	-0.751119	No Statistically Significant
fucose degradation	Bacteria	Proteobacteria	Gammaproteobacteria	Enterobacterales	Pasteurellaceae	Testudinibacter	ASV_110	0.0208941	0.497168	-1.64207	No Statistically Significant
superpathway of glycolysis, pyruvate dehydrogenase, TCA, and glyoxylate bypass	Bacteria	Proteobacteria	Gammaproteobacteria	Enterobacterales	Pasteurellaceae	Testudinibacter	ASV_110	0.0209705	0.497168	-1.53938	No Statistically Significant
L-methionine biosynthesis III	Bacteria	Proteobacteria	Gammaproteobacteria	Enterobacterales	Pasteurellaceae	Testudinibacter	ASV_110	0.0207502	0.497168	-1.5767	No Statistically Significant
reductive TCA cycle I	Bacteria	Proteobacteria	Gammaproteobacteria	Enterobacterales	Vibrionaceae	Vibrio	ASV_468	0.020981	0.497168	-0.689706	No Statistically Significant
L-isoleucine biosynthesis IV	Bacteria	Proteobacteria	Gammaproteobacteria	Pseudomonadales	Marinomonadaceae	Marinomonas	ASV_15	0.0210632	0.497168	-1.15748	No Statistically Significant
peptidoglycan biosynthesis II (staphylococci)	Bacteria	Proteobacteria	Gammaproteobacteria	Burkholderiales	Neisseriaceae	Uruburuella	ASV_22	0.0210581	0.497168	-1.10298	No Statistically Significant
peptidoglycan biosynthesis II (staphylococci)	Bacteria	Proteobacteria	Gammaproteobacteria	Enterobacterales	Vibrionaceae	Vibrio	ASV_26	0.020994	0.497168	-1.9264	No Statistically Significant
peptidoglycan biosynthesis II (staphylococci)	Bacteria	Proteobacteria	Gammaproteobacteria	Enterobacterales	Pseudoalteromonadaceae	Pseudoalteromonas	ASV_33	0.0209133	0.497168	-1.66014	No Statistically Significant
sucrose degradation III (sucrose invertase)	Bacteria	Proteobacteria	Gammaproteobacteria	Enterobacterales	Pasteurellaceae	Testudinibacter	ASV_110	0.0210508	0.497168	-1.53746	No Statistically Significant
queuosine biosynthesis	Bacteria	Proteobacteria	Gammaproteobacteria	Enterobacterales	Pasteurellaceae	Testudinibacter	ASV_110	0.0207713	0.497168	-1.54392	No Statistically Significant
TCA cycle V (2-oxoglutarate:ferredoxin oxidoreductase)	Bacteria	Proteobacteria	Gammaproteobacteria	Enterobacterales	Pasteurellaceae	Testudinibacter	ASV_110	0.0210066	0.497168	-1.43859	No Statistically Significant
D-fructuronate degradation	Bacteria	Proteobacteria	Gammaproteobacteria	Pseudomonadales	Marinomonadaceae	Marinomonas	ASV_15	0.0210254	0.497168	-1.03907	No Statistically Significant
sulfoglycolysis	Bacteria	Proteobacteria	Gammaproteobacteria	Enterobacterales	Pasteurellaceae	Testudinibacter	ASV_110	0.020978	0.497168	-1.61429	No Statistically Significant
oleate biosynthesis IV (anaerobic)	Bacteria	Proteobacteria	Gammaproteobacteria	Pseudomonadales	Marinomonadaceae	Marinomonas	ASV_15	0.0207636	0.497168	-1.17501	No Statistically Significant
formaldehyde oxidation I	Bacteria	Proteobacteria	Gammaproteobacteria	Burkholderiales	Neisseriaceae	Uruburuella	ASV_31	0.0208825	0.497168	-2.00719	No Statistically Significant
adenosine nucleotides degradation II	Bacteria	Proteobacteria	Gammaproteobacteria	Enterobacterales	Pasteurellaceae	Testudinibacter	ASV_110	0.0209028	0.497168	-1.48424	No Statistically Significant
toluene degradation IV (aerobic) (via catechol)	Bacteria	Proteobacteria	Gammaproteobacteria	Enterobacterales	Vibrionaceae	Vibrio	ASV_1	0.021328	0.501889	0.814931	No Statistically Significant
mycolate biosynthesis	Bacteria	Proteobacteria	Gammaproteobacteria	Pseudomonadales	Marinomonadaceae	Marinomonas	ASV_15	0.0212986	0.501889	-1.19017	No Statistically Significant
4-hydroxyphenylacetate degradation	Bacteria	Proteobacteria	Gammaproteobacteria	Enterobacterales	Vibrionaceae	Vibrio	ASV_20	0.0215119	0.505147	-1.15561	No Statistically Significant
superpathway of UDP-glucose-derived O-antigen building blocks biosynthesis	Bacteria	Proteobacteria	Gammaproteobacteria	Enterobacterales	Vibrionaceae	Vibrio	ASV_468	0.0215317	0.505147	-0.734573	No Statistically Significant
thiazole biosynthesis I (E. coli)	Bacteria	Proteobacteria	Gammaproteobacteria	Pseudomonadales	Marinomonadaceae	Marinomonas	ASV_15	0.0216753	0.507746	-1.13061	No Statistically Significant
NAD salvage pathway I	Bacteria	Proteobacteria	Gammaproteobacteria	Pseudomonadales	Marinomonadaceae	Marinomonas	ASV_15	0.0217727	0.509258	-1.06964	No Statistically Significant
D-glucarate degradation I	Bacteria	Proteobacteria	Gammaproteobacteria	Enterobacterales	Vibrionaceae	Vibrio	ASV_20	0.0219109	0.511716	-1.6904	No Statistically Significant
guanosine nucleotides degradation III	Bacteria	Proteobacteria	Gammaproteobacteria	Enterobacterales	Pasteurellaceae	Testudinibacter	ASV_110	0.021954	0.511951	-1.4908	No Statistically Significant
enterobacterial common antigen biosynthesis	Bacteria	Proteobacteria	Gammaproteobacteria	Enterobacterales	Vibrionaceae	Vibrio	ASV_20	0.0220586	0.513618	-1.10967	No Statistically Significant
stearate biosynthesis II (bacteria and plants)	Bacteria	Proteobacteria	Gammaproteobacteria	Pseudomonadales	Marinomonadaceae	Marinomonas	ASV_15	0.0220959	0.513713	-1.14634	No Statistically Significant
palmitoleate biosynthesis I (from (5Z)-dodec-5-enoate)	Bacteria	Proteobacteria	Gammaproteobacteria	Pseudomonadales	Marinomonadaceae	Marinomonas	ASV_15	0.0223448	0.51717	-1.15977	No Statistically Significant
peptidoglycan biosynthesis IV (Enterococcus faecium)	Bacteria	Proteobacteria	Gammaproteobacteria	Enterobacterales	Pasteurellaceae	Testudinibacter	ASV_110	0.0223436	0.51717	-1.49207	No Statistically Significant
3-phenylpropanoate and 3-(3-hydroxyphenyl)propanoate degradation	Bacteria	Proteobacteria	Gammaproteobacteria	Enterobacterales	Vibrionaceae	Vibrio	ASV_1	0.0222838	0.51717	2.19525	No Statistically Significant
palmitate biosynthesis II (bacteria and plants)	Bacteria	Proteobacteria	Gammaproteobacteria	Pseudomonadales	Marinomonadaceae	Marinomonas	ASV_15	0.0224317	0.517462	-1.15051	No Statistically Significant
thiamin salvage II	Bacteria	Proteobacteria	Gammaproteobacteria	Pseudomonadales	Marinomonadaceae	Marinomonas	ASV_15	0.0224576	0.517462	-1.07351	No Statistically Significant
3-phenylpropanoate and 3-(3-hydroxyphenyl)propanoate degradation	Bacteria	Firmicutes	Bacilli	Lactobacillales	Streptococcaceae	Streptococcus	ASV_3	0.0224577	0.517462	2.0602	No Statistically Significant
gondoate biosynthesis (anaerobic)	Bacteria	Proteobacteria	Gammaproteobacteria	Pseudomonadales	Marinomonadaceae	Marinomonas	ASV_15	0.0226323	0.520711	-1.11361	No Statistically Significant
peptidoglycan biosynthesis II (staphylococci)	Bacteria	Proteobacteria	Gammaproteobacteria	Burkholderiales	Neisseriaceae	Uruburuella	ASV_31	0.022779	0.523309	-1.70431	No Statistically Significant
fatty acid salvage	Bacteria	Proteobacteria	Gammaproteobacteria	Enterobacterales	Vibrionaceae	Catenococcus	ASV_17	0.0230063	0.527747	0.84302	No Statistically Significant
enterobacterial common antigen biosynthesis	Bacteria	Proteobacteria	Gammaproteobacteria	Pseudomonadales	Marinomonadaceae	Marinomonas	ASV_15	0.0230809	0.528677	-0.865906	No Statistically Significant
superpathay of heme biosynthesis from glutamate	Bacteria	Proteobacteria	Gammaproteobacteria	Enterobacterales	Pasteurellaceae	Testudinibacter	ASV_110	0.0231635	0.529785	-1.56036	No Statistically Significant
glycolysis III (from glucose)	Bacteria	Proteobacteria	Gammaproteobacteria	Enterobacterales	Pasteurellaceae	Testudinibacter	ASV_110	0.0236409	0.53197	-1.52117	No Statistically Significant
fatty acid elongation -- saturated	Bacteria	Proteobacteria	Gammaproteobacteria	Pseudomonadales	Marinomonadaceae	Marinomonas	ASV_15	0.0236637	0.53197	-1.15652	No Statistically Significant
glycogen biosynthesis I (from ADP-D-Glucose)	Bacteria	Proteobacteria	Gammaproteobacteria	Enterobacterales	Pasteurellaceae	Testudinibacter	ASV_110	0.0234803	0.53197	-1.52217	No Statistically Significant
glycolysis I (from glucose 6-phosphate)	Bacteria	Proteobacteria	Gammaproteobacteria	Enterobacterales	Pasteurellaceae	Testudinibacter	ASV_110	0.0233795	0.53197	-1.60752	No Statistically Significant
L-isoleucine biosynthesis I (from threonine)	Bacteria	Proteobacteria	Gammaproteobacteria	Pseudomonadales	Marinomonadaceae	Marinomonas	ASV_15	0.023648	0.53197	-1.08832	No Statistically Significant
purine nucleobases degradation I (anaerobic)	Bacteria	Proteobacteria	Gammaproteobacteria	Enterobacterales	Vibrionaceae	Vibrio	ASV_18	0.023547	0.53197	-1.24898	No Statistically Significant
reductive TCA cycle I	Bacteria	Actinobacteriota	Actinobacteria	Micrococcales	Dermatophilaceae	Austwickia	ASV_60	0.023421	0.53197	-0.970292	No Statistically Significant
purine nucleotides degradation II (aerobic)	Bacteria	Proteobacteria	Gammaproteobacteria	Pseudomonadales	Marinomonadaceae	Marinomonas	ASV_15	0.0236714	0.53197	-1.03158	No Statistically Significant
superpathway of pyrimidine deoxyribonucleotides de novo biosynthesis	Bacteria	Proteobacteria	Gammaproteobacteria	Pseudomonadales	Marinomonadaceae	Marinomonas	ASV_15	0.0234595	0.53197	-1.08544	No Statistically Significant
superpathway of heme biosynthesis from uroporphyrinogen-III	Bacteria	Proteobacteria	Gammaproteobacteria	Enterobacterales	Pasteurellaceae	Testudinibacter	ASV_110	0.0233053	0.53197	-1.59005	No Statistically Significant
formaldehyde oxidation I	Bacteria	Proteobacteria	Gammaproteobacteria	Enterobacterales	Vibrionaceae	Vibrio	ASV_468	0.0233297	0.53197	-0.731372	No Statistically Significant
L-valine biosynthesis	Bacteria	Proteobacteria	Gammaproteobacteria	Pseudomonadales	Marinomonadaceae	Marinomonas	ASV_15	0.023648	0.53197	-1.08832	No Statistically Significant
6-hydroxymethyl-dihydropterin diphosphate biosynthesis III (Chlamydia)	Bacteria	Proteobacteria	Gammaproteobacteria	Enterobacterales	Pasteurellaceae	Testudinibacter	ASV_110	0.0237881	0.533818	-1.54008	No Statistically Significant
fatty acid &beta;-oxidation I	Bacteria	Proteobacteria	Gammaproteobacteria	Enterobacterales	Pasteurellaceae	Testudinibacter	ASV_110	0.0238508	0.534138	-1.57786	No Statistically Significant
superpathway of pyrimidine ribonucleotides de novo biosynthesis	Bacteria	Proteobacteria	Gammaproteobacteria	Enterobacterales	Pasteurellaceae	Testudinibacter	ASV_110	0.0238713	0.534138	-1.59706	No Statistically Significant
methylaspartate cycle	Bacteria	Proteobacteria	Gammaproteobacteria	Enterobacterales	Vibrionaceae	Aliivibrio	ASV_27	0.0241058	0.538607	0.854591	No Statistically Significant
N10-formyl-tetrahydrofolate biosynthesis	Bacteria	Proteobacteria	Gammaproteobacteria	Enterobacterales	Pasteurellaceae	Testudinibacter	ASV_110	0.0241546	0.538918	-1.53045	No Statistically Significant
superpathway of geranylgeranyl diphosphate biosynthesis II (via MEP)	Bacteria	Proteobacteria	Gammaproteobacteria	Enterobacterales	Pasteurellaceae	Testudinibacter	ASV_110	0.0242163	0.539518	-1.48165	No Statistically Significant
biotin biosynthesis I	Bacteria	Proteobacteria	Gammaproteobacteria	Enterobacterales	Pasteurellaceae	Testudinibacter	ASV_110	0.024325	0.541138	-1.57371	No Statistically Significant
glucose and glucose-1-phosphate degradation	Bacteria	Actinobacteriota	Actinobacteria	Micrococcales	Dermatophilaceae	Austwickia	ASV_60	0.0244959	0.541138	-1.26537	No Statistically Significant
Bifidobacterium shunt	Bacteria	Proteobacteria	Gammaproteobacteria	Enterobacterales	Pasteurellaceae	Testudinibacter	ASV_110	0.0244987	0.541138	-1.14497	No Statistically Significant
L-isoleucine biosynthesis II	Bacteria	Proteobacteria	Gammaproteobacteria	Pseudomonadales	Marinomonadaceae	Marinomonas	ASV_15	0.0244122	0.541138	-1.09542	No Statistically Significant
superpathway of glucose and xylose degradation	Bacteria	Proteobacteria	Gammaproteobacteria	Pseudomonadales	Marinomonadaceae	Marinomonas	ASV_15	0.0244547	0.541138	-0.917806	No Statistically Significant
aspartate superpathway	Bacteria	Proteobacteria	Gammaproteobacteria	Enterobacterales	Pasteurellaceae	Testudinibacter	ASV_110	0.0243821	0.541138	-1.56487	No Statistically Significant
norspermidine biosynthesis	Bacteria	Proteobacteria	Gammaproteobacteria	Enterobacterales	Vibrionaceae	Vibrio	ASV_468	0.024681	0.543614	-0.750441	No Statistically Significant
peptidoglycan maturation (meso-diaminopimelate containing)	Bacteria	Proteobacteria	Gammaproteobacteria	Enterobacterales	Pasteurellaceae	Testudinibacter	ASV_110	0.0246465	0.543614	-1.6142	No Statistically Significant
photorespiration	Bacteria	Proteobacteria	Gammaproteobacteria	Enterobacterales	Vibrionaceae	Vibrio	ASV_9	0.024817	0.545833	1.08177	No Statistically Significant
L-isoleucine biosynthesis IV	Bacteria	Proteobacteria	Gammaproteobacteria	Enterobacterales	Pasteurellaceae	Testudinibacter	ASV_110	0.0248649	0.54611	-1.53527	No Statistically Significant
polyisoprenoid biosynthesis (E. coli)	Bacteria	Proteobacteria	Gammaproteobacteria	Enterobacterales	Pasteurellaceae	Testudinibacter	ASV_110	0.025061	0.547313	-1.5489	No Statistically Significant
4-deoxy-L-threo-hex-4-enopyranuronate degradation	Bacteria	Firmicutes	Bacilli	Lactobacillales	Streptococcaceae	Streptococcus	ASV_3	0.0250027	0.547313	0.683381	No Statistically Significant
purine ribonucleosides degradation	Bacteria	Proteobacteria	Gammaproteobacteria	Enterobacterales	Pasteurellaceae	Testudinibacter	ASV_110	0.0250369	0.547313	-1.58088	No Statistically Significant
superpathway of pyrimidine deoxyribonucleotides de novo biosynthesis (E. coli)	Bacteria	Proteobacteria	Gammaproteobacteria	Pseudomonadales	Marinomonadaceae	Marinomonas	ASV_15	0.0249866	0.547313	-1.01149	No Statistically Significant
superpathway of glycolysis and Entner-Doudoroff	Bacteria	Proteobacteria	Gammaproteobacteria	Enterobacterales	Pasteurellaceae	Testudinibacter	ASV_110	0.0251169	0.547762	-1.54912	No Statistically Significant
superpathway of GDP-mannose-derived O-antigen building blocks biosynthesis	Bacteria	Proteobacteria	Gammaproteobacteria	Enterobacterales	Vibrionaceae	Vibrio	ASV_1	0.0251773	0.548305	1.14676	No Statistically Significant
L-methionine biosynthesis I	Bacteria	Proteobacteria	Gammaproteobacteria	Enterobacterales	Pasteurellaceae	Testudinibacter	ASV_110	0.0252444	0.548799	-1.49571	No Statistically Significant
protocatechuate degradation II (ortho-cleavage pathway)	Bacteria	Proteobacteria	Alphaproteobacteria	Sphingomonadales	Sphingomonadaceae	Sphingomonas	ASV_23	0.0253282	0.548799	2.23224	No Statistically Significant
anhydromuropeptides recycling	Bacteria	Proteobacteria	Gammaproteobacteria	Enterobacterales	Pasteurellaceae	Testudinibacter	ASV_110	0.0252756	0.548799	-1.59757	No Statistically Significant
TCA cycle VIII (helicobacter)	Bacteria	Actinobacteriota	Actinobacteria	Micrococcales	Dermatophilaceae	Austwickia	ASV_60	0.0253417	0.548799	-1.28697	No Statistically Significant
superpathway of fatty acid biosynthesis initiation (E. coli)	Bacteria	Proteobacteria	Gammaproteobacteria	Enterobacterales	Vibrionaceae	Vibrio	ASV_468	0.0255861	0.550243	-0.985095	No Statistically Significant
octane oxidation	Bacteria	Proteobacteria	Alphaproteobacteria	Sphingomonadales	Sphingomonadaceae	Sphingomonas	ASV_23	0.0255479	0.550243	2.14723	No Statistically Significant
8-amino-7-oxononanoate biosynthesis I	Bacteria	Proteobacteria	Gammaproteobacteria	Enterobacterales	Pasteurellaceae	Testudinibacter	ASV_110	0.0255815	0.550243	-1.54806	No Statistically Significant
TCA cycle VII (acetate-producers)	Bacteria	Proteobacteria	Gammaproteobacteria	Enterobacterales	Vibrionaceae	Vibrio	ASV_12	0.0254922	0.550243	-1.74263	No Statistically Significant
superpathway of L-alanine biosynthesis	Bacteria	Proteobacteria	Gammaproteobacteria	Enterobacterales	Pasteurellaceae	Testudinibacter	ASV_110	0.0255168	0.550243	-1.5708	No Statistically Significant
protocatechuate degradation II (ortho-cleavage pathway)	Bacteria	Proteobacteria	Gammaproteobacteria	Enterobacterales	Vibrionaceae	Aliivibrio	ASV_27	0.0258037	0.554154	0.855168	No Statistically Significant
methylerythritol phosphate pathway I	Bacteria	Proteobacteria	Gammaproteobacteria	Enterobacterales	Pasteurellaceae	Testudinibacter	ASV_110	0.0258868	0.554399	-1.58826	No Statistically Significant
methylerythritol phosphate pathway II	Bacteria	Proteobacteria	Gammaproteobacteria	Enterobacterales	Pasteurellaceae	Testudinibacter	ASV_110	0.0258868	0.554399	-1.58826	No Statistically Significant
GDP-mannose biosynthesis	Bacteria	Proteobacteria	Gammaproteobacteria	Enterobacterales	Vibrionaceae	Vibrio	ASV_468	0.0261009	0.558212	-0.967907	No Statistically Significant
TCA cycle I (prokaryotic)	Bacteria	Proteobacteria	Gammaproteobacteria	Enterobacterales	Pasteurellaceae	Testudinibacter	ASV_110	0.0261629	0.558767	-1.55973	No Statistically Significant
glycolysis II (from fructose 6-phosphate)	Bacteria	Proteobacteria	Gammaproteobacteria	Enterobacterales	Pasteurellaceae	Testudinibacter	ASV_110	0.0262364	0.559565	-1.55767	No Statistically Significant
pyruvate fermentation to isobutanol (engineered)	Bacteria	Proteobacteria	Gammaproteobacteria	Enterobacterales	Vibrionaceae	Catenococcus	ASV_17	0.0263653	0.561541	0.766443	No Statistically Significant
L-ornithine biosynthesis	Bacteria	Proteobacteria	Gammaproteobacteria	Enterobacterales	Pasteurellaceae	Testudinibacter	ASV_110	0.0264467	0.561729	-1.59951	No Statistically Significant
superpathway of demethylmenaquinol-8 biosynthesis	Bacteria	Proteobacteria	Gammaproteobacteria	Enterobacterales	Pasteurellaceae	Testudinibacter	ASV_110	0.0264383	0.561729	-1.60495	No Statistically Significant
4-hydroxyphenylacetate degradation	Bacteria	Proteobacteria	Gammaproteobacteria	Enterobacterales	Pseudoalteromonadaceae	Pseudoalteromonas	ASV_33	0.0275272	0.563307	-0.820292	No Statistically Significant
arginine, ornithine and proline interconversion	Bacteria	Actinobacteriota	Actinobacteria	Micrococcales	Dermatophilaceae	Austwickia	ASV_60	0.0268134	0.563307	-0.986635	No Statistically Significant
superpathway of L-aspartate and L-asparagine biosynthesis	Bacteria	Proteobacteria	Gammaproteobacteria	Enterobacterales	Pasteurellaceae	Testudinibacter	ASV_110	0.0269758	0.563307	-1.61925	No Statistically Significant
superpathway of purine nucleotides de novo biosynthesis II	Bacteria	Proteobacteria	Gammaproteobacteria	Enterobacterales	Pasteurellaceae	Testudinibacter	ASV_110	0.0284571	0.563307	-1.59946	No Statistically Significant
superpathway of hexuronide and hexuronate degradation	Bacteria	Proteobacteria	Gammaproteobacteria	Enterobacterales	Vibrionaceae	Vibrio	ASV_28	0.0273109	0.563307	0.964576	No Statistically Significant
gluconeogenesis I	Bacteria	Proteobacteria	Gammaproteobacteria	Enterobacterales	Pasteurellaceae	Testudinibacter	ASV_110	0.0275446	0.563307	-1.6101	No Statistically Significant
superpathway of &beta;-D-glucuronide and D-glucuronate degradation	Bacteria	Proteobacteria	Gammaproteobacteria	Pseudomonadales	Marinomonadaceae	Marinomonas	ASV_15	0.0269828	0.563307	-1.00145	No Statistically Significant
superpathway of glycol metabolism and degradation	Bacteria	Proteobacteria	Gammaproteobacteria	Enterobacterales	Vibrionaceae	Vibrio	ASV_20	0.0280752	0.563307	-1.39254	No Statistically Significant
superpathway of (Kdo)2-lipid A biosynthesis	Bacteria	Proteobacteria	Gammaproteobacteria	Enterobacterales	Pasteurellaceae	Testudinibacter	ASV_110	0.0287375	0.563307	-1.5939	No Statistically Significant
NAD salvage pathway II	Bacteria	Proteobacteria	Gammaproteobacteria	Enterobacterales	Vibrionaceae	Vibrio	ASV_9	0.0274935	0.563307	1.05741	No Statistically Significant
lipid IVA biosynthesis	Bacteria	Proteobacteria	Gammaproteobacteria	Enterobacterales	Pasteurellaceae	Testudinibacter	ASV_110	0.0285298	0.563307	-1.5976	No Statistically Significant
heterolactic fermentation	Bacteria	Proteobacteria	Gammaproteobacteria	Enterobacterales	Pasteurellaceae	Testudinibacter	ASV_110	0.0276067	0.563307	-1.11852	No Statistically Significant
heterolactic fermentation	Bacteria	Proteobacteria	Gammaproteobacteria	Pseudomonadales	Marinomonadaceae	Marinomonas	ASV_15	0.0285571	0.563307	-0.963606	No Statistically Significant
superpathway of L-lysine, L-threonine and L-methionine biosynthesis I	Bacteria	Proteobacteria	Gammaproteobacteria	Enterobacterales	Pasteurellaceae	Testudinibacter	ASV_110	0.028261	0.563307	-1.60305	No Statistically Significant
superpathway of N-acetylneuraminate degradation	Bacteria	Proteobacteria	Gammaproteobacteria	Enterobacterales	Vibrionaceae	Vibrio	ASV_468	0.0286051	0.563307	-0.801106	No Statistically Significant
peptidoglycan biosynthesis I (meso-diaminopimelate containing)	Bacteria	Proteobacteria	Gammaproteobacteria	Enterobacterales	Pasteurellaceae	Testudinibacter	ASV_110	0.0286048	0.563307	-1.59571	No Statistically Significant
superpathway of histidine, purine, and pyrimidine biosynthesis	Bacteria	Proteobacteria	Gammaproteobacteria	Enterobacterales	Pasteurellaceae	Testudinibacter	ASV_110	0.0284571	0.563307	-1.59946	No Statistically Significant
L-arginine biosynthesis III (via N-acetyl-L-citrulline)	Bacteria	Proteobacteria	Gammaproteobacteria	Enterobacterales	Pasteurellaceae	Testudinibacter	ASV_110	0.0265767	0.563307	-1.57755	No Statistically Significant
tetrapyrrole biosynthesis I (from glutamate)	Bacteria	Proteobacteria	Gammaproteobacteria	Enterobacterales	Pasteurellaceae	Testudinibacter	ASV_110	0.0285298	0.563307	-1.5976	No Statistically Significant
tetrapyrrole biosynthesis II (from glycine)	Bacteria	Proteobacteria	Gammaproteobacteria	Enterobacterales	Pasteurellaceae	Testudinibacter	ASV_110	0.0270107	0.563307	-1.6017	No Statistically Significant
1,4-dihydroxy-2-naphthoate biosynthesis I	Bacteria	Proteobacteria	Gammaproteobacteria	Enterobacterales	Pasteurellaceae	Testudinibacter	ASV_110	0.0288129	0.563307	-1.59201	No Statistically Significant
superpathway of menaquinol-8 biosynthesis I	Bacteria	Proteobacteria	Gammaproteobacteria	Enterobacterales	Pasteurellaceae	Testudinibacter	ASV_110	0.0284571	0.563307	-1.59946	No Statistically Significant
superpathway of menaquinol-7 biosynthesis	Bacteria	Proteobacteria	Gammaproteobacteria	Enterobacterales	Pasteurellaceae	Testudinibacter	ASV_110	0.0270524	0.563307	-1.54572	No Statistically Significant
superpathway of phylloquinol biosynthesis	Bacteria	Proteobacteria	Gammaproteobacteria	Enterobacterales	Pasteurellaceae	Testudinibacter	ASV_110	0.0279072	0.563307	-1.44711	No Statistically Significant
superpathway of menaquinol-11 biosynthesis	Bacteria	Proteobacteria	Gammaproteobacteria	Enterobacterales	Pasteurellaceae	Testudinibacter	ASV_110	0.0285298	0.563307	-1.5976	No Statistically Significant
superpathway of menaquinol-12 biosynthesis	Bacteria	Proteobacteria	Gammaproteobacteria	Enterobacterales	Pasteurellaceae	Testudinibacter	ASV_110	0.0285298	0.563307	-1.5976	No Statistically Significant
superpathway of menaquinol-13 biosynthesis	Bacteria	Proteobacteria	Gammaproteobacteria	Enterobacterales	Pasteurellaceae	Testudinibacter	ASV_110	0.0285298	0.563307	-1.5976	No Statistically Significant
stearate biosynthesis II (bacteria and plants)	Bacteria	Proteobacteria	Gammaproteobacteria	Enterobacterales	Pasteurellaceae	Testudinibacter	ASV_110	0.0270749	0.563307	-1.6017	No Statistically Significant
5-aminoimidazole ribonucleotide biosynthesis II	Bacteria	Proteobacteria	Gammaproteobacteria	Enterobacterales	Pasteurellaceae	Testudinibacter	ASV_110	0.0285298	0.563307	-1.5976	No Statistically Significant
inosine-5'-phosphate biosynthesis I	Bacteria	Proteobacteria	Gammaproteobacteria	Enterobacterales	Pasteurellaceae	Testudinibacter	ASV_110	0.0285298	0.563307	-1.5976	No Statistically Significant
6-hydroxymethyl-dihydropterin diphosphate biosynthesis I	Bacteria	Proteobacteria	Gammaproteobacteria	Enterobacterales	Pasteurellaceae	Testudinibacter	ASV_110	0.0274819	0.563307	-1.53895	No Statistically Significant
tetrahydromethanopterin biosynthesis	Bacteria	Proteobacteria	Gammaproteobacteria	Burkholderiales	Neisseriaceae	Uruburuella	ASV_22	0.0286145	0.563307	-0.730693	No Statistically Significant
chorismate biosynthesis from 3-dehydroquinate	Bacteria	Proteobacteria	Gammaproteobacteria	Enterobacterales	Pasteurellaceae	Testudinibacter	ASV_110	0.0285298	0.563307	-1.5976	No Statistically Significant
superpathway of 5-aminoimidazole ribonucleotide biosynthesis	Bacteria	Proteobacteria	Gammaproteobacteria	Enterobacterales	Pasteurellaceae	Testudinibacter	ASV_110	0.0285298	0.563307	-1.5976	No Statistically Significant
purine nucleotides degradation II (aerobic)	Bacteria	Proteobacteria	Gammaproteobacteria	Enterobacterales	Pasteurellaceae	Testudinibacter	ASV_110	0.0286743	0.563307	-1.57446	No Statistically Significant
purine nucleotides degradation II (aerobic)	Bacteria	Proteobacteria	Gammaproteobacteria	Enterobacterales	Vibrionaceae	Catenococcus	ASV_17	0.0266557	0.563307	0.805709	No Statistically Significant
peptidoglycan biosynthesis III (mycobacteria)	Bacteria	Proteobacteria	Gammaproteobacteria	Enterobacterales	Pasteurellaceae	Testudinibacter	ASV_110	0.0285298	0.563307	-1.5976	No Statistically Significant
UDP-N-acetylmuramoyl-pentapeptide biosynthesis II (lysine-containing)	Bacteria	Proteobacteria	Gammaproteobacteria	Enterobacterales	Pasteurellaceae	Testudinibacter	ASV_110	0.0279464	0.563307	-1.58265	No Statistically Significant
UDP-N-acetylmuramoyl-pentapeptide biosynthesis I (meso-diaminopimelate containing)	Bacteria	Proteobacteria	Gammaproteobacteria	Enterobacterales	Pasteurellaceae	Testudinibacter	ASV_110	0.0286048	0.563307	-1.59571	No Statistically Significant
Kdo transfer to lipid IVA III (Chlamydia)	Bacteria	Proteobacteria	Gammaproteobacteria	Enterobacterales	Pasteurellaceae	Testudinibacter	ASV_110	0.0285298	0.563307	-1.5976	No Statistically Significant
norspermidine biosynthesis	Bacteria	Actinobacteriota	Actinobacteria	Micrococcales	Dermatophilaceae	Austwickia	ASV_60	0.0283016	0.563307	-0.806433	No Statistically Significant
adenine and adenosine salvage III	Bacteria	Proteobacteria	Gammaproteobacteria	Enterobacterales	Vibrionaceae	Vibrio	ASV_468	0.0286189	0.563307	-0.990824	No Statistically Significant
glycerol degradation to butanol	Bacteria	Proteobacteria	Gammaproteobacteria	Enterobacterales	Vibrionaceae	Vibrio	ASV_9	0.0288084	0.563307	0.763043	No Statistically Significant
pyruvate fermentation to isobutanol (engineered)	Bacteria	Proteobacteria	Gammaproteobacteria	Pseudomonadales	Marinomonadaceae	Marinomonas	ASV_15	0.0276152	0.563307	-1.06468	No Statistically Significant
superpathway of pyrimidine ribonucleosides salvage	Bacteria	Proteobacteria	Gammaproteobacteria	Enterobacterales	Pasteurellaceae	Testudinibacter	ASV_110	0.0281909	0.563307	-1.60489	No Statistically Significant
pyrimidine deoxyribonucleotide phosphorylation	Bacteria	Proteobacteria	Gammaproteobacteria	Enterobacterales	Pasteurellaceae	Testudinibacter	ASV_110	0.0285298	0.563307	-1.5976	No Statistically Significant
pyrimidine deoxyribonucleosides salvage	Bacteria	Proteobacteria	Gammaproteobacteria	Enterobacterales	Pasteurellaceae	Testudinibacter	ASV_110	0.0284571	0.563307	-1.59946	No Statistically Significant
superpathway of pyrimidine deoxyribonucleoside salvage	Bacteria	Proteobacteria	Gammaproteobacteria	Enterobacterales	Pasteurellaceae	Testudinibacter	ASV_110	0.0285298	0.563307	-1.5976	No Statistically Significant
superpathway of pyrimidine deoxyribonucleotides de novo biosynthesis	Bacteria	Proteobacteria	Gammaproteobacteria	Enterobacterales	Pasteurellaceae	Testudinibacter	ASV_110	0.02786	0.563307	-1.53351	No Statistically Significant
adenosine ribonucleotides de novo biosynthesis	Bacteria	Proteobacteria	Gammaproteobacteria	Enterobacterales	Pasteurellaceae	Testudinibacter	ASV_110	0.0286048	0.563307	-1.59571	No Statistically Significant
guanosine ribonucleotides de novo biosynthesis	Bacteria	Proteobacteria	Gammaproteobacteria	Enterobacterales	Pasteurellaceae	Testudinibacter	ASV_110	0.0284571	0.563307	-1.59946	No Statistically Significant
inosine-5'-phosphate biosynthesis III	Bacteria	Proteobacteria	Gammaproteobacteria	Enterobacterales	Pasteurellaceae	Testudinibacter	ASV_110	0.0285298	0.563307	-1.5976	No Statistically Significant
superpathway of purine deoxyribonucleosides degradation	Bacteria	Proteobacteria	Gammaproteobacteria	Enterobacterales	Pasteurellaceae	Testudinibacter	ASV_110	0.0281273	0.563307	-1.60722	No Statistically Significant
superpathway of pyrimidine deoxyribonucleosides degradation	Bacteria	Proteobacteria	Gammaproteobacteria	Enterobacterales	Pasteurellaceae	Testudinibacter	ASV_110	0.0286048	0.563307	-1.59571	No Statistically Significant
tRNA processing	Bacteria	Proteobacteria	Gammaproteobacteria	Enterobacterales	Pasteurellaceae	Testudinibacter	ASV_110	0.0280384	0.563307	-1.65521	No Statistically Significant
mycolate biosynthesis	Bacteria	Proteobacteria	Gammaproteobacteria	Enterobacterales	Pasteurellaceae	Testudinibacter	ASV_110	0.0272959	0.563307	-1.62002	No Statistically Significant
flavin biosynthesis I (bacteria and plants)	Bacteria	Proteobacteria	Gammaproteobacteria	Enterobacterales	Pasteurellaceae	Testudinibacter	ASV_110	0.0277806	0.563307	-1.55963	No Statistically Significant
formaldehyde oxidation I	Bacteria	Proteobacteria	Gammaproteobacteria	Enterobacterales	Vibrionaceae	Vibrio	ASV_255	0.0288032	0.563307	-1.09616	No Statistically Significant
formaldehyde oxidation I	Bacteria	Proteobacteria	Gammaproteobacteria	Enterobacterales	Pseudoalteromonadaceae	Pseudoalteromonas	ASV_34	0.0287038	0.563307	-2.08207	No Statistically Significant
adenosine nucleotides degradation II	Bacteria	Proteobacteria	Gammaproteobacteria	Enterobacterales	Vibrionaceae	Catenococcus	ASV_17	0.0271831	0.563307	0.783009	No Statistically Significant
superpathway of L-serine and glycine biosynthesis I	Bacteria	Proteobacteria	Gammaproteobacteria	Enterobacterales	Pasteurellaceae	Testudinibacter	ASV_110	0.0280789	0.563307	-1.60705	No Statistically Significant
superpathway of sulfate assimilation and cysteine biosynthesis	Bacteria	Proteobacteria	Gammaproteobacteria	Enterobacterales	Pasteurellaceae	Testudinibacter	ASV_110	0.0284571	0.563307	-1.59946	No Statistically Significant
UDP-N-acetyl-D-glucosamine biosynthesis I	Bacteria	Proteobacteria	Gammaproteobacteria	Enterobacterales	Pasteurellaceae	Testudinibacter	ASV_110	0.0285298	0.563307	-1.5976	No Statistically Significant
L-arginine biosynthesis II (acetyl cycle)	Bacteria	Proteobacteria	Gammaproteobacteria	Enterobacterales	Pasteurellaceae	Testudinibacter	ASV_110	0.029191	0.567843	-1.63436	No Statistically Significant
peptidoglycan biosynthesis V (&beta;-lactam resistance)	Bacteria	Proteobacteria	Gammaproteobacteria	Enterobacterales	Pasteurellaceae	Testudinibacter	ASV_110	0.0291874	0.567843	-0.82342	No Statistically Significant
adenine and adenosine salvage III	Bacteria	Proteobacteria	Gammaproteobacteria	Enterobacterales	Pasteurellaceae	Testudinibacter	ASV_110	0.029191	0.567843	-1.63436	No Statistically Significant
superpathway of L-tyrosine biosynthesis	Bacteria	Proteobacteria	Gammaproteobacteria	Enterobacterales	Pasteurellaceae	Testudinibacter	ASV_110	0.0291916	0.567843	-1.58371	No Statistically Significant
chlorophyllide a biosynthesis I (aerobic, light-dependent)	Bacteria	Proteobacteria	Gammaproteobacteria	Enterobacterales	Vibrionaceae	Vibrio	ASV_12	0.0292676	0.567942	-1.37288	No Statistically Significant
superpathway of L-phenylalanine biosynthesis	Bacteria	Proteobacteria	Gammaproteobacteria	Enterobacterales	Pasteurellaceae	Testudinibacter	ASV_110	0.0292701	0.567942	-1.58179	No Statistically Significant
L-arginine biosynthesis I (via L-ornithine)	Bacteria	Proteobacteria	Gammaproteobacteria	Enterobacterales	Pasteurellaceae	Testudinibacter	ASV_110	0.0293299	0.567978	-1.63088	No Statistically Significant
3-phenylpropanoate degradation	Bacteria	Proteobacteria	Gammaproteobacteria	Enterobacterales	Pseudoalteromonadaceae	Pseudoalteromonas	ASV_33	0.0293921	0.567978	-1.14123	No Statistically Significant
urea cycle	Bacteria	Actinobacteriota	Actinobacteria	Micrococcales	Dermatophilaceae	Austwickia	ASV_60	0.0295287	0.567978	-1.01285	No Statistically Significant
superpathway of L-methionine biosynthesis (by sulfhydrylation)	Bacteria	Proteobacteria	Gammaproteobacteria	Enterobacterales	Pasteurellaceae	Testudinibacter	ASV_110	0.0294268	0.567978	-1.62826	No Statistically Significant
sucrose degradation IV (sucrose phosphorylase)	Bacteria	Actinobacteriota	Actinobacteria	Micrococcales	Dermatophilaceae	Austwickia	ASV_60	0.0293706	0.567978	-1.11613	No Statistically Significant
fatty acid salvage	Bacteria	Proteobacteria	Gammaproteobacteria	Enterobacterales	Vibrionaceae	Vibrio	ASV_9	0.0294655	0.567978	0.997795	No Statistically Significant
adenosine nucleotides degradation II	Bacteria	Proteobacteria	Gammaproteobacteria	Pseudomonadales	Marinomonadaceae	Marinomonas	ASV_15	0.0295018	0.567978	-1.01197	No Statistically Significant
dTDP-N-acetylthomosamine biosynthesis	Bacteria	Proteobacteria	Gammaproteobacteria	Enterobacterales	Vibrionaceae	Vibrio	ASV_20	0.0295947	0.568542	-1.32695	No Statistically Significant
superpathway of L-aspartate and L-asparagine biosynthesis	Bacteria	Actinobacteriota	Actinobacteria	Micrococcales	Dermatophilaceae	Austwickia	ASV_60	0.0297128	0.570104	-0.916174	No Statistically Significant
glycogen degradation I (bacterial)	Bacteria	Proteobacteria	Gammaproteobacteria	Enterobacterales	Vibrionaceae	Vibrio	ASV_468	0.0301822	0.5727	-0.782573	No Statistically Significant
superpathway of hexitol degradation (bacteria)	Bacteria	Proteobacteria	Gammaproteobacteria	Enterobacterales	Vibrionaceae	Vibrio	ASV_468	0.0301822	0.5727	-0.782573	No Statistically Significant
L-methionine biosynthesis III	Bacteria	Proteobacteria	Gammaproteobacteria	Enterobacterales	Vibrionaceae	Vibrio	ASV_468	0.0301822	0.5727	-0.782573	No Statistically Significant
acetylene degradation	Bacteria	Proteobacteria	Gammaproteobacteria	Enterobacterales	Pasteurellaceae	Testudinibacter	ASV_110	0.0301282	0.5727	-1.60045	No Statistically Significant
L-lysine biosynthesis VI	Bacteria	Proteobacteria	Gammaproteobacteria	Enterobacterales	Pasteurellaceae	Testudinibacter	ASV_110	0.0299213	0.5727	-1.5966	No Statistically Significant
thiazole biosynthesis I (E. coli)	Bacteria	Proteobacteria	Gammaproteobacteria	Enterobacterales	Vibrionaceae	Vibrio	ASV_468	0.0301822	0.5727	-0.782573	No Statistically Significant
L-arginine biosynthesis IV (archaebacteria)	Bacteria	Proteobacteria	Gammaproteobacteria	Enterobacterales	Pasteurellaceae	Testudinibacter	ASV_110	0.0300398	0.5727	-1.64098	No Statistically Significant
superpathway of pyrimidine deoxyribonucleosides degradation	Bacteria	Actinobacteriota	Actinobacteria	Micrococcales	Dermatophilaceae	Austwickia	ASV_60	0.030218	0.5727	-1.05831	No Statistically Significant
phosphatidylglycerol biosynthesis I (plastidic)	Bacteria	Proteobacteria	Gammaproteobacteria	Enterobacterales	Vibrionaceae	Vibrio	ASV_468	0.0300938	0.5727	-0.960721	No Statistically Significant
phosphatidylglycerol biosynthesis II (non-plastidic)	Bacteria	Proteobacteria	Gammaproteobacteria	Enterobacterales	Vibrionaceae	Vibrio	ASV_468	0.0300938	0.5727	-0.960721	No Statistically Significant
NAD biosynthesis II (from tryptophan)	Bacteria	Proteobacteria	Gammaproteobacteria	Burkholderiales	Neisseriaceae	Uruburuella	ASV_31	0.030274	0.57306	-1.19661	No Statistically Significant
preQ0 biosynthesis	Bacteria	Actinobacteriota	Actinobacteria	Micrococcales	Dermatophilaceae	Austwickia	ASV_60	0.0304106	0.574675	-0.89562	No Statistically Significant
superpathway of purine nucleotides de novo biosynthesis I	Bacteria	Proteobacteria	Gammaproteobacteria	Enterobacterales	Pasteurellaceae	Testudinibacter	ASV_110	0.0304336	0.574675	-1.61821	No Statistically Significant
guanosine nucleotides degradation III	Bacteria	Proteobacteria	Gammaproteobacteria	Enterobacterales	Vibrionaceae	Vibrio	ASV_9	0.030501	0.574974	0.937894	No Statistically Significant
isoprene biosynthesis II (engineered)	Bacteria	Actinobacteriota	Actinobacteria	Micrococcales	Dermatophilaceae	Austwickia	ASV_60	0.0305237	0.574974	-1.01311	No Statistically Significant
pyrimidine deoxyribonucleotides de novo biosynthesis II	Bacteria	Proteobacteria	Gammaproteobacteria	Enterobacterales	Pasteurellaceae	Testudinibacter	ASV_110	0.0305951	0.575618	-1.58495	No Statistically Significant
chorismate biosynthesis I	Bacteria	Proteobacteria	Gammaproteobacteria	Enterobacterales	Pasteurellaceae	Testudinibacter	ASV_110	0.0308428	0.577472	-1.6035	No Statistically Significant
TCA cycle VI (obligate autotrophs)	Bacteria	Proteobacteria	Gammaproteobacteria	Enterobacterales	Pasteurellaceae	Testudinibacter	ASV_110	0.0308293	0.577472	-1.56669	No Statistically Significant
sucrose degradation III (sucrose invertase)	Bacteria	Actinobacteriota	Actinobacteria	Micrococcales	Dermatophilaceae	Austwickia	ASV_60	0.0308107	0.577472	-1.1691	No Statistically Significant
teichoic acid (poly-glycerol) biosynthesis	Bacteria	Proteobacteria	Gammaproteobacteria	Enterobacterales	Vibrionaceae	Vibrio	ASV_26	0.0308388	0.577472	-1.60347	No Statistically Significant
CMP-3-deoxy-D-manno-octulosonate biosynthesis I	Bacteria	Proteobacteria	Gammaproteobacteria	Enterobacterales	Pasteurellaceae	Testudinibacter	ASV_110	0.0309193	0.577775	-1.58405	No Statistically Significant
L-tryptophan degradation XII (Geobacillus)	Bacteria	Proteobacteria	Gammaproteobacteria	Pseudomonadales	Marinomonadaceae	Marinomonas	ASV_15	0.0309336	0.577775	-0.953187	No Statistically Significant
purine nucleobases degradation I (anaerobic)	Bacteria	Firmicutes	Bacilli	Staphylococcales	Staphylococcaceae	Staphylococcus	ASV_42	0.0310671	0.579174	-1.27959	No Statistically Significant
acetyl-CoA fermentation to butanoate II	Bacteria	Proteobacteria	Gammaproteobacteria	Pseudomonadales	Marinomonadaceae	Marinomonas	ASV_15	0.0310934	0.579174	-0.97479	No Statistically Significant
teichoic acid (poly-glycerol) biosynthesis	Bacteria	Proteobacteria	Gammaproteobacteria	Enterobacterales	Vibrionaceae	Vibrio	ASV_12	0.0311207	0.579174	-1.81452	No Statistically Significant
superpathway of tetrahydrofolate biosynthesis and salvage	Bacteria	Proteobacteria	Gammaproteobacteria	Enterobacterales	Pasteurellaceae	Testudinibacter	ASV_110	0.0313508	0.579649	-1.64016	No Statistically Significant
Bifidobacterium shunt	Bacteria	Proteobacteria	Gammaproteobacteria	Pseudomonadales	Marinomonadaceae	Marinomonas	ASV_15	0.031429	0.579649	-0.963446	No Statistically Significant
myo-inositol degradation I	Bacteria	Proteobacteria	Gammaproteobacteria	Enterobacterales	Pasteurellaceae	Testudinibacter	ASV_110	0.0320447	0.579649	-1.6101	No Statistically Significant
formaldehyde assimilation II (RuMP Cycle)	Bacteria	Proteobacteria	Gammaproteobacteria	Enterobacterales	Pseudoalteromonadaceae	Pseudoalteromonas	ASV_55	0.031997	0.579649	-1.84606	No Statistically Significant
biotin biosynthesis II	Bacteria	Proteobacteria	Gammaproteobacteria	Enterobacterales	Idiomarinaceae	Aliidiomarina	ASV_21	0.0319397	0.579649	-2.05905	No Statistically Significant
L-isoleucine biosynthesis IV	Bacteria	Proteobacteria	Gammaproteobacteria	Enterobacterales	Vibrionaceae	Vibrio	ASV_468	0.0317595	0.579649	-0.813759	No Statistically Significant
toluene degradation IV (aerobic) (via catechol)	Bacteria	Proteobacteria	Alphaproteobacteria	Sphingomonadales	Sphingomonadaceae	Sphingomonas	ASV_23	0.0315277	0.579649	2.64387	No Statistically Significant
toluene degradation IV (aerobic) (via catechol)	Bacteria	Proteobacteria	Gammaproteobacteria	Enterobacterales	Vibrionaceae	Aliivibrio	ASV_27	0.0312613	0.579649	0.671427	No Statistically Significant
toluene degradation IV (aerobic) (via catechol)	Bacteria	Proteobacteria	Gammaproteobacteria	Enterobacterales	Vibrionaceae	Vibrio	ASV_7	0.0312015	0.579649	0.787432	No Statistically Significant
tetrapyrrole biosynthesis II (from glycine)	Bacteria	Proteobacteria	Gammaproteobacteria	Enterobacterales	Vibrionaceae	Vibrio	ASV_468	0.0317595	0.579649	-0.813759	No Statistically Significant
palmitate biosynthesis II (bacteria and plants)	Bacteria	Proteobacteria	Gammaproteobacteria	Enterobacterales	Pasteurellaceae	Testudinibacter	ASV_110	0.0315999	0.579649	-1.59573	No Statistically Significant
superpathway of adenosine nucleotides de novo biosynthesis II	Bacteria	Proteobacteria	Gammaproteobacteria	Enterobacterales	Pasteurellaceae	Testudinibacter	ASV_110	0.0318115	0.579649	-1.61536	No Statistically Significant
palmitoleate biosynthesis I (from (5Z)-dodec-5-enoate)	Bacteria	Proteobacteria	Gammaproteobacteria	Enterobacterales	Pasteurellaceae	Testudinibacter	ASV_110	0.0313536	0.579649	-1.5892	No Statistically Significant
galactose degradation I (Leloir pathway)	Bacteria	Proteobacteria	Gammaproteobacteria	Enterobacterales	Pasteurellaceae	Testudinibacter	ASV_110	0.031851	0.579649	-1.64213	No Statistically Significant
superpathway of polyamine biosynthesis III	Bacteria	Actinobacteriota	Actinobacteria	Micrococcales	Dermatophilaceae	Austwickia	ASV_60	0.0316262	0.579649	-0.782085	No Statistically Significant
superpathway of Clostridium acetobutylicum acidogenic fermentation	Bacteria	Actinobacteriota	Actinobacteria	Micrococcales	Dermatophilaceae	Austwickia	ASV_60	0.0314117	0.579649	-0.710878	No Statistically Significant
preQ0 biosynthesis	Bacteria	Proteobacteria	Gammaproteobacteria	Enterobacterales	Vibrionaceae	Vibrio	ASV_468	0.0317595	0.579649	-0.813759	No Statistically Significant
methylaspartate cycle	Bacteria	Proteobacteria	Gammaproteobacteria	Pseudomonadales	Marinomonadaceae	Marinomonas	ASV_15	0.03199	0.579649	-0.5852	No Statistically Significant
pyrimidine deoxyribonucleotides de novo biosynthesis I	Bacteria	Proteobacteria	Gammaproteobacteria	Pseudomonadales	Marinomonadaceae	Marinomonas	ASV_15	0.0315855	0.579649	-1.00875	No Statistically Significant
superpathway of guanosine nucleotides de novo biosynthesis I	Bacteria	Proteobacteria	Gammaproteobacteria	Enterobacterales	Pasteurellaceae	Testudinibacter	ASV_110	0.031887	0.579649	-1.61363	No Statistically Significant
anhydromuropeptides recycling	Bacteria	Actinobacteriota	Actinobacteria	Micrococcales	Dermatophilaceae	Austwickia	ASV_60	0.0320369	0.579649	-1.08839	No Statistically Significant
sulfate reduction I (assimilatory)	Bacteria	Proteobacteria	Gammaproteobacteria	Enterobacterales	Pasteurellaceae	Testudinibacter	ASV_110	0.0315378	0.579649	-1.63695	No Statistically Significant
superpathway of thiamin diphosphate biosynthesis I	Bacteria	Proteobacteria	Gammaproteobacteria	Enterobacterales	Vibrionaceae	Vibrio	ASV_468	0.0316851	0.579649	-0.801317	No Statistically Significant
tRNA charging	Bacteria	Proteobacteria	Gammaproteobacteria	Enterobacterales	Pasteurellaceae	Testudinibacter	ASV_110	0.031887	0.579649	-1.61363	No Statistically Significant
(5Z)-dodec-5-enoate biosynthesis	Bacteria	Proteobacteria	Gammaproteobacteria	Enterobacterales	Pasteurellaceae	Testudinibacter	ASV_110	0.0321044	0.580052	-1.67324	No Statistically Significant
superpathway of N-acetylglucosamine, N-acetylmannosamine and N-acetylneuraminate degradation	Bacteria	Actinobacteriota	Actinobacteria	Micrococcales	Dermatophilaceae	Austwickia	ASV_60	0.0325136	0.583367	-0.870822	No Statistically Significant
superpathway of hexitol degradation (bacteria)	Bacteria	Actinobacteriota	Actinobacteria	Micrococcales	Dermatophilaceae	Austwickia	ASV_60	0.032514	0.583367	-1.08035	No Statistically Significant
peptidoglycan biosynthesis II (staphylococci)	Bacteria	Proteobacteria	Gammaproteobacteria	Enterobacterales	Vibrionaceae	Vibrio	ASV_18	0.0324712	0.583367	-1.40443	No Statistically Significant
glycogen degradation II (eukaryotic)	Bacteria	Proteobacteria	Gammaproteobacteria	Enterobacterales	Idiomarinaceae	Aliidiomarina	ASV_21	0.0324048	0.583367	-1.16817	No Statistically Significant
superpathway of tetrahydrofolate biosynthesis	Bacteria	Proteobacteria	Gammaproteobacteria	Enterobacterales	Pasteurellaceae	Testudinibacter	ASV_110	0.0323348	0.583367	-1.59014	No Statistically Significant
L-tryptophan biosynthesis	Bacteria	Proteobacteria	Gammaproteobacteria	Enterobacterales	Pasteurellaceae	Testudinibacter	ASV_110	0.0324041	0.583367	-1.62698	No Statistically Significant
4-hydroxyphenylacetate degradation	Bacteria	Proteobacteria	Gammaproteobacteria	Pseudomonadales	Marinomonadaceae	Marinomonas	ASV_15	0.0334475	0.586569	-0.990383	No Statistically Significant
coenzyme A biosynthesis I	Bacteria	Proteobacteria	Gammaproteobacteria	Enterobacterales	Pasteurellaceae	Testudinibacter	ASV_110	0.0331218	0.586569	-1.67599	No Statistically Significant
superpathway of aromatic amino acid biosynthesis	Bacteria	Proteobacteria	Gammaproteobacteria	Enterobacterales	Pasteurellaceae	Testudinibacter	ASV_110	0.033607	0.586569	-1.62775	No Statistically Significant
L-lysine biosynthesis I	Bacteria	Proteobacteria	Gammaproteobacteria	Enterobacterales	Pasteurellaceae	Testudinibacter	ASV_110	0.0336394	0.586569	-1.58967	No Statistically Significant
superpathway of fatty acid biosynthesis initiation (E. coli)	Bacteria	Proteobacteria	Gammaproteobacteria	Enterobacterales	Pasteurellaceae	Testudinibacter	ASV_110	0.0333098	0.586569	-1.63954	No Statistically Significant
mixed acid fermentation	Bacteria	Proteobacteria	Gammaproteobacteria	Enterobacterales	Pasteurellaceae	Testudinibacter	ASV_110	0.0336394	0.586569	-1.58967	No Statistically Significant
L-histidine biosynthesis	Bacteria	Proteobacteria	Gammaproteobacteria	Enterobacterales	Pasteurellaceae	Testudinibacter	ASV_110	0.0327659	0.586569	-1.61969	No Statistically Significant
superpathway of S-adenosyl-L-methionine biosynthesis	Bacteria	Proteobacteria	Gammaproteobacteria	Enterobacterales	Pasteurellaceae	Testudinibacter	ASV_110	0.0332349	0.586569	-1.6145	No Statistically Significant
superpathway of phospholipid biosynthesis I (bacteria)	Bacteria	Proteobacteria	Gammaproteobacteria	Enterobacterales	Vibrionaceae	Vibrio	ASV_468	0.0331997	0.586569	-0.966451	No Statistically Significant
superpathway of polyamine biosynthesis II	Bacteria	Proteobacteria	Gammaproteobacteria	Enterobacterales	Vibrionaceae	Vibrio	ASV_9	0.0334521	0.586569	0.733865	No Statistically Significant
L-lysine biosynthesis II	Bacteria	Actinobacteriota	Actinobacteria	Micrococcales	Dermatophilaceae	Austwickia	ASV_60	0.0334958	0.586569	-1.04609	No Statistically Significant
CDP-diacylglycerol biosynthesis I	Bacteria	Proteobacteria	Gammaproteobacteria	Enterobacterales	Vibrionaceae	Vibrio	ASV_468	0.0331997	0.586569	-0.966451	No Statistically Significant
cis-vaccenate biosynthesis	Bacteria	Proteobacteria	Gammaproteobacteria	Enterobacterales	Pasteurellaceae	Testudinibacter	ASV_110	0.0330719	0.586569	-1.59948	No Statistically Significant
superpathway of phenylethylamine degradation	Bacteria	Proteobacteria	Gammaproteobacteria	Enterobacterales	Vibrionaceae	Vibrio	ASV_20	0.0329452	0.586569	-0.877588	No Statistically Significant
5-aminoimidazole ribonucleotide biosynthesis I	Bacteria	Proteobacteria	Gammaproteobacteria	Enterobacterales	Pasteurellaceae	Testudinibacter	ASV_110	0.0333826	0.586569	-1.63793	No Statistically Significant
superpathway of guanosine nucleotides de novo biosynthesis II	Bacteria	Proteobacteria	Gammaproteobacteria	Enterobacterales	Pasteurellaceae	Testudinibacter	ASV_110	0.0332928	0.586569	-1.59748	No Statistically Significant
superpathway of 2,3-butanediol biosynthesis	Bacteria	Actinobacteriota	Actinobacteria	Micrococcales	Dermatophilaceae	Austwickia	ASV_60	0.0333994	0.586569	-0.756985	No Statistically Significant
superpathway of polyamine biosynthesis III	Bacteria	Proteobacteria	Gammaproteobacteria	Enterobacterales	Vibrionaceae	Vibrio	ASV_468	0.0336295	0.586569	-0.795226	No Statistically Significant
pyruvate fermentation to acetone	Bacteria	Proteobacteria	Gammaproteobacteria	Enterobacterales	Vibrionaceae	Vibrio	ASV_9	0.0332805	0.586569	0.813227	No Statistically Significant
superpathway of L-tryptophan biosynthesis	Bacteria	Firmicutes	Bacilli	Lactobacillales	Streptococcaceae	Lactococcus	ASV_69	0.0330416	0.586569	-1.44555	No Statistically Significant
thiamin salvage II	Bacteria	Proteobacteria	Gammaproteobacteria	Enterobacterales	Pasteurellaceae	Testudinibacter	ASV_110	0.0330371	0.586569	-1.61416	No Statistically Significant
superpathway of pyrimidine nucleobases salvage	Bacteria	Proteobacteria	Gammaproteobacteria	Enterobacterales	Pasteurellaceae	Testudinibacter	ASV_110	0.0333826	0.586569	-1.63793	No Statistically Significant
superpathway of adenosine nucleotides de novo biosynthesis I	Bacteria	Proteobacteria	Gammaproteobacteria	Enterobacterales	Pasteurellaceae	Testudinibacter	ASV_110	0.0335821	0.586569	-1.63472	No Statistically Significant
aromatic biogenic amine degradation (bacteria)	Bacteria	Proteobacteria	Gammaproteobacteria	Enterobacterales	Vibrionaceae	Vibrio	ASV_7	0.033267	0.586569	0.697208	No Statistically Significant
CDP-diacylglycerol biosynthesis II	Bacteria	Proteobacteria	Gammaproteobacteria	Enterobacterales	Vibrionaceae	Vibrio	ASV_468	0.0331997	0.586569	-0.966451	No Statistically Significant
fatty acid elongation -- saturated	Bacteria	Proteobacteria	Gammaproteobacteria	Enterobacterales	Vibrionaceae	Vibrio	ASV_468	0.0337259	0.587415	-0.990507	No Statistically Significant
superpathway of &beta;-D-glucuronide and D-glucuronate degradation	Bacteria	Proteobacteria	Gammaproteobacteria	Enterobacterales	Pasteurellaceae	Testudinibacter	ASV_110	0.0338264	0.588503	-1.56358	No Statistically Significant
L-lysine biosynthesis III	Bacteria	Proteobacteria	Gammaproteobacteria	Enterobacterales	Pasteurellaceae	Testudinibacter	ASV_110	0.033949	0.589603	-1.62902	No Statistically Significant
methyl ketone biosynthesis	Bacteria	Proteobacteria	Alphaproteobacteria	Sphingomonadales	Sphingomonadaceae	Sphingomonas	ASV_23	0.0339657	0.589603	1.46056	No Statistically Significant
heme biosynthesis II (anaerobic)	Bacteria	Proteobacteria	Gammaproteobacteria	Enterobacterales	Pasteurellaceae	Testudinibacter	ASV_110	0.0341244	0.591693	-1.68026	No Statistically Significant
anhydromuropeptides recycling	Bacteria	Proteobacteria	Gammaproteobacteria	Enterobacterales	Vibrionaceae	Vibrio	ASV_468	0.0341958	0.592268	-0.970406	No Statistically Significant
pyrimidine deoxyribonucleotides de novo biosynthesis I	Bacteria	Proteobacteria	Gammaproteobacteria	Enterobacterales	Pasteurellaceae	Testudinibacter	ASV_110	0.0343616	0.593812	-1.49714	No Statistically Significant
superpathway of pyrimidine deoxyribonucleotides de novo biosynthesis (E. coli)	Bacteria	Proteobacteria	Gammaproteobacteria	Enterobacterales	Pasteurellaceae	Testudinibacter	ASV_110	0.0343616	0.593812	-1.49714	No Statistically Significant
fatty acid elongation -- saturated	Bacteria	Proteobacteria	Gammaproteobacteria	Enterobacterales	Pasteurellaceae	Testudinibacter	ASV_110	0.0351444	0.60037	-1.65775	No Statistically Significant
superpathway of N-acetylneuraminate degradation	Bacteria	Actinobacteriota	Actinobacteria	Micrococcales	Dermatophilaceae	Austwickia	ASV_60	0.0351676	0.60037	-1.03951	No Statistically Significant
formaldehyde assimilation I (serine pathway)	Bacteria	Proteobacteria	Gammaproteobacteria	Enterobacterales	Vibrionaceae	Vibrio	ASV_9	0.0347954	0.60037	1.42802	No Statistically Significant
superpathway of L-methionine biosynthesis (transsulfuration)	Bacteria	Proteobacteria	Gammaproteobacteria	Enterobacterales	Pasteurellaceae	Testudinibacter	ASV_110	0.0351144	0.60037	-1.60392	No Statistically Significant
ubiquinol-7 biosynthesis (prokaryotic)	Bacteria	Proteobacteria	Gammaproteobacteria	Enterobacterales	Pasteurellaceae	Testudinibacter	ASV_110	0.0351386	0.60037	-1.60818	No Statistically Significant
ubiquinol-9 biosynthesis (prokaryotic)	Bacteria	Proteobacteria	Gammaproteobacteria	Enterobacterales	Pasteurellaceae	Testudinibacter	ASV_110	0.0351386	0.60037	-1.60818	No Statistically Significant
ubiquinol-10 biosynthesis (prokaryotic)	Bacteria	Proteobacteria	Gammaproteobacteria	Enterobacterales	Pasteurellaceae	Testudinibacter	ASV_110	0.0351386	0.60037	-1.60818	No Statistically Significant
ubiquinol-8 biosynthesis (prokaryotic)	Bacteria	Proteobacteria	Gammaproteobacteria	Enterobacterales	Pasteurellaceae	Testudinibacter	ASV_110	0.0351386	0.60037	-1.60818	No Statistically Significant
cob(II)yrinate a,c-diamide biosynthesis II (late cobalt incorporation)	Bacteria	Proteobacteria	Gammaproteobacteria	Enterobacterales	Vibrionaceae	Vibrio	ASV_9	0.0350481	0.60037	0.929548	No Statistically Significant
6-hydroxymethyl-dihydropterin diphosphate biosynthesis III (Chlamydia)	Bacteria	Proteobacteria	Gammaproteobacteria	Enterobacterales	Vibrionaceae	Vibrio	ASV_468	0.0351247	0.60037	-0.969197	No Statistically Significant
oleate biosynthesis IV (anaerobic)	Bacteria	Proteobacteria	Gammaproteobacteria	Enterobacterales	Pasteurellaceae	Testudinibacter	ASV_110	0.0350085	0.60037	-1.61645	No Statistically Significant
superpathway of L-methionine biosynthesis (by sulfhydrylation)	Bacteria	Actinobacteriota	Actinobacteria	Micrococcales	Dermatophilaceae	Austwickia	ASV_60	0.0353151	0.600492	-1.07336	No Statistically Significant
peptidoglycan biosynthesis V (&beta;-lactam resistance)	Bacteria	Proteobacteria	Gammaproteobacteria	Pseudomonadales	Marinomonadaceae	Marinomonas	ASV_15	0.0353299	0.600492	-1.04477	No Statistically Significant
taxadiene biosynthesis (engineered)	Bacteria	Actinobacteriota	Actinobacteria	Micrococcales	Dermatophilaceae	Austwickia	ASV_60	0.0353148	0.600492	-1.14037	No Statistically Significant
ADP-L-glycero-&beta;-D-manno-heptose biosynthesis	Bacteria	Proteobacteria	Gammaproteobacteria	Enterobacterales	Pasteurellaceae	Testudinibacter	ASV_110	0.0352835	0.600492	-1.64621	No Statistically Significant
thiazole biosynthesis II (Bacillus)	Bacteria	Actinobacteriota	Actinobacteria	Micrococcales	Dermatophilaceae	Austwickia	ASV_60	0.0353831	0.600737	-1.08337	No Statistically Significant
glycogen degradation I (bacterial)	Bacteria	Proteobacteria	Gammaproteobacteria	Enterobacterales	Pasteurellaceae	Testudinibacter	ASV_110	0.035615	0.601537	-1.66412	No Statistically Significant
L-isoleucine biosynthesis I (from threonine)	Bacteria	Proteobacteria	Gammaproteobacteria	Enterobacterales	Vibrionaceae	Catenococcus	ASV_17	0.0356915	0.601537	0.747195	No Statistically Significant
urate biosynthesis/inosine 5'-phosphate degradation	Bacteria	Proteobacteria	Gammaproteobacteria	Enterobacterales	Pasteurellaceae	Testudinibacter	ASV_110	0.0357022	0.601537	-1.64063	No Statistically Significant
adenosine deoxyribonucleotides de novo biosynthesis II	Bacteria	Proteobacteria	Gammaproteobacteria	Enterobacterales	Pasteurellaceae	Testudinibacter	ASV_110	0.0355855	0.601537	-1.62565	No Statistically Significant
guanosine deoxyribonucleotides de novo biosynthesis II	Bacteria	Proteobacteria	Gammaproteobacteria	Enterobacterales	Pasteurellaceae	Testudinibacter	ASV_110	0.0355855	0.601537	-1.62565	No Statistically Significant
superpathway of ubiquinol-8 biosynthesis (prokaryotic)	Bacteria	Proteobacteria	Gammaproteobacteria	Enterobacterales	Pasteurellaceae	Testudinibacter	ASV_110	0.0356153	0.601537	-1.59921	No Statistically Significant
L-valine biosynthesis	Bacteria	Proteobacteria	Gammaproteobacteria	Enterobacterales	Vibrionaceae	Catenococcus	ASV_17	0.0356915	0.601537	0.747195	No Statistically Significant
formaldehyde assimilation I (serine pathway)	Bacteria	Proteobacteria	Gammaproteobacteria	Enterobacterales	Vibrionaceae	Vibrio	ASV_36	0.0357761	0.602127	2.41546	No Statistically Significant
superpathway of chorismate metabolism	Bacteria	Proteobacteria	Gammaproteobacteria	Pseudomonadales	Marinomonadaceae	Marinomonas	ASV_15	0.0361636	0.606672	-0.923729	No Statistically Significant
superpathway of &beta;-D-glucuronide and D-glucuronate degradation	Bacteria	Proteobacteria	Gammaproteobacteria	Enterobacterales	Vibrionaceae	Vibrio	ASV_9	0.0361181	0.606672	0.677059	No Statistically Significant
hexitol fermentation to lactate, formate, ethanol and acetate	Bacteria	Proteobacteria	Gammaproteobacteria	Enterobacterales	Vibrionaceae	Vibrio	ASV_468	0.0361535	0.606672	-0.776694	No Statistically Significant
gondoate biosynthesis (anaerobic)	Bacteria	Proteobacteria	Gammaproteobacteria	Enterobacterales	Vibrionaceae	Catenococcus	ASV_17	0.0362483	0.607434	0.754103	No Statistically Significant
D-galactarate degradation I	Bacteria	Proteobacteria	Gammaproteobacteria	Enterobacterales	Vibrionaceae	Vibrio	ASV_1	0.0363672	0.607454	1.27148	No Statistically Significant
superpathway of D-glucarate and D-galactarate degradation	Bacteria	Proteobacteria	Gammaproteobacteria	Enterobacterales	Vibrionaceae	Vibrio	ASV_1	0.0363672	0.607454	1.27148	No Statistically Significant
mevalonate pathway I	Bacteria	Actinobacteriota	Actinobacteria	Micrococcales	Dermatophilaceae	Austwickia	ASV_60	0.0363271	0.607454	-1.00448	No Statistically Significant
CDP-diacylglycerol biosynthesis I	Bacteria	Proteobacteria	Gammaproteobacteria	Enterobacterales	Pasteurellaceae	Testudinibacter	ASV_110	0.0366306	0.610536	-1.78442	No Statistically Significant
CDP-diacylglycerol biosynthesis II	Bacteria	Proteobacteria	Gammaproteobacteria	Enterobacterales	Pasteurellaceae	Testudinibacter	ASV_110	0.0366306	0.610536	-1.78442	No Statistically Significant
peptidoglycan biosynthesis II (staphylococci)	Bacteria	Proteobacteria	Gammaproteobacteria	Enterobacterales	Pseudoalteromonadaceae	Pseudoalteromonas	ASV_55	0.0367725	0.611726	-1.49495	No Statistically Significant
peptidoglycan maturation (meso-diaminopimelate containing)	Bacteria	Actinobacteriota	Actinobacteria	Micrococcales	Dermatophilaceae	Austwickia	ASV_60	0.036781	0.611726	-1.17081	No Statistically Significant
hexitol fermentation to lactate, formate, ethanol and acetate	Bacteria	Actinobacteriota	Actinobacteria	Micrococcales	Dermatophilaceae	Austwickia	ASV_60	0.0368516	0.612243	-1.06987	No Statistically Significant
purine nucleobases degradation I (anaerobic)	Bacteria	Proteobacteria	Gammaproteobacteria	Enterobacterales	Pseudoalteromonadaceae	Pseudoalteromonas	ASV_33	0.0369038	0.612453	-0.975777	No Statistically Significant
chlorophyllide a biosynthesis I (aerobic, light-dependent)	Bacteria	Proteobacteria	Gammaproteobacteria	Enterobacterales	Idiomarinaceae	Aliidiomarina	ASV_21	0.0370496	0.612901	-1.16515	No Statistically Significant
NAD biosynthesis II (from tryptophan)	Bacteria	Proteobacteria	Gammaproteobacteria	Enterobacterales	Vibrionaceae	Vibrio	ASV_26	0.0370218	0.612901	-1.26562	No Statistically Significant
starch degradation V	Bacteria	Proteobacteria	Gammaproteobacteria	Enterobacterales	Pasteurellaceae	Testudinibacter	ASV_110	0.0370044	0.612901	-1.66157	No Statistically Significant
purine nucleobases degradation I (anaerobic)	Bacteria	Proteobacteria	Gammaproteobacteria	Pseudomonadales	Marinomonadaceae	Marinomonas	ASV_15	0.0371598	0.613338	-1.04742	No Statistically Significant
formaldehyde assimilation I (serine pathway)	Bacteria	Proteobacteria	Alphaproteobacteria	Sphingomonadales	Sphingomonadaceae	Sphingomonas	ASV_23	0.0371948	0.613338	2.10964	No Statistically Significant
glycerol degradation to butanol	Bacteria	Proteobacteria	Gammaproteobacteria	Pseudomonadales	Marinomonadaceae	Marinomonas	ASV_15	0.0371543	0.613338	-0.858054	No Statistically Significant
methanol oxidation to carbon dioxide	Bacteria	Proteobacteria	Gammaproteobacteria	Enterobacterales	Pseudoalteromonadaceae	Pseudoalteromonas	ASV_34	0.0372615	0.613784	-0.716533	No Statistically Significant
L-methionine biosynthesis III	Bacteria	Actinobacteriota	Actinobacteria	Micrococcales	Dermatophilaceae	Austwickia	ASV_60	0.0373427	0.613828	-1.12775	No Statistically Significant
L-isoleucine biosynthesis III	Bacteria	Proteobacteria	Gammaproteobacteria	Enterobacterales	Pasteurellaceae	Testudinibacter	ASV_110	0.0373831	0.613828	-1.65585	No Statistically Significant
TCA cycle VII (acetate-producers)	Bacteria	Proteobacteria	Gammaproteobacteria	Enterobacterales	Vibrionaceae	Vibrio	ASV_20	0.0373614	0.613828	-1.82992	No Statistically Significant
gondoate biosynthesis (anaerobic)	Bacteria	Proteobacteria	Gammaproteobacteria	Enterobacterales	Pasteurellaceae	Testudinibacter	ASV_110	0.0375032	0.615148	-1.60391	No Statistically Significant
stearate biosynthesis II (bacteria and plants)	Bacteria	Proteobacteria	Gammaproteobacteria	Enterobacterales	Vibrionaceae	Vibrio	ASV_468	0.0376678	0.617193	-0.971974	No Statistically Significant
superpathway of glycol metabolism and degradation	Bacteria	Proteobacteria	Gammaproteobacteria	Enterobacterales	Pseudoalteromonadaceae	Pseudoalteromonas	ASV_33	0.0378023	0.618089	-0.730014	No Statistically Significant
D-fructuronate degradation	Bacteria	Actinobacteriota	Actinobacteria	Micrococcales	Dermatophilaceae	Austwickia	ASV_60	0.0378022	0.618089	-0.815854	No Statistically Significant
superpathway of ubiquinol-8 biosynthesis (prokaryotic)	Bacteria	Actinobacteriota	Actinobacteria	Micrococcales	Dermatophilaceae	Austwickia	ASV_60	0.0380008	0.62068	-0.721438	No Statistically Significant
superpathway of (Kdo)2-lipid A biosynthesis	Bacteria	Actinobacteriota	Actinobacteria	Micrococcales	Dermatophilaceae	Austwickia	ASV_60	0.0381781	0.622481	-0.641917	No Statistically Significant
formaldehyde assimilation II (RuMP Cycle)	Bacteria	Proteobacteria	Gammaproteobacteria	Enterobacterales	Pseudoalteromonadaceae	Pseudoalteromonas	ASV_34	0.0381915	0.622481	-2.23884	No Statistically Significant
N10-formyl-tetrahydrofolate biosynthesis	Bacteria	Proteobacteria	Gammaproteobacteria	Enterobacterales	Vibrionaceae	Vibrio	ASV_468	0.0384487	0.625357	-0.792051	No Statistically Significant
superpathway of &beta;-D-glucuronide and D-glucuronate degradation	Bacteria	Actinobacteriota	Actinobacteria	Micrococcales	Dermatophilaceae	Austwickia	ASV_60	0.0384129	0.625357	-0.715662	No Statistically Significant
superpathway of branched amino acid biosynthesis	Bacteria	Proteobacteria	Gammaproteobacteria	Enterobacterales	Pasteurellaceae	Testudinibacter	ASV_110	0.0400058	0.626215	-1.63868	No Statistically Significant
coenzyme A biosynthesis I	Bacteria	Proteobacteria	Gammaproteobacteria	Enterobacterales	Vibrionaceae	Vibrio	ASV_468	0.0424244	0.626215	-0.773518	No Statistically Significant
adenosylcobalamin salvage from cobinamide I	Bacteria	Proteobacteria	Gammaproteobacteria	Enterobacterales	Vibrionaceae	Vibrio	ASV_468	0.0424244	0.626215	-0.773518	No Statistically Significant
D-galacturonate degradation I	Bacteria	Firmicutes	Bacilli	Lactobacillales	Streptococcaceae	Streptococcus	ASV_3	0.0417261	0.626215	0.770119	No Statistically Significant
superpathway of N-acetylglucosamine, N-acetylmannosamine and N-acetylneuraminate degradation	Bacteria	Proteobacteria	Gammaproteobacteria	Enterobacterales	Vibrionaceae	Vibrio	ASV_468	0.0411332	0.626215	-0.747987	No Statistically Significant
heme biosynthesis I (aerobic)	Bacteria	Proteobacteria	Gammaproteobacteria	Enterobacterales	Vibrionaceae	Vibrio	ASV_468	0.0390327	0.626215	-0.773307	No Statistically Significant
L-histidine biosynthesis	Bacteria	Proteobacteria	Gammaproteobacteria	Enterobacterales	Vibrionaceae	Vibrio	ASV_468	0.0424244	0.626215	-0.773518	No Statistically Significant
L-isoleucine biosynthesis I (from threonine)	Bacteria	Proteobacteria	Gammaproteobacteria	Enterobacterales	Pasteurellaceae	Testudinibacter	ASV_110	0.0412641	0.626215	-1.66997	No Statistically Significant
superpathway of (Kdo)2-lipid A biosynthesis	Bacteria	Proteobacteria	Gammaproteobacteria	Enterobacterales	Vibrionaceae	Vibrio	ASV_468	0.0424244	0.626215	-0.773518	No Statistically Significant
L-leucine degradation I	Bacteria	Proteobacteria	Gammaproteobacteria	Enterobacterales	Vibrionaceae	Vibrio	ASV_468	0.0412639	0.626215	-0.742332	No Statistically Significant
lipid IVA biosynthesis	Bacteria	Proteobacteria	Gammaproteobacteria	Enterobacterales	Vibrionaceae	Vibrio	ASV_468	0.0424244	0.626215	-0.773518	No Statistically Significant
methylerythritol phosphate pathway I	Bacteria	Proteobacteria	Gammaproteobacteria	Enterobacterales	Vibrionaceae	Vibrio	ASV_468	0.0424244	0.626215	-0.773518	No Statistically Significant
superpathway of (R,R)-butanediol biosynthesis	Bacteria	Proteobacteria	Gammaproteobacteria	Enterobacterales	Pseudoalteromonadaceae	Pseudoalteromonas	ASV_33	0.0411038	0.626215	-1.40699	No Statistically Significant
purine nucleobases degradation I (anaerobic)	Bacteria	Proteobacteria	Gammaproteobacteria	Enterobacterales	Idiomarinaceae	Aliidiomarina	ASV_21	0.0413741	0.626215	-1.37672	No Statistically Significant
adenosylcobalamin biosynthesis II (late cobalt incorporation)	Bacteria	Proteobacteria	Gammaproteobacteria	Enterobacterales	Idiomarinaceae	Aliidiomarina	ASV_21	0.0399295	0.626215	-1.60478	No Statistically Significant
incomplete reductive TCA cycle	Bacteria	Proteobacteria	Gammaproteobacteria	Pseudomonadales	Marinomonadaceae	Marinomonas	ASV_53	0.0415016	0.626215	-0.644438	No Statistically Significant
phosphopantothenate biosynthesis I	Bacteria	Proteobacteria	Gammaproteobacteria	Enterobacterales	Vibrionaceae	Vibrio	ASV_468	0.0424244	0.626215	-0.773518	No Statistically Significant
pantothenate and coenzyme A biosynthesis I	Bacteria	Proteobacteria	Gammaproteobacteria	Enterobacterales	Vibrionaceae	Vibrio	ASV_468	0.0424244	0.626215	-0.773518	No Statistically Significant
pentose phosphate pathway	Bacteria	Proteobacteria	Gammaproteobacteria	Enterobacterales	Pasteurellaceae	Testudinibacter	ASV_110	0.0386184	0.626215	-1.86175	No Statistically Significant
pentose phosphate pathway	Bacteria	Proteobacteria	Gammaproteobacteria	Enterobacterales	Vibrionaceae	Vibrio	ASV_468	0.040729	0.626215	-0.828612	No Statistically Significant
peptidoglycan biosynthesis I (meso-diaminopimelate containing)	Bacteria	Proteobacteria	Gammaproteobacteria	Enterobacterales	Vibrionaceae	Vibrio	ASV_468	0.0424244	0.626215	-0.773518	No Statistically Significant
superpathway of polyamine biosynthesis II	Bacteria	Proteobacteria	Gammaproteobacteria	Enterobacterales	Vibrionaceae	Vibrio	ASV_7	0.0386485	0.626215	0.483271	No Statistically Significant
polyisoprenoid biosynthesis (E. coli)	Bacteria	Proteobacteria	Gammaproteobacteria	Enterobacterales	Vibrionaceae	Vibrio	ASV_468	0.0412639	0.626215	-0.742332	No Statistically Significant
ppGpp biosynthesis	Bacteria	Proteobacteria	Gammaproteobacteria	Enterobacterales	Vibrionaceae	Vibrio	ASV_468	0.0424244	0.626215	-0.773518	No Statistically Significant
superpathway of histidine, purine, and pyrimidine biosynthesis	Bacteria	Proteobacteria	Gammaproteobacteria	Enterobacterales	Vibrionaceae	Vibrio	ASV_468	0.0424244	0.626215	-0.773518	No Statistically Significant
CMP-3-deoxy-D-manno-octulosonate biosynthesis I	Bacteria	Proteobacteria	Gammaproteobacteria	Enterobacterales	Vibrionaceae	Vibrio	ASV_468	0.0424244	0.626215	-0.773518	No Statistically Significant
superpathway of L-isoleucine biosynthesis I	Bacteria	Proteobacteria	Gammaproteobacteria	Enterobacterales	Pasteurellaceae	Testudinibacter	ASV_110	0.0397943	0.626215	-1.67672	No Statistically Significant
aerobic respiration I (cytochrome c)	Bacteria	Proteobacteria	Gammaproteobacteria	Enterobacterales	Vibrionaceae	Vibrio	ASV_468	0.0411517	0.626215	-0.955067	No Statistically Significant
urea cycle	Bacteria	Proteobacteria	Gammaproteobacteria	Pseudomonadales	Marinomonadaceae	Marinomonas	ASV_53	0.040412	0.626215	-0.644906	No Statistically Significant
L-histidine degradation II	Bacteria	Proteobacteria	Gammaproteobacteria	Enterobacterales	Vibrionaceae	Vibrio	ASV_20	0.0394428	0.626215	-1.32452	No Statistically Significant
pyruvate fermentation to acetate and lactate II	Bacteria	Proteobacteria	Gammaproteobacteria	Enterobacterales	Vibrionaceae	Vibrio	ASV_468	0.0424244	0.626215	-0.773518	No Statistically Significant
L-isoleucine biosynthesis II	Bacteria	Proteobacteria	Gammaproteobacteria	Enterobacterales	Vibrionaceae	Catenococcus	ASV_17	0.0386655	0.626215	0.727983	No Statistically Significant
superpathway of geranylgeranyl diphosphate biosynthesis II (via MEP)	Bacteria	Proteobacteria	Gammaproteobacteria	Enterobacterales	Vibrionaceae	Vibrio	ASV_468	0.0411332	0.626215	-0.747987	No Statistically Significant
toluene degradation III (aerobic) (via p-cresol)	Bacteria	Proteobacteria	Alphaproteobacteria	Sphingomonadales	Sphingomonadaceae	Sphingomonas	ASV_23	0.0389513	0.626215	1.59809	No Statistically Significant
tetrapyrrole biosynthesis I (from glutamate)	Bacteria	Proteobacteria	Gammaproteobacteria	Enterobacterales	Vibrionaceae	Vibrio	ASV_468	0.0424244	0.626215	-0.773518	No Statistically Significant
peptidoglycan biosynthesis II (staphylococci)	Bacteria	Firmicutes	Bacilli	Lactobacillales			ASV_19	0.0395816	0.626215	-1.77547	No Statistically Significant
adenosylcobalamin biosynthesis from cobyrinate a,c-diamide I	Bacteria	Proteobacteria	Gammaproteobacteria	Enterobacterales	Vibrionaceae	Vibrio	ASV_468	0.0424244	0.626215	-0.773518	No Statistically Significant
ethylmalonyl-CoA pathway	Bacteria	Proteobacteria	Gammaproteobacteria	Enterobacterales	Vibrionaceae	Vibrio	ASV_7	0.0412534	0.626215	0.763083	No Statistically Significant
2-methylcitrate cycle II	Bacteria	Proteobacteria	Gammaproteobacteria	Enterobacterales	Vibrionaceae	Vibrio	ASV_468	0.0424244	0.626215	-0.773518	No Statistically Significant
superpathway of menaquinol-7 biosynthesis	Bacteria	Proteobacteria	Gammaproteobacteria	Enterobacterales	Vibrionaceae	Vibrio	ASV_468	0.0424244	0.626215	-0.773518	No Statistically Significant
superpathway of menaquinol-9 biosynthesis	Bacteria	Proteobacteria	Gammaproteobacteria	Enterobacterales	Vibrionaceae	Aliivibrio	ASV_27	0.040955	0.626215	1.01552	No Statistically Significant
superpathway of menaquinol-9 biosynthesis	Bacteria	Proteobacteria	Gammaproteobacteria	Enterobacterales	Vibrionaceae	Vibrio	ASV_9	0.0415435	0.626215	0.922374	No Statistically Significant
superpathway of menaquinol-6 biosynthesis I	Bacteria	Proteobacteria	Gammaproteobacteria	Enterobacterales	Vibrionaceae	Aliivibrio	ASV_27	0.040955	0.626215	1.01552	No Statistically Significant
superpathway of menaquinol-6 biosynthesis I	Bacteria	Proteobacteria	Gammaproteobacteria	Enterobacterales	Vibrionaceae	Vibrio	ASV_9	0.0410327	0.626215	0.925876	No Statistically Significant
superpathway of demethylmenaquinol-6 biosynthesis I	Bacteria	Proteobacteria	Gammaproteobacteria	Enterobacterales	Vibrionaceae	Aliivibrio	ASV_27	0.0404794	0.626215	1.01491	No Statistically Significant
superpathway of demethylmenaquinol-6 biosynthesis I	Bacteria	Proteobacteria	Gammaproteobacteria	Enterobacterales	Vibrionaceae	Vibrio	ASV_9	0.0388044	0.626215	0.957247	No Statistically Significant
superpathway of demethylmenaquinol-9 biosynthesis	Bacteria	Proteobacteria	Gammaproteobacteria	Enterobacterales	Vibrionaceae	Aliivibrio	ASV_27	0.0404794	0.626215	1.01491	No Statistically Significant
superpathway of demethylmenaquinol-9 biosynthesis	Bacteria	Proteobacteria	Gammaproteobacteria	Enterobacterales	Vibrionaceae	Vibrio	ASV_9	0.0388044	0.626215	0.957247	No Statistically Significant
superpathway of phylloquinol biosynthesis	Bacteria	Proteobacteria	Gammaproteobacteria	Enterobacterales	Vibrionaceae	Vibrio	ASV_468	0.0412639	0.626215	-0.742332	No Statistically Significant
superpathway of menaquinol-10 biosynthesis	Bacteria	Proteobacteria	Gammaproteobacteria	Enterobacterales	Vibrionaceae	Aliivibrio	ASV_27	0.040955	0.626215	1.01552	No Statistically Significant
superpathway of menaquinol-10 biosynthesis	Bacteria	Proteobacteria	Gammaproteobacteria	Enterobacterales	Vibrionaceae	Vibrio	ASV_9	0.0410327	0.626215	0.925876	No Statistically Significant
superpathay of heme biosynthesis from glutamate	Bacteria	Proteobacteria	Gammaproteobacteria	Enterobacterales	Vibrionaceae	Vibrio	ASV_468	0.0424244	0.626215	-0.773518	No Statistically Significant
5-aminoimidazole ribonucleotide biosynthesis II	Bacteria	Proteobacteria	Gammaproteobacteria	Enterobacterales	Vibrionaceae	Vibrio	ASV_468	0.0424244	0.626215	-0.773518	No Statistically Significant
inosine-5'-phosphate biosynthesis I	Bacteria	Proteobacteria	Gammaproteobacteria	Enterobacterales	Vibrionaceae	Vibrio	ASV_468	0.0424244	0.626215	-0.773518	No Statistically Significant
superpathway of guanosine nucleotides de novo biosynthesis II	Bacteria	Proteobacteria	Gammaproteobacteria	Enterobacterales	Vibrionaceae	Vibrio	ASV_468	0.0424244	0.626215	-0.773518	No Statistically Significant
S-adenosyl-L-methionine cycle I	Bacteria	Proteobacteria	Gammaproteobacteria	Enterobacterales	Pasteurellaceae	Testudinibacter	ASV_110	0.0386364	0.626215	-1.65537	No Statistically Significant
chorismate biosynthesis from 3-dehydroquinate	Bacteria	Proteobacteria	Gammaproteobacteria	Enterobacterales	Vibrionaceae	Vibrio	ASV_468	0.0424244	0.626215	-0.773518	No Statistically Significant
adenosylcobalamin salvage from cobinamide II	Bacteria	Proteobacteria	Gammaproteobacteria	Enterobacterales	Vibrionaceae	Vibrio	ASV_468	0.0424244	0.626215	-0.773518	No Statistically Significant
superpathway of 5-aminoimidazole ribonucleotide biosynthesis	Bacteria	Proteobacteria	Gammaproteobacteria	Enterobacterales	Vibrionaceae	Vibrio	ASV_468	0.0424244	0.626215	-0.773518	No Statistically Significant
peptidoglycan biosynthesis III (mycobacteria)	Bacteria	Proteobacteria	Gammaproteobacteria	Enterobacterales	Vibrionaceae	Vibrio	ASV_468	0.0424244	0.626215	-0.773518	No Statistically Significant
UDP-N-acetylmuramoyl-pentapeptide biosynthesis II (lysine-containing)	Bacteria	Proteobacteria	Gammaproteobacteria	Enterobacterales	Vibrionaceae	Vibrio	ASV_468	0.0424244	0.626215	-0.773518	No Statistically Significant
UDP-N-acetylmuramoyl-pentapeptide biosynthesis I (meso-diaminopimelate containing)	Bacteria	Proteobacteria	Gammaproteobacteria	Enterobacterales	Vibrionaceae	Vibrio	ASV_468	0.0424244	0.626215	-0.773518	No Statistically Significant
Kdo transfer to lipid IVA III (Chlamydia)	Bacteria	Proteobacteria	Gammaproteobacteria	Enterobacterales	Vibrionaceae	Vibrio	ASV_468	0.0424244	0.626215	-0.773518	No Statistically Significant
4-deoxy-L-threo-hex-4-enopyranuronate degradation	Bacteria	Proteobacteria	Gammaproteobacteria	Enterobacterales	Vibrionaceae	Aliivibrio	ASV_27	0.0404447	0.626215	0.958141	No Statistically Significant
guanosine nucleotides degradation III	Bacteria	Proteobacteria	Gammaproteobacteria	Pseudomonadales	Marinomonadaceae	Marinomonas	ASV_15	0.0417724	0.626215	-0.938761	No Statistically Significant
queuosine biosynthesis	Bacteria	Proteobacteria	Gammaproteobacteria	Enterobacterales	Vibrionaceae	Vibrio	ASV_468	0.0424244	0.626215	-0.773518	No Statistically Significant
starch degradation V	Bacteria	Proteobacteria	Gammaproteobacteria	Enterobacterales	Vibrionaceae	Vibrio	ASV_468	0.0424244	0.626215	-0.773518	No Statistically Significant
superpathway of thiamin diphosphate biosynthesis II	Bacteria	Proteobacteria	Gammaproteobacteria	Enterobacterales	Vibrionaceae	Vibrio	ASV_468	0.0401466	0.626215	-0.733826	No Statistically Significant
thiamin salvage II	Bacteria	Proteobacteria	Gammaproteobacteria	Enterobacterales	Vibrionaceae	Vibrio	ASV_468	0.0412639	0.626215	-0.742332	No Statistically Significant
pyruvate fermentation to isobutanol (engineered)	Bacteria	Proteobacteria	Gammaproteobacteria	Enterobacterales	Pasteurellaceae	Testudinibacter	ASV_110	0.0419924	0.626215	-1.72136	No Statistically Significant
pyrimidine deoxyribonucleotide phosphorylation	Bacteria	Proteobacteria	Gammaproteobacteria	Enterobacterales	Vibrionaceae	Vibrio	ASV_468	0.0424244	0.626215	-0.773518	No Statistically Significant
superpathway of pyrimidine deoxyribonucleotides de novo biosynthesis	Bacteria	Proteobacteria	Gammaproteobacteria	Enterobacterales	Vibrionaceae	Vibrio	ASV_468	0.0424244	0.626215	-0.773518	No Statistically Significant
guanosine ribonucleotides de novo biosynthesis	Bacteria	Proteobacteria	Gammaproteobacteria	Enterobacterales	Vibrionaceae	Vibrio	ASV_468	0.0424244	0.626215	-0.773518	No Statistically Significant
superpathway of guanosine nucleotides de novo biosynthesis I	Bacteria	Proteobacteria	Gammaproteobacteria	Enterobacterales	Vibrionaceae	Vibrio	ASV_468	0.0401856	0.626215	-0.789572	No Statistically Significant
inosine-5'-phosphate biosynthesis III	Bacteria	Proteobacteria	Gammaproteobacteria	Enterobacterales	Vibrionaceae	Vibrio	ASV_468	0.0424244	0.626215	-0.773518	No Statistically Significant
myo-, chiro- and scillo-inositol degradation	Bacteria	Proteobacteria	Gammaproteobacteria	Enterobacterales	Pasteurellaceae	Testudinibacter	ASV_110	0.0395212	0.626215	-1.79899	No Statistically Significant
D-fructuronate degradation	Bacteria	Proteobacteria	Gammaproteobacteria	Enterobacterales	Pasteurellaceae	Testudinibacter	ASV_110	0.0404665	0.626215	-1.71842	No Statistically Significant
L-methionine salvage cycle III	Bacteria	Actinobacteriota	Actinobacteria	Micrococcales	Dermatophilaceae	Austwickia	ASV_60	0.0399619	0.626215	-0.481372	No Statistically Significant
methylerythritol phosphate pathway II	Bacteria	Proteobacteria	Gammaproteobacteria	Enterobacterales	Vibrionaceae	Vibrio	ASV_468	0.0424244	0.626215	-0.773518	No Statistically Significant
ADP-L-glycero-&beta;-D-manno-heptose biosynthesis	Bacteria	Proteobacteria	Gammaproteobacteria	Enterobacterales	Vibrionaceae	Vibrio	ASV_468	0.0424244	0.626215	-0.773518	No Statistically Significant
3-phenylpropanoate and 3-(3-hydroxyphenyl)propanoate degradation	Bacteria	Proteobacteria	Gammaproteobacteria	Enterobacterales	Shewanellaceae	Shewanella	ASV_11	0.040378	0.626215	1.38836	No Statistically Significant
superpathway of heme biosynthesis from uroporphyrinogen-III	Bacteria	Proteobacteria	Gammaproteobacteria	Enterobacterales	Vibrionaceae	Vibrio	ASV_468	0.0424244	0.626215	-0.773518	No Statistically Significant
tRNA processing	Bacteria	Actinobacteriota	Actinobacteria	Micrococcales	Dermatophilaceae	Austwickia	ASV_60	0.0417064	0.626215	-1.1296	No Statistically Significant
phenylacetate degradation I (aerobic)	Bacteria	Proteobacteria	Gammaproteobacteria	Enterobacterales	Vibrionaceae	Vibrio	ASV_1	0.0412434	0.626215	0.686628	No Statistically Significant
phenylacetate degradation I (aerobic)	Bacteria	Proteobacteria	Gammaproteobacteria	Enterobacterales	Vibrionaceae	Vibrio	ASV_7	0.0417219	0.626215	0.64907	No Statistically Significant
2-methylcitrate cycle I	Bacteria	Proteobacteria	Gammaproteobacteria	Enterobacterales	Vibrionaceae	Vibrio	ASV_468	0.0424244	0.626215	-0.773518	No Statistically Significant
phosphatidylglycerol biosynthesis I (plastidic)	Bacteria	Proteobacteria	Gammaproteobacteria	Enterobacterales	Pasteurellaceae	Testudinibacter	ASV_110	0.0395726	0.626215	-1.69308	No Statistically Significant
phosphatidylglycerol biosynthesis II (non-plastidic)	Bacteria	Proteobacteria	Gammaproteobacteria	Enterobacterales	Pasteurellaceae	Testudinibacter	ASV_110	0.0395726	0.626215	-1.69308	No Statistically Significant
NAD salvage pathway I	Bacteria	Proteobacteria	Gammaproteobacteria	Enterobacterales	Vibrionaceae	Vibrio	ASV_468	0.0387834	0.626215	-0.732119	No Statistically Significant
NAD biosynthesis I (from aspartate)	Bacteria	Proteobacteria	Gammaproteobacteria	Enterobacterales	Vibrionaceae	Vibrio	ASV_468	0.0424244	0.626215	-0.773518	No Statistically Significant
pyridoxal 5'-phosphate biosynthesis I	Bacteria	Proteobacteria	Gammaproteobacteria	Enterobacterales	Vibrionaceae	Vibrio	ASV_468	0.0424244	0.626215	-0.773518	No Statistically Significant
superpathway of L-serine and glycine biosynthesis I	Bacteria	Proteobacteria	Gammaproteobacteria	Enterobacterales	Vibrionaceae	Vibrio	ASV_468	0.0389084	0.626215	-0.914428	No Statistically Significant
superpathway of L-threonine biosynthesis	Bacteria	Proteobacteria	Gammaproteobacteria	Enterobacterales	Pasteurellaceae	Testudinibacter	ASV_110	0.0402407	0.626215	-1.67026	No Statistically Significant
superpathway of L-threonine biosynthesis	Bacteria	Proteobacteria	Gammaproteobacteria	Enterobacterales	Vibrionaceae	Vibrio	ASV_468	0.0393553	0.626215	-0.94237	No Statistically Significant
L-tyrosine degradation I	Bacteria	Proteobacteria	Gammaproteobacteria	Enterobacterales	Vibrionaceae	Vibrio	ASV_468	0.0424244	0.626215	-0.773518	No Statistically Significant
UDP-N-acetyl-D-glucosamine biosynthesis I	Bacteria	Proteobacteria	Gammaproteobacteria	Enterobacterales	Vibrionaceae	Vibrio	ASV_468	0.0424244	0.626215	-0.773518	No Statistically Significant
L-valine biosynthesis	Bacteria	Proteobacteria	Gammaproteobacteria	Enterobacterales	Pasteurellaceae	Testudinibacter	ASV_110	0.0412641	0.626215	-1.66997	No Statistically Significant
adenosylcobalamin biosynthesis II (late cobalt incorporation)	Bacteria	Proteobacteria	Gammaproteobacteria	Enterobacterales	Vibrionaceae	Vibrio	ASV_20	0.0425371	0.627176	-1.57552	No Statistically Significant
adenosylcobalamin biosynthesis II (late cobalt incorporation)	Bacteria	Proteobacteria	Gammaproteobacteria	Enterobacterales	Pseudoalteromonadaceae	Pseudoalteromonas	ASV_33	0.0425705	0.627176	-1.1821	No Statistically Significant
superpathway of phospholipid biosynthesis I (bacteria)	Bacteria	Proteobacteria	Gammaproteobacteria	Enterobacterales	Pasteurellaceae	Testudinibacter	ASV_110	0.0429051	0.627923	-1.69951	No Statistically Significant
ubiquinol-7 biosynthesis (prokaryotic)	Bacteria	Actinobacteriota	Actinobacteria	Micrococcales	Dermatophilaceae	Austwickia	ASV_60	0.0428779	0.627923	-0.749205	No Statistically Significant
ubiquinol-9 biosynthesis (prokaryotic)	Bacteria	Actinobacteriota	Actinobacteria	Micrococcales	Dermatophilaceae	Austwickia	ASV_60	0.0428779	0.627923	-0.749205	No Statistically Significant
ubiquinol-10 biosynthesis (prokaryotic)	Bacteria	Actinobacteriota	Actinobacteria	Micrococcales	Dermatophilaceae	Austwickia	ASV_60	0.0428779	0.627923	-0.749205	No Statistically Significant
tetrahydromethanopterin biosynthesis	Bacteria	Proteobacteria	Gammaproteobacteria	Enterobacterales	Vibrionaceae	Vibrio	ASV_26	0.0427238	0.627923	-0.714079	No Statistically Significant
peptidoglycan biosynthesis IV (Enterococcus faecium)	Bacteria	Actinobacteriota	Actinobacteria	Micrococcales	Dermatophilaceae	Austwickia	ASV_60	0.0428106	0.627923	-1.07208	No Statistically Significant
ubiquinol-8 biosynthesis (prokaryotic)	Bacteria	Actinobacteriota	Actinobacteria	Micrococcales	Dermatophilaceae	Austwickia	ASV_60	0.0428779	0.627923	-0.749205	No Statistically Significant
4-aminobutanoate degradation V	Bacteria	Actinobacteriota	Actinobacteria	Micrococcales	Dermatophilaceae	Austwickia	ASV_60	0.0430279	0.629126	-1.08233	No Statistically Significant
Calvin-Benson-Bassham cycle	Bacteria	Proteobacteria	Gammaproteobacteria	Enterobacterales	Pasteurellaceae	Testudinibacter	ASV_110	0.0434468	0.630648	-1.83426	No Statistically Significant
D-glucarate degradation I	Bacteria	Proteobacteria	Gammaproteobacteria	Enterobacterales	Pseudoalteromonadaceae	Pseudoalteromonas	ASV_33	0.0431933	0.630648	-0.948498	No Statistically Significant
incomplete reductive TCA cycle	Bacteria	Firmicutes	Bacilli	Lactobacillales	Streptococcaceae	Streptococcus	ASV_58	0.043516	0.630648	-0.738453	No Statistically Significant
L-isoleucine biosynthesis II	Bacteria	Proteobacteria	Gammaproteobacteria	Enterobacterales	Pasteurellaceae	Testudinibacter	ASV_110	0.0433113	0.630648	-1.69291	No Statistically Significant
superpathway of menaquinol-9 biosynthesis	Bacteria	Proteobacteria	Alphaproteobacteria	Sphingomonadales	Sphingomonadaceae	Sphingomonas	ASV_23	0.0435064	0.630648	1.76835	No Statistically Significant
superpathway of menaquinol-6 biosynthesis I	Bacteria	Proteobacteria	Alphaproteobacteria	Sphingomonadales	Sphingomonadaceae	Sphingomonas	ASV_23	0.0435064	0.630648	1.76835	No Statistically Significant
superpathway of menaquinol-10 biosynthesis	Bacteria	Proteobacteria	Alphaproteobacteria	Sphingomonadales	Sphingomonadaceae	Sphingomonas	ASV_23	0.0435064	0.630648	1.76835	No Statistically Significant
superpathway of geranylgeranyldiphosphate biosynthesis I (via mevalonate)	Bacteria	Actinobacteriota	Actinobacteria	Micrococcales	Dermatophilaceae	Austwickia	ASV_60	0.0436336	0.630648	-0.970869	No Statistically Significant
cis-vaccenate biosynthesis	Bacteria	Proteobacteria	Gammaproteobacteria	Enterobacterales	Vibrionaceae	Catenococcus	ASV_17	0.0436284	0.630648	0.733879	No Statistically Significant
4-deoxy-L-threo-hex-4-enopyranuronate degradation	Bacteria	Proteobacteria	Gammaproteobacteria	Enterobacterales	Vibrionaceae	Vibrio	ASV_1	0.0433882	0.630648	0.764789	No Statistically Significant
aromatic biogenic amine degradation (bacteria)	Bacteria	Proteobacteria	Alphaproteobacteria	Sphingomonadales	Sphingomonadaceae	Sphingomonas	ASV_23	0.0436067	0.630648	1.86116	No Statistically Significant
superpathway of pyrimidine deoxyribonucleotides de novo biosynthesis (E. coli)	Bacteria	Proteobacteria	Gammaproteobacteria	Enterobacterales	Vibrionaceae	Catenococcus	ASV_17	0.04346	0.630648	0.712022	No Statistically Significant
sulfate reduction I (assimilatory)	Bacteria	Actinobacteriota	Actinobacteria	Micrococcales	Dermatophilaceae	Austwickia	ASV_60	0.0436615	0.630648	-1.07054	No Statistically Significant
sucrose biosynthesis I (from photosynthesis)	Bacteria	Actinobacteriota	Actinobacteria	Micrococcales	Dermatophilaceae	Austwickia	ASV_60	0.0437179	0.630874	-0.943614	No Statistically Significant
biotin biosynthesis I	Bacteria	Proteobacteria	Gammaproteobacteria	Enterobacterales	Vibrionaceae	Vibrio	ASV_468	0.043806	0.631141	-0.822346	No Statistically Significant
formaldehyde oxidation I	Bacteria	Proteobacteria	Gammaproteobacteria	Enterobacterales	Vibrionaceae	Vibrio	ASV_26	0.0438179	0.631141	-1.89536	No Statistically Significant
superpathway of arginine and polyamine biosynthesis	Bacteria	Actinobacteriota	Actinobacteria	Micrococcales	Dermatophilaceae	Austwickia	ASV_60	0.044057	0.633995	-0.974666	No Statistically Significant
chitin derivatives degradation	Bacteria	Actinobacteriota	Actinobacteria	Micrococcales	Dermatophilaceae	Austwickia	ASV_60	0.0441762	0.63512	-0.864091	No Statistically Significant
pyrimidine deoxyribonucleotides de novo biosynthesis I	Bacteria	Proteobacteria	Gammaproteobacteria	Enterobacterales	Vibrionaceae	Catenococcus	ASV_17	0.0442409	0.63546	0.699553	No Statistically Significant
L-leucine degradation I	Bacteria	Proteobacteria	Gammaproteobacteria	Enterobacterales	Vibrionaceae	Catenococcus	ASV_17	0.0443251	0.63549	0.73022	No Statistically Significant
isoprene biosynthesis II (engineered)	Bacteria	Proteobacteria	Gammaproteobacteria	Enterobacterales	Vibrionaceae	Vibrio	ASV_20	0.044303	0.63549	-1.55239	No Statistically Significant
UMP biosynthesis	Bacteria	Proteobacteria	Gammaproteobacteria	Enterobacterales	Vibrionaceae	Vibrio	ASV_468	0.0448183	0.636666	-0.800078	No Statistically Significant
1,4-dihydroxy-2-naphthoate biosynthesis I	Bacteria	Proteobacteria	Gammaproteobacteria	Enterobacterales	Vibrionaceae	Vibrio	ASV_468	0.0448183	0.636666	-0.800078	No Statistically Significant
superpathway of menaquinol-8 biosynthesis I	Bacteria	Proteobacteria	Gammaproteobacteria	Enterobacterales	Vibrionaceae	Vibrio	ASV_468	0.0448183	0.636666	-0.800078	No Statistically Significant
tetrahydromethanopterin biosynthesis	Bacteria	Proteobacteria	Gammaproteobacteria	Enterobacterales	Vibrionaceae	Vibrio	ASV_20	0.0447473	0.636666	-0.982364	No Statistically Significant
galactose degradation I (Leloir pathway)	Bacteria	Proteobacteria	Gammaproteobacteria	Enterobacterales	Vibrionaceae	Vibrio	ASV_468	0.0448183	0.636666	-0.800078	No Statistically Significant
superpathway of pyrimidine ribonucleosides salvage	Bacteria	Proteobacteria	Gammaproteobacteria	Enterobacterales	Vibrionaceae	Vibrio	ASV_468	0.0448183	0.636666	-0.800078	No Statistically Significant
superpathway of pyrimidine ribonucleotides de novo biosynthesis	Bacteria	Proteobacteria	Gammaproteobacteria	Enterobacterales	Vibrionaceae	Vibrio	ASV_468	0.0448183	0.636666	-0.800078	No Statistically Significant
adenosine nucleotides degradation II	Bacteria	Proteobacteria	Gammaproteobacteria	Enterobacterales	Vibrionaceae	Vibrio	ASV_9	0.0445681	0.636666	0.872613	No Statistically Significant
superpathway of glyoxylate bypass and TCA	Bacteria	Proteobacteria	Gammaproteobacteria	Enterobacterales	Vibrionaceae	Vibrio	ASV_468	0.0448183	0.636666	-0.800078	No Statistically Significant
L-tryptophan biosynthesis	Bacteria	Proteobacteria	Gammaproteobacteria	Enterobacterales	Vibrionaceae	Vibrio	ASV_468	0.0448183	0.636666	-0.800078	No Statistically Significant
adenosylcobalamin biosynthesis from cobyrinate a,c-diamide I	Bacteria	Actinobacteriota	Actinobacteria	Micrococcales	Dermatophilaceae	Austwickia	ASV_60	0.0449438	0.637864	-1.14316	No Statistically Significant
L-arginine biosynthesis III (via N-acetyl-L-citrulline)	Bacteria	Actinobacteriota	Actinobacteria	Micrococcales	Dermatophilaceae	Austwickia	ASV_60	0.045024	0.638418	-1.14768	No Statistically Significant
catechol degradation to &beta;-ketoadipate	Bacteria	Proteobacteria	Gammaproteobacteria	Pseudomonadales	Marinomonadaceae	Marinomonas	ASV_15	0.0452	0.639157	-1.02347	No Statistically Significant
superpathway of demethylmenaquinol-8 biosynthesis	Bacteria	Actinobacteriota	Actinobacteria	Micrococcales	Dermatophilaceae	Austwickia	ASV_60	0.0451426	0.639157	-1.0557	No Statistically Significant
pyruvate fermentation to acetone	Bacteria	Proteobacteria	Gammaproteobacteria	Enterobacterales	Vibrionaceae	Catenococcus	ASV_17	0.0455189	0.64308	0.818106	No Statistically Significant
NAD biosynthesis I (from aspartate)	Bacteria	Actinobacteriota	Actinobacteria	Micrococcales	Dermatophilaceae	Austwickia	ASV_60	0.0456117	0.643802	-1.12711	No Statistically Significant
superpathway of glyoxylate bypass and TCA	Bacteria	Actinobacteriota	Actinobacteria	Micrococcales	Dermatophilaceae	Austwickia	ASV_60	0.0457992	0.645861	-1.15697	No Statistically Significant
heme biosynthesis II (anaerobic)	Bacteria	Actinobacteriota	Actinobacteria	Micrococcales	Dermatophilaceae	Austwickia	ASV_60	0.0458864	0.646501	-1.04068	No Statistically Significant
superpathway of L-methionine biosynthesis (transsulfuration)	Bacteria	Proteobacteria	Gammaproteobacteria	Enterobacterales	Vibrionaceae	Vibrio	ASV_468	0.0460327	0.647972	-0.887894	No Statistically Significant
pyruvate fermentation to butanoate	Bacteria	Proteobacteria	Gammaproteobacteria	Pseudomonadales	Marinomonadaceae	Marinomonas	ASV_15	0.0463041	0.648848	-0.717212	No Statistically Significant
pyruvate fermentation to butanoate	Bacteria	Proteobacteria	Gammaproteobacteria	Enterobacterales	Vibrionaceae	Vibrio	ASV_20	0.0465289	0.648848	-1.15227	No Statistically Significant
pyruvate fermentation to butanoate	Bacteria	Proteobacteria	Gammaproteobacteria	Enterobacterales	Pseudoalteromonadaceae	Pseudoalteromonas	ASV_34	0.0464187	0.648848	-1.15521	No Statistically Significant
colanic acid building blocks biosynthesis	Bacteria	Proteobacteria	Gammaproteobacteria	Enterobacterales	Vibrionaceae	Vibrio	ASV_28	0.0472249	0.648848	1.02638	No Statistically Significant
enterobactin biosynthesis	Bacteria	Actinobacteriota	Actinobacteria	Micrococcales	Dermatophilaceae	Austwickia	ASV_60	0.046247	0.648848	-0.988534	No Statistically Significant
D-galacturonate degradation I	Bacteria	Proteobacteria	Gammaproteobacteria	Enterobacterales	Vibrionaceae	Vibrio	ASV_1	0.0471496	0.648848	0.852128	No Statistically Significant
gluconeogenesis I	Bacteria	Actinobacteriota	Actinobacteria	Micrococcales	Dermatophilaceae	Austwickia	ASV_60	0.0468821	0.648848	-1.16248	No Statistically Significant
L-methionine biosynthesis I	Bacteria	Proteobacteria	Gammaproteobacteria	Enterobacterales	Vibrionaceae	Vibrio	ASV_468	0.0464902	0.648848	-0.835692	No Statistically Significant
adenosylcobalamin biosynthesis II (late cobalt incorporation)	Bacteria	Proteobacteria	Gammaproteobacteria	Enterobacterales	Vibrionaceae	Vibrio	ASV_26	0.0462865	0.648848	-1.35223	No Statistically Significant
superpathway of L-lysine, L-threonine and L-methionine biosynthesis I	Bacteria	Proteobacteria	Gammaproteobacteria	Enterobacterales	Vibrionaceae	Vibrio	ASV_468	0.0473875	0.648848	-0.794026	No Statistically Significant
formaldehyde assimilation II (RuMP Cycle)	Bacteria	Proteobacteria	Gammaproteobacteria	Enterobacterales	Vibrionaceae	Vibrio	ASV_26	0.0465711	0.648848	-1.93583	No Statistically Significant
tetrapyrrole biosynthesis II (from glycine)	Bacteria	Actinobacteriota	Actinobacteria	Micrococcales	Dermatophilaceae	Austwickia	ASV_60	0.0463646	0.648848	-1.20918	No Statistically Significant
catechol degradation II (meta-cleavage pathway)	Bacteria	Proteobacteria	Gammaproteobacteria	Enterobacterales	Vibrionaceae	Vibrio	ASV_12	0.0469987	0.648848	-1.46138	No Statistically Significant
catechol degradation II (meta-cleavage pathway)	Bacteria	Proteobacteria	Gammaproteobacteria	Enterobacterales	Vibrionaceae	Vibrio	ASV_20	0.0466424	0.648848	-1.23175	No Statistically Significant
acetyl-CoA fermentation to butanoate II	Bacteria	Proteobacteria	Gammaproteobacteria	Enterobacterales	Vibrionaceae	Vibrio	ASV_9	0.0467879	0.648848	0.781105	No Statistically Significant
ethylmalonyl-CoA pathway	Bacteria	Proteobacteria	Alphaproteobacteria	Sphingomonadales	Sphingomonadaceae	Sphingomonas	ASV_23	0.0471766	0.648848	2.02852	No Statistically Significant
1,4-dihydroxy-2-naphthoate biosynthesis I	Bacteria	Actinobacteriota	Actinobacteria	Micrococcales	Dermatophilaceae	Austwickia	ASV_60	0.0473717	0.648848	-1.08473	No Statistically Significant
superpathway of menaquinol-8 biosynthesis I	Bacteria	Actinobacteriota	Actinobacteria	Micrococcales	Dermatophilaceae	Austwickia	ASV_60	0.0474358	0.648848	-1.07493	No Statistically Significant
superpathway of menaquinol-9 biosynthesis	Bacteria	Proteobacteria	Gammaproteobacteria	Pseudomonadales	Marinomonadaceae	Marinomonas	ASV_15	0.0471247	0.648848	-0.762497	No Statistically Significant
superpathway of menaquinol-6 biosynthesis I	Bacteria	Proteobacteria	Gammaproteobacteria	Pseudomonadales	Marinomonadaceae	Marinomonas	ASV_15	0.0471247	0.648848	-0.762497	No Statistically Significant
superpathway of menaquinol-10 biosynthesis	Bacteria	Proteobacteria	Gammaproteobacteria	Pseudomonadales	Marinomonadaceae	Marinomonas	ASV_15	0.0471247	0.648848	-0.762497	No Statistically Significant
glycogen degradation II (eukaryotic)	Bacteria	Proteobacteria	Gammaproteobacteria	Enterobacterales	Vibrionaceae	Vibrio	ASV_20	0.0467394	0.648848	-1.31906	No Statistically Significant
adenosylcobalamin salvage from cobinamide II	Bacteria	Actinobacteriota	Actinobacteria	Micrococcales	Dermatophilaceae	Austwickia	ASV_60	0.0461581	0.648848	-1.13334	No Statistically Significant
superpathway of L-tyrosine biosynthesis	Bacteria	Proteobacteria	Gammaproteobacteria	Enterobacterales	Vibrionaceae	Vibrio	ASV_468	0.0473875	0.648848	-0.794026	No Statistically Significant
TCA cycle V (2-oxoglutarate:ferredoxin oxidoreductase)	Bacteria	Proteobacteria	Gammaproteobacteria	Enterobacterales	Vibrionaceae	Vibrio	ASV_468	0.0473875	0.648848	-0.794026	No Statistically Significant
adenosine deoxyribonucleotides de novo biosynthesis II	Bacteria	Proteobacteria	Gammaproteobacteria	Enterobacterales	Vibrionaceae	Vibrio	ASV_468	0.0473875	0.648848	-0.794026	No Statistically Significant
guanosine deoxyribonucleotides de novo biosynthesis II	Bacteria	Proteobacteria	Gammaproteobacteria	Enterobacterales	Vibrionaceae	Vibrio	ASV_468	0.0473875	0.648848	-0.794026	No Statistically Significant
superpathway of L-alanine biosynthesis	Bacteria	Proteobacteria	Gammaproteobacteria	Enterobacterales	Vibrionaceae	Vibrio	ASV_468	0.0473875	0.648848	-0.794026	No Statistically Significant
aspartate superpathway	Bacteria	Proteobacteria	Gammaproteobacteria	Enterobacterales	Vibrionaceae	Vibrio	ASV_468	0.0473875	0.648848	-0.794026	No Statistically Significant
NAD salvage pathway I	Bacteria	Proteobacteria	Gammaproteobacteria	Enterobacterales	Vibrionaceae	Catenococcus	ASV_17	0.0473942	0.648848	0.67241	No Statistically Significant
TCA cycle I (prokaryotic)	Bacteria	Proteobacteria	Gammaproteobacteria	Enterobacterales	Vibrionaceae	Vibrio	ASV_468	0.0473875	0.648848	-0.794026	No Statistically Significant
L-tryptophan biosynthesis	Bacteria	Actinobacteriota	Actinobacteria	Micrococcales	Dermatophilaceae	Austwickia	ASV_60	0.0465413	0.648848	-1.11326	No Statistically Significant
adenosylcobalamin biosynthesis I (early cobalt insertion)	Bacteria	Proteobacteria	Gammaproteobacteria	Burkholderiales	Neisseriaceae	Uruburuella	ASV_22	0.0476344	0.65099	-1.01283	No Statistically Significant
superpathway of heme biosynthesis from glycine	Bacteria	Actinobacteriota	Actinobacteria	Micrococcales	Dermatophilaceae	Austwickia	ASV_60	0.0478368	0.653008	-1.10568	No Statistically Significant
4-deoxy-L-threo-hex-4-enopyranuronate degradation	Bacteria	Proteobacteria	Alphaproteobacteria	Sphingomonadales	Sphingomonadaceae	Sphingomonas	ASV_23	0.0479086	0.653008	2.2607	No Statistically Significant
adenosine nucleotides degradation II	Bacteria	Proteobacteria	Gammaproteobacteria	Enterobacterales	Vibrionaceae	Vibrio	ASV_468	0.0478763	0.653008	-0.731372	No Statistically Significant
L-methionine biosynthesis I	Bacteria	Actinobacteriota	Actinobacteria	Micrococcales	Dermatophilaceae	Austwickia	ASV_60	0.0481172	0.65378	-0.993555	No Statistically Significant
heterolactic fermentation	Bacteria	Proteobacteria	Gammaproteobacteria	Enterobacterales	Vibrionaceae	Catenococcus	ASV_17	0.0480979	0.65378	0.711841	No Statistically Significant
formaldehyde assimilation II (RuMP Cycle)	Bacteria	Proteobacteria	Gammaproteobacteria	Enterobacterales	Vibrionaceae	Vibrio	ASV_18	0.0480199	0.65378	-1.69607	No Statistically Significant
phenylacetate degradation I (aerobic)	Bacteria	Proteobacteria	Gammaproteobacteria	Enterobacterales	Vibrionaceae	Vibrio	ASV_9	0.0481509	0.65378	0.613214	No Statistically Significant
formaldehyde oxidation I	Bacteria	Proteobacteria	Gammaproteobacteria	Enterobacterales	Vibrionaceae	Vibrio	ASV_18	0.0481764	0.65378	-1.65597	No Statistically Significant
pentose phosphate pathway	Bacteria	Actinobacteriota	Actinobacteria	Micrococcales	Dermatophilaceae	Austwickia	ASV_60	0.0484029	0.655877	-1.13969	No Statistically Significant
superpathway of menaquinol-9 biosynthesis	Bacteria	Proteobacteria	Gammaproteobacteria	Enterobacterales	Vibrionaceae	Catenococcus	ASV_17	0.0485427	0.655877	0.83095	No Statistically Significant
superpathway of menaquinol-6 biosynthesis I	Bacteria	Proteobacteria	Gammaproteobacteria	Enterobacterales	Vibrionaceae	Catenococcus	ASV_17	0.0485427	0.655877	0.83095	No Statistically Significant
superpathway of menaquinol-10 biosynthesis	Bacteria	Proteobacteria	Gammaproteobacteria	Enterobacterales	Vibrionaceae	Catenococcus	ASV_17	0.0485427	0.655877	0.83095	No Statistically Significant
pyrimidine deoxyribonucleotides de novo biosynthesis I	Bacteria	Proteobacteria	Gammaproteobacteria	Enterobacterales	Vibrionaceae	Vibrio	ASV_9	0.0484837	0.655877	0.771225	No Statistically Significant
superpathway of L-methionine biosynthesis (transsulfuration)	Bacteria	Actinobacteriota	Actinobacteria	Micrococcales	Dermatophilaceae	Austwickia	ASV_60	0.0486974	0.656821	-0.985252	No Statistically Significant
meta cleavage pathway of aromatic compounds	Bacteria	Proteobacteria	Alphaproteobacteria	Sphingomonadales	Sphingomonadaceae	Sphingomonas	ASV_23	0.0486615	0.656821	2.12668	No Statistically Significant
superpathway of bacteriochlorophyll a biosynthesis	Bacteria	Proteobacteria	Gammaproteobacteria	Enterobacterales	Idiomarinaceae	Aliidiomarina	ASV_21	0.0488634	0.658487	-1.18307	No Statistically Significant
toluene degradation I (aerobic) (via o-cresol)	Bacteria	Proteobacteria	Gammaproteobacteria	Pseudomonadales	Marinomonadaceae	Marinomonas	ASV_15	0.0492198	0.661799	-0.951803	No Statistically Significant
toluene degradation II (aerobic) (via 4-methylcatechol)	Bacteria	Proteobacteria	Gammaproteobacteria	Pseudomonadales	Marinomonadaceae	Marinomonas	ASV_15	0.0492198	0.661799	-0.951803	No Statistically Significant
superpathway of demethylmenaquinol-8 biosynthesis	Bacteria	Proteobacteria	Gammaproteobacteria	Enterobacterales	Vibrionaceae	Vibrio	ASV_468	0.0492802	0.661799	-0.781545	No Statistically Significant
tRNA processing	Bacteria	Proteobacteria	Gammaproteobacteria	Enterobacterales	Vibrionaceae	Vibrio	ASV_468	0.0492802	0.661799	-0.781545	No Statistically Significant
TCA cycle VI (obligate autotrophs)	Bacteria	Proteobacteria	Gammaproteobacteria	Enterobacterales	Vibrionaceae	Catenococcus	ASV_17	0.0494001	0.662835	0.695702	No Statistically Significant
cis-vaccenate biosynthesis	Bacteria	Proteobacteria	Gammaproteobacteria	Enterobacterales	Vibrionaceae	Vibrio	ASV_468	0.0494998	0.663597	-0.963392	No Statistically Significant
L-tryptophan degradation XII (Geobacillus)	Bacteria	Proteobacteria	Gammaproteobacteria	Enterobacterales	Vibrionaceae	Vibrio	ASV_12	0.0495855	0.664171	-1.50244	No Statistically Significant
superpathway of polyamine biosynthesis I	Bacteria	Proteobacteria	Gammaproteobacteria	Enterobacterales	Vibrionaceae	Vibrio	ASV_9	0.0497801	0.666201	0.693152	No Statistically Significant
superpathway of L-serine and glycine biosynthesis I	Bacteria	Actinobacteriota	Actinobacteria	Micrococcales	Dermatophilaceae	Austwickia	ASV_60	0.0498482	0.666536	-1.13028	No Statistically Significant
adenosylcobalamin salvage from cobinamide I	Bacteria	Actinobacteriota	Actinobacteria	Micrococcales	Dermatophilaceae	Austwickia	ASV_60	0.050453	0.666905	-1.11417	No Statistically Significant
colanic acid building blocks biosynthesis	Bacteria	Proteobacteria	Alphaproteobacteria	Sphingomonadales	Sphingomonadaceae	Sphingomonas	ASV_23	0.0503067	0.666905	2.38279	No Statistically Significant
D-galactarate degradation I	Bacteria	Proteobacteria	Gammaproteobacteria	Enterobacterales	Vibrionaceae	Vibrio	ASV_36	0.0506079	0.666905	1.59853	No Statistically Significant
superpathway of D-glucarate and D-galactarate degradation	Bacteria	Proteobacteria	Gammaproteobacteria	Enterobacterales	Vibrionaceae	Vibrio	ASV_36	0.0506079	0.666905	1.59853	No Statistically Significant
superpathway of glycolysis, pyruvate dehydrogenase, TCA, and glyoxylate bypass	Bacteria	Actinobacteriota	Actinobacteria	Micrococcales	Dermatophilaceae	Austwickia	ASV_60	0.049999	0.666905	-1.14034	No Statistically Significant
pentose phosphate pathway (non-oxidative branch)	Bacteria	Proteobacteria	Gammaproteobacteria	Enterobacterales	Pasteurellaceae	Testudinibacter	ASV_110	0.0503944	0.666905	-1.97533	No Statistically Significant
pentose phosphate pathway (non-oxidative branch)	Bacteria	Actinobacteriota	Actinobacteria	Micrococcales	Dermatophilaceae	Austwickia	ASV_60	0.0501218	0.666905	-1.12252	No Statistically Significant
pyruvate fermentation to propanoate I	Bacteria	Proteobacteria	Gammaproteobacteria	Enterobacterales	Vibrionaceae	Vibrio	ASV_9	0.0504007	0.666905	1.08902	No Statistically Significant
pantothenate and coenzyme A biosynthesis I	Bacteria	Actinobacteriota	Actinobacteria	Micrococcales	Dermatophilaceae	Austwickia	ASV_60	0.0503529	0.666905	-1.14441	No Statistically Significant
L-lysine biosynthesis III	Bacteria	Proteobacteria	Gammaproteobacteria	Enterobacterales	Vibrionaceae	Catenococcus	ASV_17	0.0500225	0.666905	0.737293	No Statistically Significant
pyruvate fermentation to acetate and lactate II	Bacteria	Actinobacteriota	Actinobacteria	Micrococcales	Dermatophilaceae	Austwickia	ASV_60	0.0503933	0.666905	-1.05534	No Statistically Significant
galactose degradation I (Leloir pathway)	Bacteria	Actinobacteriota	Actinobacteria	Micrococcales	Dermatophilaceae	Austwickia	ASV_60	0.0503988	0.666905	-1.15984	No Statistically Significant
fatty acid salvage	Bacteria	Proteobacteria	Gammaproteobacteria	Pseudomonadales	Marinomonadaceae	Marinomonas	ASV_15	0.0504448	0.666905	-0.804581	No Statistically Significant
superpathway of pyrimidine ribonucleosides salvage	Bacteria	Actinobacteriota	Actinobacteria	Micrococcales	Dermatophilaceae	Austwickia	ASV_60	0.0500745	0.666905	-1.10092	No Statistically Significant
superpathway of GDP-mannose-derived O-antigen building blocks biosynthesis	Bacteria	Proteobacteria	Alphaproteobacteria	Sphingomonadales	Sphingomonadaceae	Sphingomonas	ASV_23	0.0505073	0.666905	2.37318	No Statistically Significant
6-hydroxymethyl-dihydropterin diphosphate biosynthesis III (Chlamydia)	Bacteria	Proteobacteria	Gammaproteobacteria	Enterobacterales	Vibrionaceae	Catenococcus	ASV_17	0.0500325	0.666905	0.721159	No Statistically Significant
purine ribonucleosides degradation	Bacteria	Actinobacteriota	Actinobacteria	Micrococcales	Dermatophilaceae	Austwickia	ASV_60	0.0505738	0.666905	-1.07069	No Statistically Significant
glucose degradation (oxidative)	Bacteria	Proteobacteria	Gammaproteobacteria	Enterobacterales	Vibrionaceae	Vibrio	ASV_1	0.0508532	0.667297	-1.47304	No Statistically Significant
acetylene degradation	Bacteria	Actinobacteriota	Actinobacteria	Micrococcales	Dermatophilaceae	Austwickia	ASV_60	0.0507575	0.667297	-0.999124	No Statistically Significant
superpathway of polyamine biosynthesis II	Bacteria	Proteobacteria	Gammaproteobacteria	Enterobacterales	Vibrionaceae	Vibrio	ASV_20	0.0507965	0.667297	-0.983821	No Statistically Significant
glycolysis II (from fructose 6-phosphate)	Bacteria	Actinobacteriota	Actinobacteria	Micrococcales	Dermatophilaceae	Austwickia	ASV_60	0.0506826	0.667297	-1.1401	No Statistically Significant
superpathway of sulfate assimilation and cysteine biosynthesis	Bacteria	Actinobacteriota	Actinobacteria	Micrococcales	Dermatophilaceae	Austwickia	ASV_60	0.0508206	0.667297	-1.07918	No Statistically Significant
superpathway of glycolysis and Entner-Doudoroff	Bacteria	Actinobacteriota	Actinobacteria	Micrococcales	Dermatophilaceae	Austwickia	ASV_60	0.0510386	0.669163	-1.10969	No Statistically Significant
N10-formyl-tetrahydrofolate biosynthesis	Bacteria	Actinobacteriota	Actinobacteria	Micrococcales	Dermatophilaceae	Austwickia	ASV_60	0.0552348	0.669438	-1.09203	No Statistically Significant
homolactic fermentation	Bacteria	Proteobacteria	Gammaproteobacteria	Enterobacterales	Vibrionaceae	Vibrio	ASV_468	0.0568672	0.669438	-0.767198	No Statistically Significant
glycolysis III (from glucose)	Bacteria	Proteobacteria	Gammaproteobacteria	Enterobacterales	Vibrionaceae	Catenococcus	ASV_17	0.0553221	0.669438	0.701197	No Statistically Significant
glycolysis III (from glucose)	Bacteria	Proteobacteria	Gammaproteobacteria	Enterobacterales	Vibrionaceae	Vibrio	ASV_468	0.0548341	0.669438	-0.740639	No Statistically Significant
L-arginine biosynthesis I (via L-ornithine)	Bacteria	Actinobacteriota	Actinobacteria	Micrococcales	Dermatophilaceae	Austwickia	ASV_60	0.0517815	0.669438	-1.13473	No Statistically Significant
L-arginine biosynthesis II (acetyl cycle)	Bacteria	Actinobacteriota	Actinobacteria	Micrococcales	Dermatophilaceae	Austwickia	ASV_60	0.0553186	0.669438	-1.17494	No Statistically Significant
chorismate biosynthesis I	Bacteria	Actinobacteriota	Actinobacteria	Micrococcales	Dermatophilaceae	Austwickia	ASV_60	0.0536764	0.669438	-1.0777	No Statistically Significant
biotin biosynthesis I	Bacteria	Actinobacteriota	Actinobacteria	Micrococcales	Dermatophilaceae	Austwickia	ASV_60	0.0573797	0.669438	-1.06949	No Statistically Significant
Calvin-Benson-Bassham cycle	Bacteria	Actinobacteriota	Actinobacteria	Micrococcales	Dermatophilaceae	Austwickia	ASV_60	0.0559352	0.669438	-1.07638	No Statistically Significant
pyruvate fermentation to butanoate	Bacteria	Proteobacteria	Gammaproteobacteria	Enterobacterales	Pseudoalteromonadaceae	Pseudoalteromonas	ASV_33	0.0560833	0.669438	-0.814968	No Statistically Significant
coenzyme A biosynthesis I	Bacteria	Actinobacteriota	Actinobacteria	Micrococcales	Dermatophilaceae	Austwickia	ASV_60	0.0533931	0.669438	-1.11142	No Statistically Significant
colanic acid building blocks biosynthesis	Bacteria	Proteobacteria	Gammaproteobacteria	Enterobacterales	Vibrionaceae	Catenococcus	ASV_17	0.0528756	0.669438	0.789414	No Statistically Significant
superpathway of aromatic amino acid biosynthesis	Bacteria	Actinobacteriota	Actinobacteria	Micrococcales	Dermatophilaceae	Austwickia	ASV_60	0.0560014	0.669438	-1.07476	No Statistically Significant
L-lysine biosynthesis I	Bacteria	Proteobacteria	Gammaproteobacteria	Enterobacterales	Vibrionaceae	Catenococcus	ASV_17	0.0531124	0.669438	0.712435	No Statistically Significant
superpathway of purine nucleotides de novo biosynthesis II	Bacteria	Proteobacteria	Gammaproteobacteria	Enterobacterales	Vibrionaceae	Vibrio	ASV_468	0.0514881	0.669438	-0.765491	No Statistically Significant
superpathway of purine nucleotides de novo biosynthesis II	Bacteria	Actinobacteriota	Actinobacteria	Micrococcales	Dermatophilaceae	Austwickia	ASV_60	0.0576597	0.669438	-1.11866	No Statistically Significant
dTDP-L-rhamnose biosynthesis I	Bacteria	Actinobacteriota	Actinobacteria	Micrococcales	Dermatophilaceae	Austwickia	ASV_60	0.0545332	0.669438	-1.02795	No Statistically Significant
enterobactin biosynthesis	Bacteria	Proteobacteria	Gammaproteobacteria	Enterobacterales	Vibrionaceae	Vibrio	ASV_468	0.0568672	0.669438	-0.767198	No Statistically Significant
fatty acid &beta;-oxidation I	Bacteria	Proteobacteria	Gammaproteobacteria	Enterobacterales	Vibrionaceae	Vibrio	ASV_468	0.0529725	0.669438	-0.960416	No Statistically Significant
fatty acid &beta;-oxidation I	Bacteria	Actinobacteriota	Actinobacteria	Micrococcales	Dermatophilaceae	Austwickia	ASV_60	0.0546828	0.669438	-1.12752	No Statistically Significant
mixed acid fermentation	Bacteria	Proteobacteria	Gammaproteobacteria	Enterobacterales	Vibrionaceae	Catenococcus	ASV_17	0.0568678	0.669438	0.690891	No Statistically Significant
mixed acid fermentation	Bacteria	Actinobacteriota	Actinobacteria	Micrococcales	Dermatophilaceae	Austwickia	ASV_60	0.0516534	0.669438	-1.08305	No Statistically Significant
superpathway of tetrahydrofolate biosynthesis and salvage	Bacteria	Actinobacteriota	Actinobacteria	Micrococcales	Dermatophilaceae	Austwickia	ASV_60	0.0563826	0.669438	-1.10384	No Statistically Significant
superpathway of N-acetylglucosamine, N-acetylmannosamine and N-acetylneuraminate degradation	Bacteria	Proteobacteria	Gammaproteobacteria	Pseudomonadales	Marinomonadaceae	Marinomonas	ASV_53	0.0517493	0.669438	-0.558372	No Statistically Significant
superpathway of &beta;-D-glucuronide and D-glucuronate degradation	Bacteria	Proteobacteria	Gammaproteobacteria	Enterobacterales	Vibrionaceae	Vibrio	ASV_468	0.0548341	0.669438	-0.740639	No Statistically Significant
L-ornithine biosynthesis	Bacteria	Proteobacteria	Gammaproteobacteria	Enterobacterales	Vibrionaceae	Vibrio	ASV_468	0.0568672	0.669438	-0.767198	No Statistically Significant
L-ornithine biosynthesis	Bacteria	Actinobacteriota	Actinobacteria	Micrococcales	Dermatophilaceae	Austwickia	ASV_60	0.0567159	0.669438	-1.08732	No Statistically Significant
glycogen degradation I (bacterial)	Bacteria	Actinobacteriota	Actinobacteria	Micrococcales	Dermatophilaceae	Austwickia	ASV_60	0.0534818	0.669438	-1.1306	No Statistically Significant
glycogen biosynthesis I (from ADP-D-Glucose)	Bacteria	Proteobacteria	Gammaproteobacteria	Enterobacterales	Vibrionaceae	Catenococcus	ASV_17	0.057665	0.669438	0.677651	No Statistically Significant
glycolysis I (from glucose 6-phosphate)	Bacteria	Actinobacteriota	Actinobacteria	Micrococcales	Dermatophilaceae	Austwickia	ASV_60	0.0521088	0.669438	-1.13449	No Statistically Significant
glyoxylate cycle	Bacteria	Proteobacteria	Gammaproteobacteria	Enterobacterales	Vibrionaceae	Vibrio	ASV_468	0.0568672	0.669438	-0.767198	No Statistically Significant
L-histidine degradation I	Bacteria	Proteobacteria	Gammaproteobacteria	Enterobacterales	Vibrionaceae	Vibrio	ASV_468	0.0568672	0.669438	-0.767198	No Statistically Significant
L-histidine biosynthesis	Bacteria	Actinobacteriota	Actinobacteria	Micrococcales	Dermatophilaceae	Austwickia	ASV_60	0.0570871	0.669438	-1.08874	No Statistically Significant
superpathway of S-adenosyl-L-methionine biosynthesis	Bacteria	Proteobacteria	Gammaproteobacteria	Enterobacterales	Vibrionaceae	Vibrio	ASV_468	0.0534534	0.669438	-0.870706	No Statistically Significant
superpathway of S-adenosyl-L-methionine biosynthesis	Bacteria	Actinobacteriota	Actinobacteria	Micrococcales	Dermatophilaceae	Austwickia	ASV_60	0.0522441	0.669438	-1.02237	No Statistically Significant
methylerythritol phosphate pathway I	Bacteria	Actinobacteriota	Actinobacteria	Micrococcales	Dermatophilaceae	Austwickia	ASV_60	0.0576471	0.669438	-1.11203	No Statistically Significant
O-antigen building blocks biosynthesis (E. coli)	Bacteria	Proteobacteria	Gammaproteobacteria	Enterobacterales	Vibrionaceae	Catenococcus	ASV_17	0.0533523	0.669438	0.676705	No Statistically Significant
ectoine biosynthesis	Bacteria	Proteobacteria	Gammaproteobacteria	Enterobacterales	Vibrionaceae	Vibrio	ASV_9	0.0577608	0.669438	0.708636	No Statistically Significant
TCA cycle IV (2-oxoglutarate decarboxylase)	Bacteria	Proteobacteria	Gammaproteobacteria	Enterobacterales	Vibrionaceae	Vibrio	ASV_468	0.0568672	0.669438	-0.767198	No Statistically Significant
TCA cycle IV (2-oxoglutarate decarboxylase)	Bacteria	Actinobacteriota	Actinobacteria	Micrococcales	Dermatophilaceae	Austwickia	ASV_60	0.0556635	0.669438	-1.14207	No Statistically Significant
superpathway of (R,R)-butanediol biosynthesis	Bacteria	Proteobacteria	Gammaproteobacteria	Enterobacterales	Vibrionaceae	Vibrio	ASV_12	0.0547525	0.669438	-1.61331	No Statistically Significant
superpathway of L-lysine, L-threonine and L-methionine biosynthesis I	Bacteria	Actinobacteriota	Actinobacteria	Micrococcales	Dermatophilaceae	Austwickia	ASV_60	0.0571406	0.669438	-1.04723	No Statistically Significant
phosphopantothenate biosynthesis I	Bacteria	Actinobacteriota	Actinobacteria	Micrococcales	Dermatophilaceae	Austwickia	ASV_60	0.0554677	0.669438	-1.10047	No Statistically Significant
peptidoglycan biosynthesis I (meso-diaminopimelate containing)	Bacteria	Actinobacteriota	Actinobacteria	Micrococcales	Dermatophilaceae	Austwickia	ASV_60	0.05469	0.669438	-1.10463	No Statistically Significant
superpathway of phospholipid biosynthesis I (bacteria)	Bacteria	Actinobacteriota	Actinobacteria	Micrococcales	Dermatophilaceae	Austwickia	ASV_60	0.0553332	0.669438	-1.07202	No Statistically Significant
ppGpp biosynthesis	Bacteria	Actinobacteriota	Actinobacteria	Micrococcales	Dermatophilaceae	Austwickia	ASV_60	0.056738	0.669438	-1.09729	No Statistically Significant
superpathway of histidine, purine, and pyrimidine biosynthesis	Bacteria	Actinobacteriota	Actinobacteria	Micrococcales	Dermatophilaceae	Austwickia	ASV_60	0.0563661	0.669438	-1.10533	No Statistically Significant
formaldehyde assimilation I (serine pathway)	Bacteria	Proteobacteria	Gammaproteobacteria	Enterobacterales	Vibrionaceae	Vibrio	ASV_7	0.0576779	0.669438	2.15617	No Statistically Significant
formaldehyde assimilation II (RuMP Cycle)	Bacteria	Proteobacteria	Gammaproteobacteria	Enterobacterales	Vibrionaceae	Vibrio	ASV_255	0.0568153	0.669438	-1.00404	No Statistically Significant
formaldehyde assimilation II (RuMP Cycle)	Bacteria	Proteobacteria	Gammaproteobacteria	Pseudomonadales	Marinomonadaceae	Marinomonas	ASV_53	0.0575369	0.669438	-0.779939	No Statistically Significant
L-lysine biosynthesis III	Bacteria	Actinobacteriota	Actinobacteria	Micrococcales	Dermatophilaceae	Austwickia	ASV_60	0.0548079	0.669438	-1.10549	No Statistically Significant
superpathway of L-isoleucine biosynthesis I	Bacteria	Actinobacteriota	Actinobacteria	Micrococcales	Dermatophilaceae	Austwickia	ASV_60	0.056733	0.669438	-1.07199	No Statistically Significant
biotin biosynthesis II	Bacteria	Proteobacteria	Gammaproteobacteria	Enterobacterales	Vibrionaceae	Vibrio	ASV_18	0.0558261	0.669438	-1.30164	No Statistically Significant
L-histidine degradation II	Bacteria	Actinobacteriota	Actinobacteria	Micrococcales	Dermatophilaceae	Austwickia	ASV_60	0.0566835	0.669438	-0.405119	No Statistically Significant
L-lysine biosynthesis VI	Bacteria	Actinobacteriota	Actinobacteria	Micrococcales	Dermatophilaceae	Austwickia	ASV_60	0.0556297	0.669438	-1.06795	No Statistically Significant
L-isoleucine biosynthesis IV	Bacteria	Actinobacteriota	Actinobacteria	Micrococcales	Dermatophilaceae	Austwickia	ASV_60	0.0540926	0.669438	-1.02431	No Statistically Significant
superpathway of geranylgeranyl diphosphate biosynthesis II (via MEP)	Bacteria	Actinobacteriota	Actinobacteria	Micrococcales	Dermatophilaceae	Austwickia	ASV_60	0.0559504	0.669438	-1.06502	No Statistically Significant
L-arginine biosynthesis III (via N-acetyl-L-citrulline)	Bacteria	Proteobacteria	Gammaproteobacteria	Enterobacterales	Vibrionaceae	Vibrio	ASV_468	0.0568672	0.669438	-0.767198	No Statistically Significant
toluene degradation IV (aerobic) (via catechol)	Bacteria	Proteobacteria	Gammaproteobacteria	Enterobacterales	Vibrionaceae	Vibrio	ASV_9	0.0538431	0.669438	0.573311	No Statistically Significant
tetrapyrrole biosynthesis I (from glutamate)	Bacteria	Actinobacteriota	Actinobacteria	Micrococcales	Dermatophilaceae	Austwickia	ASV_60	0.0563719	0.669438	-1.13789	No Statistically Significant
peptidoglycan biosynthesis II (staphylococci)	Bacteria	Proteobacteria	Gammaproteobacteria	Enterobacterales	Vibrionaceae	Vibrio	ASV_10	0.0542902	0.669438	-1.12772	No Statistically Significant
L-tryptophan degradation IX	Bacteria	Proteobacteria	Gammaproteobacteria	Pseudomonadales	Marinomonadaceae	Marinomonas	ASV_15	0.0571552	0.669438	-0.606372	No Statistically Significant
GDP-mannose biosynthesis	Bacteria	Actinobacteriota	Actinobacteria	Micrococcales	Dermatophilaceae	Austwickia	ASV_60	0.0572026	0.669438	-1.20123	No Statistically Significant
CDP-diacylglycerol biosynthesis I	Bacteria	Actinobacteriota	Actinobacteria	Micrococcales	Dermatophilaceae	Austwickia	ASV_60	0.0566934	0.669438	-1.11902	No Statistically Significant
UMP biosynthesis	Bacteria	Actinobacteriota	Actinobacteria	Micrococcales	Dermatophilaceae	Austwickia	ASV_60	0.0518054	0.669438	-1.1039	No Statistically Significant
ethylmalonyl-CoA pathway	Bacteria	Proteobacteria	Gammaproteobacteria	Enterobacterales	Vibrionaceae	Vibrio	ASV_9	0.0557313	0.669438	0.78731	No Statistically Significant
ubiquinol-7 biosynthesis (prokaryotic)	Bacteria	Proteobacteria	Gammaproteobacteria	Enterobacterales	Vibrionaceae	Vibrio	ASV_468	0.0568672	0.669438	-0.767198	No Statistically Significant
ubiquinol-9 biosynthesis (prokaryotic)	Bacteria	Proteobacteria	Gammaproteobacteria	Enterobacterales	Vibrionaceae	Vibrio	ASV_468	0.0568672	0.669438	-0.767198	No Statistically Significant
ubiquinol-10 biosynthesis (prokaryotic)	Bacteria	Proteobacteria	Gammaproteobacteria	Enterobacterales	Vibrionaceae	Vibrio	ASV_468	0.0568672	0.669438	-0.767198	No Statistically Significant
superpathway of demethylmenaquinol-6 biosynthesis I	Bacteria	Proteobacteria	Gammaproteobacteria	Enterobacterales	Vibrionaceae	Catenococcus	ASV_17	0.0520312	0.669438	0.831385	No Statistically Significant
superpathway of demethylmenaquinol-9 biosynthesis	Bacteria	Proteobacteria	Gammaproteobacteria	Enterobacterales	Vibrionaceae	Catenococcus	ASV_17	0.0520312	0.669438	0.831385	No Statistically Significant
superpathway of menaquinol-11 biosynthesis	Bacteria	Proteobacteria	Gammaproteobacteria	Enterobacterales	Vibrionaceae	Vibrio	ASV_468	0.0568672	0.669438	-0.767198	No Statistically Significant
superpathway of menaquinol-11 biosynthesis	Bacteria	Actinobacteriota	Actinobacteria	Micrococcales	Dermatophilaceae	Austwickia	ASV_60	0.053417	0.669438	-1.08541	No Statistically Significant
superpathway of menaquinol-12 biosynthesis	Bacteria	Proteobacteria	Gammaproteobacteria	Enterobacterales	Vibrionaceae	Vibrio	ASV_468	0.0568672	0.669438	-0.767198	No Statistically Significant
superpathway of menaquinol-12 biosynthesis	Bacteria	Actinobacteriota	Actinobacteria	Micrococcales	Dermatophilaceae	Austwickia	ASV_60	0.053417	0.669438	-1.08541	No Statistically Significant
superpathway of menaquinol-13 biosynthesis	Bacteria	Proteobacteria	Gammaproteobacteria	Enterobacterales	Vibrionaceae	Vibrio	ASV_468	0.0568672	0.669438	-0.767198	No Statistically Significant
superpathway of menaquinol-13 biosynthesis	Bacteria	Actinobacteriota	Actinobacteria	Micrococcales	Dermatophilaceae	Austwickia	ASV_60	0.053417	0.669438	-1.08541	No Statistically Significant
TCA cycle VI (obligate autotrophs)	Bacteria	Proteobacteria	Gammaproteobacteria	Enterobacterales	Vibrionaceae	Vibrio	ASV_468	0.0548341	0.669438	-0.740639	No Statistically Significant
superpathay of heme biosynthesis from glutamate	Bacteria	Actinobacteriota	Actinobacteria	Micrococcales	Dermatophilaceae	Austwickia	ASV_60	0.0539291	0.669438	-1.12078	No Statistically Significant
palmitate biosynthesis II (bacteria and plants)	Bacteria	Proteobacteria	Gammaproteobacteria	Enterobacterales	Vibrionaceae	Catenococcus	ASV_17	0.0552403	0.669438	0.703572	No Statistically Significant
superpathway of phenylethylamine degradation	Bacteria	Proteobacteria	Gammaproteobacteria	Pseudomonadales	Marinomonadaceae	Marinomonas	ASV_15	0.0540079	0.669438	-0.684153	No Statistically Significant
superpathway of phenylethylamine degradation	Bacteria	Proteobacteria	Alphaproteobacteria	Sphingomonadales	Sphingomonadaceae	Sphingomonas	ASV_23	0.0524136	0.669438	1.53864	No Statistically Significant
5-aminoimidazole ribonucleotide biosynthesis I	Bacteria	Proteobacteria	Gammaproteobacteria	Enterobacterales	Vibrionaceae	Vibrio	ASV_468	0.0568672	0.669438	-0.767198	No Statistically Significant
5-aminoimidazole ribonucleotide biosynthesis II	Bacteria	Actinobacteriota	Actinobacteria	Micrococcales	Dermatophilaceae	Austwickia	ASV_60	0.0575156	0.669438	-1.19406	No Statistically Significant
inosine-5'-phosphate biosynthesis I	Bacteria	Actinobacteriota	Actinobacteria	Micrococcales	Dermatophilaceae	Austwickia	ASV_60	0.0533931	0.669438	-1.11142	No Statistically Significant
superpathway of guanosine nucleotides de novo biosynthesis II	Bacteria	Proteobacteria	Gammaproteobacteria	Enterobacterales	Vibrionaceae	Catenococcus	ASV_17	0.0561024	0.669438	0.685858	No Statistically Significant
superpathway of adenosine nucleotides de novo biosynthesis II	Bacteria	Actinobacteriota	Actinobacteria	Micrococcales	Dermatophilaceae	Austwickia	ASV_60	0.0543852	0.669438	-1.10234	No Statistically Significant
6-hydroxymethyl-dihydropterin diphosphate biosynthesis I	Bacteria	Proteobacteria	Gammaproteobacteria	Enterobacterales	Vibrionaceae	Vibrio	ASV_468	0.0568672	0.669438	-0.767198	No Statistically Significant
6-hydroxymethyl-dihydropterin diphosphate biosynthesis I	Bacteria	Actinobacteriota	Actinobacteria	Micrococcales	Dermatophilaceae	Austwickia	ASV_60	0.0574109	0.669438	-1.06421	No Statistically Significant
chorismate biosynthesis from 3-dehydroquinate	Bacteria	Actinobacteriota	Actinobacteria	Micrococcales	Dermatophilaceae	Austwickia	ASV_60	0.0512283	0.669438	-1.11787	No Statistically Significant
4-methylcatechol degradation (ortho cleavage)	Bacteria	Proteobacteria	Gammaproteobacteria	Pseudomonadales	Marinomonadaceae	Marinomonas	ASV_15	0.0561107	0.669438	-1.03092	No Statistically Significant
superpathway of 5-aminoimidazole ribonucleotide biosynthesis	Bacteria	Actinobacteriota	Actinobacteria	Micrococcales	Dermatophilaceae	Austwickia	ASV_60	0.0575156	0.669438	-1.19406	No Statistically Significant
palmitoleate biosynthesis I (from (5Z)-dodec-5-enoate)	Bacteria	Proteobacteria	Gammaproteobacteria	Enterobacterales	Vibrionaceae	Vibrio	ASV_468	0.0545004	0.669438	-0.917386	No Statistically Significant
superpathway of vanillin and vanillate degradation	Bacteria	Proteobacteria	Gammaproteobacteria	Pseudomonadales	Marinomonadaceae	Marinomonas	ASV_15	0.0523581	0.669438	-0.82947	No Statistically Significant
purine nucleotides degradation II (aerobic)	Bacteria	Proteobacteria	Gammaproteobacteria	Enterobacterales	Vibrionaceae	Vibrio	ASV_9	0.051544	0.669438	0.887343	No Statistically Significant
peptidoglycan biosynthesis III (mycobacteria)	Bacteria	Actinobacteriota	Actinobacteria	Micrococcales	Dermatophilaceae	Austwickia	ASV_60	0.0558454	0.669438	-1.10466	No Statistically Significant
UDP-N-acetylmuramoyl-pentapeptide biosynthesis I (meso-diaminopimelate containing)	Bacteria	Actinobacteriota	Actinobacteria	Micrococcales	Dermatophilaceae	Austwickia	ASV_60	0.0536829	0.669438	-1.10777	No Statistically Significant
peptidoglycan biosynthesis V (&beta;-lactam resistance)	Bacteria	Firmicutes	Bacilli	Staphylococcales	Staphylococcaceae	Staphylococcus	ASV_42	0.0565148	0.669438	-1.45201	No Statistically Significant
pyrimidine deoxyribonucleotides de novo biosynthesis III	Bacteria	Proteobacteria	Gammaproteobacteria	Pseudomonadales	Marinomonadaceae	Marinomonas	ASV_15	0.0547328	0.669438	-1.09584	No Statistically Significant
pyrimidine deoxyribonucleotides de novo biosynthesis III	Bacteria	Proteobacteria	Gammaproteobacteria	Enterobacterales	Vibrionaceae	Vibrio	ASV_20	0.0526697	0.669438	-1.49502	No Statistically Significant
superpathway of Clostridium acetobutylicum acidogenic fermentation	Bacteria	Proteobacteria	Gammaproteobacteria	Enterobacterales	Vibrionaceae	Vibrio	ASV_20	0.0568389	0.669438	-1.24277	No Statistically Significant
adenine and adenosine salvage III	Bacteria	Actinobacteriota	Actinobacteria	Micrococcales	Dermatophilaceae	Austwickia	ASV_60	0.0557125	0.669438	-1.17832	No Statistically Significant
superpathway of tetrahydrofolate biosynthesis	Bacteria	Proteobacteria	Gammaproteobacteria	Enterobacterales	Vibrionaceae	Vibrio	ASV_468	0.0568672	0.669438	-0.767198	No Statistically Significant
superpathway of L-phenylalanine biosynthesis	Bacteria	Actinobacteriota	Actinobacteria	Micrococcales	Dermatophilaceae	Austwickia	ASV_60	0.0530939	0.669438	-1.05587	No Statistically Significant
superpathway of L-tyrosine biosynthesis	Bacteria	Actinobacteriota	Actinobacteria	Micrococcales	Dermatophilaceae	Austwickia	ASV_60	0.0538725	0.669438	-1.05613	No Statistically Significant
ubiquinol-8 biosynthesis (prokaryotic)	Bacteria	Proteobacteria	Gammaproteobacteria	Enterobacterales	Vibrionaceae	Vibrio	ASV_468	0.0568672	0.669438	-0.767198	No Statistically Significant
methylaspartate cycle	Bacteria	Proteobacteria	Alphaproteobacteria	Sphingomonadales	Sphingomonadaceae	Sphingomonas	ASV_23	0.0529288	0.669438	1.90165	No Statistically Significant
starch degradation V	Bacteria	Actinobacteriota	Actinobacteria	Micrococcales	Dermatophilaceae	Austwickia	ASV_60	0.0534245	0.669438	-1.06973	No Statistically Significant
thiazole biosynthesis I (E. coli)	Bacteria	Actinobacteriota	Actinobacteria	Micrococcales	Dermatophilaceae	Austwickia	ASV_60	0.0567208	0.669438	-1.01665	No Statistically Significant
superpathway of thiamin diphosphate biosynthesis II	Bacteria	Actinobacteriota	Actinobacteria	Micrococcales	Dermatophilaceae	Austwickia	ASV_60	0.0524721	0.669438	-1.07489	No Statistically Significant
superpathway of glucose and xylose degradation	Bacteria	Proteobacteria	Gammaproteobacteria	Enterobacterales	Vibrionaceae	Vibrio	ASV_9	0.0517148	0.669438	0.819959	No Statistically Significant
chitin derivatives degradation	Bacteria	Proteobacteria	Gammaproteobacteria	Enterobacterales	Vibrionaceae	Vibrio	ASV_468	0.0514881	0.669438	-0.765491	No Statistically Significant
TCA cycle V (2-oxoglutarate:ferredoxin oxidoreductase)	Bacteria	Proteobacteria	Gammaproteobacteria	Enterobacterales	Vibrionaceae	Catenococcus	ASV_17	0.0539541	0.669438	0.712701	No Statistically Significant
vanillin and vanillate degradation I	Bacteria	Proteobacteria	Gammaproteobacteria	Pseudomonadales	Marinomonadaceae	Marinomonas	ASV_15	0.0523581	0.669438	-0.82947	No Statistically Significant
pyruvate fermentation to isobutanol (engineered)	Bacteria	Proteobacteria	Gammaproteobacteria	Enterobacterales	Vibrionaceae	Vibrio	ASV_9	0.0577227	0.669438	0.883452	No Statistically Significant
pyrimidine deoxyribonucleotides de novo biosynthesis I	Bacteria	Proteobacteria	Gammaproteobacteria	Enterobacterales	Vibrionaceae	Vibrio	ASV_468	0.055074	0.669438	-0.707746	No Statistically Significant
pyrimidine deoxyribonucleotide phosphorylation	Bacteria	Actinobacteriota	Actinobacteria	Micrococcales	Dermatophilaceae	Austwickia	ASV_60	0.0533931	0.669438	-1.11142	No Statistically Significant
superpathway of pyrimidine deoxyribonucleoside salvage	Bacteria	Proteobacteria	Gammaproteobacteria	Enterobacterales	Vibrionaceae	Vibrio	ASV_468	0.0568672	0.669438	-0.767198	No Statistically Significant
superpathway of pyrimidine deoxyribonucleoside salvage	Bacteria	Actinobacteriota	Actinobacteria	Micrococcales	Dermatophilaceae	Austwickia	ASV_60	0.0562076	0.669438	-1.09438	No Statistically Significant
superpathway of pyrimidine nucleobases salvage	Bacteria	Proteobacteria	Gammaproteobacteria	Enterobacterales	Vibrionaceae	Vibrio	ASV_468	0.0568672	0.669438	-0.767198	No Statistically Significant
superpathway of pyrimidine nucleobases salvage	Bacteria	Actinobacteriota	Actinobacteria	Micrococcales	Dermatophilaceae	Austwickia	ASV_60	0.0572618	0.669438	-1.17048	No Statistically Significant
superpathway of pyrimidine deoxyribonucleotides de novo biosynthesis	Bacteria	Proteobacteria	Gammaproteobacteria	Enterobacterales	Vibrionaceae	Catenococcus	ASV_17	0.0572402	0.669438	0.693108	No Statistically Significant
adenosine ribonucleotides de novo biosynthesis	Bacteria	Actinobacteriota	Actinobacteria	Micrococcales	Dermatophilaceae	Austwickia	ASV_60	0.0537368	0.669438	-1.10899	No Statistically Significant
superpathway of adenosine nucleotides de novo biosynthesis I	Bacteria	Actinobacteriota	Actinobacteria	Micrococcales	Dermatophilaceae	Austwickia	ASV_60	0.0570789	0.669438	-1.10444	No Statistically Significant
inosine-5'-phosphate biosynthesis III	Bacteria	Actinobacteriota	Actinobacteria	Micrococcales	Dermatophilaceae	Austwickia	ASV_60	0.0533931	0.669438	-1.11142	No Statistically Significant
superpathway of GDP-mannose-derived O-antigen building blocks biosynthesis	Bacteria	Proteobacteria	Gammaproteobacteria	Enterobacterales	Vibrionaceae	Vibrio	ASV_28	0.0542322	0.669438	0.767788	No Statistically Significant
L-arginine biosynthesis IV (archaebacteria)	Bacteria	Proteobacteria	Gammaproteobacteria	Enterobacterales	Vibrionaceae	Vibrio	ASV_468	0.0539212	0.669438	-0.801106	No Statistically Significant
L-arginine biosynthesis IV (archaebacteria)	Bacteria	Actinobacteriota	Actinobacteria	Micrococcales	Dermatophilaceae	Austwickia	ASV_60	0.0555823	0.669438	-1.12897	No Statistically Significant
L-methionine salvage cycle III	Bacteria	Proteobacteria	Gammaproteobacteria	Enterobacterales	Vibrionaceae	Vibrio	ASV_12	0.0556411	0.669438	-1.45182	No Statistically Significant
methylerythritol phosphate pathway II	Bacteria	Actinobacteriota	Actinobacteria	Micrococcales	Dermatophilaceae	Austwickia	ASV_60	0.0576471	0.669438	-1.11203	No Statistically Significant
superpathway of purine nucleotides de novo biosynthesis I	Bacteria	Proteobacteria	Gammaproteobacteria	Enterobacterales	Vibrionaceae	Vibrio	ASV_468	0.0568672	0.669438	-0.767198	No Statistically Significant
superpathway of purine nucleotides de novo biosynthesis I	Bacteria	Actinobacteriota	Actinobacteria	Micrococcales	Dermatophilaceae	Austwickia	ASV_60	0.0561864	0.669438	-1.13849	No Statistically Significant
mevalonate pathway I	Bacteria	Proteobacteria	Gammaproteobacteria	Enterobacterales	Vibrionaceae	Vibrio	ASV_20	0.0576042	0.669438	-1.44063	No Statistically Significant
superpathway of purine deoxyribonucleosides degradation	Bacteria	Proteobacteria	Gammaproteobacteria	Enterobacterales	Vibrionaceae	Vibrio	ASV_468	0.0539212	0.669438	-0.801106	No Statistically Significant
superpathway of purine deoxyribonucleosides degradation	Bacteria	Actinobacteriota	Actinobacteria	Micrococcales	Dermatophilaceae	Austwickia	ASV_60	0.0515071	0.669438	-1.05171	No Statistically Significant
CDP-diacylglycerol biosynthesis II	Bacteria	Actinobacteriota	Actinobacteria	Micrococcales	Dermatophilaceae	Austwickia	ASV_60	0.0566934	0.669438	-1.11902	No Statistically Significant
superpathway of heme biosynthesis from uroporphyrinogen-III	Bacteria	Actinobacteriota	Actinobacteria	Micrococcales	Dermatophilaceae	Austwickia	ASV_60	0.0521523	0.669438	-0.994298	No Statistically Significant
superpathway of pyrimidine ribonucleotides de novo biosynthesis	Bacteria	Actinobacteriota	Actinobacteria	Micrococcales	Dermatophilaceae	Austwickia	ASV_60	0.051305	0.669438	-1.13406	No Statistically Significant
superpathway of pyrimidine deoxyribonucleotides de novo biosynthesis (E. coli)	Bacteria	Proteobacteria	Gammaproteobacteria	Enterobacterales	Vibrionaceae	Vibrio	ASV_468	0.0537303	0.669438	-0.69924	No Statistically Significant
superpathway of pyrimidine deoxyribonucleotides de novo biosynthesis (E. coli)	Bacteria	Proteobacteria	Gammaproteobacteria	Enterobacterales	Vibrionaceae	Vibrio	ASV_9	0.0547139	0.669438	0.746153	No Statistically Significant
phenylacetate degradation I (aerobic)	Bacteria	Proteobacteria	Gammaproteobacteria	Pseudomonadales	Marinomonadaceae	Marinomonas	ASV_15	0.05506	0.669438	-0.629345	No Statistically Significant
phenylacetate degradation I (aerobic)	Bacteria	Proteobacteria	Alphaproteobacteria	Sphingomonadales	Sphingomonadaceae	Sphingomonas	ASV_23	0.0522238	0.669438	1.82377	No Statistically Significant
aspartate superpathway	Bacteria	Actinobacteriota	Actinobacteria	Micrococcales	Dermatophilaceae	Austwickia	ASV_60	0.0577046	0.669438	-1.06455	No Statistically Significant
superpathway of pyridoxal 5'-phosphate biosynthesis and salvage	Bacteria	Actinobacteriota	Actinobacteria	Micrococcales	Dermatophilaceae	Austwickia	ASV_60	0.0512818	0.669438	-1.03175	No Statistically Significant
(5Z)-dodec-5-enoate biosynthesis	Bacteria	Proteobacteria	Gammaproteobacteria	Enterobacterales	Vibrionaceae	Vibrio	ASV_468	0.0545004	0.669438	-0.917386	No Statistically Significant
mycolate biosynthesis	Bacteria	Proteobacteria	Gammaproteobacteria	Enterobacterales	Vibrionaceae	Vibrio	ASV_468	0.0516692	0.669438	-0.930053	No Statistically Significant
pyridoxal 5'-phosphate biosynthesis I	Bacteria	Proteobacteria	Gammaproteobacteria	Enterobacterales	Vibrionaceae	Catenococcus	ASV_17	0.0573887	0.669438	0.685093	No Statistically Significant
pyridoxal 5'-phosphate biosynthesis I	Bacteria	Actinobacteriota	Actinobacteria	Micrococcales	Dermatophilaceae	Austwickia	ASV_60	0.0556267	0.669438	-0.925322	No Statistically Significant
superpathway of thiamin diphosphate biosynthesis I	Bacteria	Proteobacteria	Gammaproteobacteria	Enterobacterales	Vibrionaceae	Catenococcus	ASV_17	0.0547993	0.669438	0.695988	No Statistically Significant
superpathway of L-threonine biosynthesis	Bacteria	Proteobacteria	Gammaproteobacteria	Enterobacterales	Vibrionaceae	Catenococcus	ASV_17	0.0568026	0.669438	0.711684	No Statistically Significant
tRNA charging	Bacteria	Proteobacteria	Gammaproteobacteria	Enterobacterales	Vibrionaceae	Vibrio	ASV_468	0.0568672	0.669438	-0.767198	No Statistically Significant
tRNA charging	Bacteria	Actinobacteriota	Actinobacteria	Micrococcales	Dermatophilaceae	Austwickia	ASV_60	0.052609	0.669438	-1.09101	No Statistically Significant
superpathway of ubiquinol-8 biosynthesis (prokaryotic)	Bacteria	Proteobacteria	Gammaproteobacteria	Enterobacterales	Vibrionaceae	Catenococcus	ASV_17	0.0567182	0.669438	0.668244	No Statistically Significant
superpathway of ubiquinol-8 biosynthesis (prokaryotic)	Bacteria	Proteobacteria	Gammaproteobacteria	Enterobacterales	Vibrionaceae	Vibrio	ASV_468	0.0568672	0.669438	-0.767198	No Statistically Significant
UDP-N-acetyl-D-glucosamine biosynthesis I	Bacteria	Actinobacteriota	Actinobacteria	Micrococcales	Dermatophilaceae	Austwickia	ASV_60	0.0524052	0.669438	-1.11456	No Statistically Significant
enterobacterial common antigen biosynthesis	Bacteria	Proteobacteria	Alphaproteobacteria	Sphingomonadales	Sphingomonadaceae	Sphingomonas	ASV_23	0.0584084	0.66957	1.43791	No Statistically Significant
glycogen biosynthesis I (from ADP-D-Glucose)	Bacteria	Actinobacteriota	Actinobacteria	Micrococcales	Dermatophilaceae	Austwickia	ASV_60	0.0581867	0.66957	-1.04534	No Statistically Significant
NAD biosynthesis II (from tryptophan)	Bacteria	Proteobacteria	Gammaproteobacteria	Enterobacterales	Vibrionaceae	Vibrio	ASV_18	0.0583627	0.66957	-1.0303	No Statistically Significant
myo-inositol degradation I	Bacteria	Actinobacteriota	Actinobacteria	Micrococcales	Dermatophilaceae	Austwickia	ASV_60	0.0585939	0.66957	-1.10967	No Statistically Significant
L-glutamate and L-glutamine biosynthesis	Bacteria	Proteobacteria	Gammaproteobacteria	Enterobacterales	Vibrionaceae	Vibrio	ASV_20	0.0581437	0.66957	-1.26326	No Statistically Significant
urate biosynthesis/inosine 5'-phosphate degradation	Bacteria	Actinobacteriota	Actinobacteria	Micrococcales	Dermatophilaceae	Austwickia	ASV_60	0.0584914	0.66957	-1.18542	No Statistically Significant
ubiquinol-7 biosynthesis (prokaryotic)	Bacteria	Proteobacteria	Gammaproteobacteria	Enterobacterales	Vibrionaceae	Catenococcus	ASV_17	0.0583533	0.66957	0.665025	No Statistically Significant
ubiquinol-9 biosynthesis (prokaryotic)	Bacteria	Proteobacteria	Gammaproteobacteria	Enterobacterales	Vibrionaceae	Catenococcus	ASV_17	0.0583533	0.66957	0.665025	No Statistically Significant
ubiquinol-10 biosynthesis (prokaryotic)	Bacteria	Proteobacteria	Gammaproteobacteria	Enterobacterales	Vibrionaceae	Catenococcus	ASV_17	0.0583533	0.66957	0.665025	No Statistically Significant
stearate biosynthesis II (bacteria and plants)	Bacteria	Proteobacteria	Gammaproteobacteria	Enterobacterales	Vibrionaceae	Catenococcus	ASV_17	0.0585423	0.66957	0.700798	No Statistically Significant
UDP-N-acetylmuramoyl-pentapeptide biosynthesis II (lysine-containing)	Bacteria	Actinobacteriota	Actinobacteria	Micrococcales	Dermatophilaceae	Austwickia	ASV_60	0.058552	0.66957	-1.08043	No Statistically Significant
peptidoglycan biosynthesis V (&beta;-lactam resistance)	Bacteria	Proteobacteria	Gammaproteobacteria	Enterobacterales	Vibrionaceae	Vibrio	ASV_20	0.0585206	0.66957	-1.37237	No Statistically Significant
L-tryptophan degradation XII (Geobacillus)	Bacteria	Proteobacteria	Gammaproteobacteria	Enterobacterales	Vibrionaceae	Vibrio	ASV_20	0.0584432	0.66957	-1.07636	No Statistically Significant
pyrimidine deoxyribonucleotides de novo biosynthesis III	Bacteria	Proteobacteria	Gammaproteobacteria	Enterobacterales	Pseudoalteromonadaceae	Pseudoalteromonas	ASV_34	0.0579372	0.66957	-1.36361	No Statistically Significant
ubiquinol-8 biosynthesis (prokaryotic)	Bacteria	Proteobacteria	Gammaproteobacteria	Enterobacterales	Vibrionaceae	Catenococcus	ASV_17	0.0583533	0.66957	0.665025	No Statistically Significant
D-fructuronate degradation	Bacteria	Proteobacteria	Gammaproteobacteria	Enterobacterales	Vibrionaceae	Vibrio	ASV_9	0.0585236	0.66957	0.720889	No Statistically Significant
superpathway of GDP-mannose-derived O-antigen building blocks biosynthesis	Bacteria	Proteobacteria	Gammaproteobacteria	Enterobacterales	Vibrionaceae	Catenococcus	ASV_17	0.0578833	0.66957	0.753109	No Statistically Significant
superpathway of UDP-glucose-derived O-antigen building blocks biosynthesis	Bacteria	Actinobacteriota	Actinobacteria	Micrococcales	Dermatophilaceae	Austwickia	ASV_60	0.0580211	0.66957	-1.01139	No Statistically Significant
gondoate biosynthesis (anaerobic)	Bacteria	Proteobacteria	Gammaproteobacteria	Enterobacterales	Vibrionaceae	Vibrio	ASV_468	0.0584618	0.66957	-0.950325	No Statistically Significant
flavin biosynthesis I (bacteria and plants)	Bacteria	Actinobacteriota	Actinobacteria	Micrococcales	Dermatophilaceae	Austwickia	ASV_60	0.0586549	0.669773	-1.09926	No Statistically Significant
L-lysine biosynthesis I	Bacteria	Actinobacteriota	Actinobacteria	Micrococcales	Dermatophilaceae	Austwickia	ASV_60	0.0588816	0.670175	-1.07155	No Statistically Significant
superpathway of fatty acid biosynthesis initiation (E. coli)	Bacteria	Actinobacteriota	Actinobacteria	Micrococcales	Dermatophilaceae	Austwickia	ASV_60	0.0587516	0.670175	-1.06875	No Statistically Significant
glyoxylate cycle	Bacteria	Actinobacteriota	Actinobacteria	Micrococcales	Dermatophilaceae	Austwickia	ASV_60	0.0589497	0.670175	-1.00728	No Statistically Significant
palmitoleate biosynthesis I (from (5Z)-dodec-5-enoate)	Bacteria	Proteobacteria	Gammaproteobacteria	Enterobacterales	Vibrionaceae	Catenococcus	ASV_17	0.0589355	0.670175	0.699896	No Statistically Significant
8-amino-7-oxononanoate biosynthesis I	Bacteria	Actinobacteriota	Actinobacteria	Micrococcales	Dermatophilaceae	Austwickia	ASV_60	0.0589341	0.670175	-1.07268	No Statistically Significant
superpathway of tetrahydrofolate biosynthesis	Bacteria	Actinobacteriota	Actinobacteria	Micrococcales	Dermatophilaceae	Austwickia	ASV_60	0.0588545	0.670175	-1.09863	No Statistically Significant
pyrimidine deoxyribonucleotides de novo biosynthesis II	Bacteria	Actinobacteriota	Actinobacteria	Micrococcales	Dermatophilaceae	Austwickia	ASV_60	0.0590884	0.670274	-0.999509	No Statistically Significant
adenosine deoxyribonucleotides de novo biosynthesis II	Bacteria	Actinobacteriota	Actinobacteria	Micrococcales	Dermatophilaceae	Austwickia	ASV_60	0.0590809	0.670274	-1.07501	No Statistically Significant
guanosine deoxyribonucleotides de novo biosynthesis II	Bacteria	Actinobacteriota	Actinobacteria	Micrococcales	Dermatophilaceae	Austwickia	ASV_60	0.0590809	0.670274	-1.07501	No Statistically Significant
formaldehyde assimilation I (serine pathway)	Bacteria	Proteobacteria	Gammaproteobacteria	Enterobacterales	Vibrionaceae	Vibrio	ASV_28	0.0592471	0.671582	0.879723	No Statistically Significant
L-histidine degradation II	Bacteria	Proteobacteria	Gammaproteobacteria	Pseudomonadales	Marinomonadaceae	Marinomonas	ASV_15	0.059585	0.674919	-0.761679	No Statistically Significant
toluene degradation III (aerobic) (via p-cresol)	Bacteria	Proteobacteria	Gammaproteobacteria	Pseudomonadales	Marinomonadaceae	Marinomonas	ASV_15	0.0597084	0.675822	-0.733587	No Statistically Significant
myo-, chiro- and scillo-inositol degradation	Bacteria	Actinobacteriota	Actinobacteria	Micrococcales	Dermatophilaceae	Austwickia	ASV_60	0.0599051	0.677553	-1.24834	No Statistically Significant
homolactic fermentation	Bacteria	Actinobacteriota	Actinobacteria	Micrococcales	Dermatophilaceae	Austwickia	ASV_60	0.0601863	0.680237	-1.09193	No Statistically Significant
L-histidine degradation I	Bacteria	Actinobacteriota	Actinobacteria	Micrococcales	Dermatophilaceae	Austwickia	ASV_60	0.0604761	0.683014	-1.06894	No Statistically Significant
glycolysis III (from glucose)	Bacteria	Actinobacteriota	Actinobacteria	Micrococcales	Dermatophilaceae	Austwickia	ASV_60	0.0606183	0.683748	-1.08078	No Statistically Significant
superpathway of hexuronide and hexuronate degradation	Bacteria	Proteobacteria	Alphaproteobacteria	Sphingomonadales	Sphingomonadaceae	Sphingomonas	ASV_23	0.0607178	0.683748	2.63021	No Statistically Significant
toluene degradation IV (aerobic) (via catechol)	Bacteria	Firmicutes	Bacilli	Lactobacillales	Streptococcaceae	Streptococcus	ASV_3	0.0607009	0.683748	0.743454	No Statistically Significant
superpathway of L-threonine biosynthesis	Bacteria	Actinobacteriota	Actinobacteria	Micrococcales	Dermatophilaceae	Austwickia	ASV_60	0.0606503	0.683748	-1.01585	No Statistically Significant
superpathway of branched amino acid biosynthesis	Bacteria	Proteobacteria	Gammaproteobacteria	Enterobacterales	Vibrionaceae	Catenococcus	ASV_17	0.0608939	0.684526	0.690281	No Statistically Significant
superpathway of phylloquinol biosynthesis	Bacteria	Actinobacteriota	Actinobacteria	Micrococcales	Dermatophilaceae	Austwickia	ASV_60	0.0609149	0.684526	-1.00103	No Statistically Significant
mycolate biosynthesis	Bacteria	Actinobacteriota	Actinobacteria	Micrococcales	Dermatophilaceae	Austwickia	ASV_60	0.0609195	0.684526	-1.16902	No Statistically Significant
purine nucleobases degradation I (anaerobic)	Bacteria	Proteobacteria	Gammaproteobacteria	Enterobacterales	Vibrionaceae	Vibrio	ASV_20	0.060966	0.684552	-1.64624	No Statistically Significant
NAD salvage pathway II	Bacteria	Proteobacteria	Alphaproteobacteria	Sphingomonadales	Sphingomonadaceae	Sphingomonas	ASV_23	0.0610471	0.684966	1.82712	No Statistically Significant
heme biosynthesis I (aerobic)	Bacteria	Actinobacteriota	Actinobacteria	Micrococcales	Dermatophilaceae	Austwickia	ASV_60	0.0611036	0.685103	-1.06174	No Statistically Significant
heterolactic fermentation	Bacteria	Proteobacteria	Gammaproteobacteria	Enterobacterales	Vibrionaceae	Vibrio	ASV_9	0.061422	0.685201	0.731129	No Statistically Significant
Bifidobacterium shunt	Bacteria	Proteobacteria	Gammaproteobacteria	Enterobacterales	Vibrionaceae	Vibrio	ASV_9	0.0614009	0.685201	0.706418	No Statistically Significant
octane oxidation	Bacteria	Proteobacteria	Gammaproteobacteria	Enterobacterales	Vibrionaceae	Vibrio	ASV_9	0.0613363	0.685201	0.850712	No Statistically Significant
formaldehyde assimilation II (RuMP Cycle)	Bacteria	Firmicutes	Bacilli	Lactobacillales	Streptococcaceae	Streptococcus	ASV_58	0.06134	0.685201	-1.31803	No Statistically Significant
5-aminoimidazole ribonucleotide biosynthesis I	Bacteria	Actinobacteriota	Actinobacteria	Micrococcales	Dermatophilaceae	Austwickia	ASV_60	0.0613616	0.685201	-1.15477	No Statistically Significant
(5Z)-dodec-5-enoate biosynthesis	Bacteria	Actinobacteriota	Actinobacteria	Micrococcales	Dermatophilaceae	Austwickia	ASV_60	0.0613522	0.685201	-1.06453	No Statistically Significant
formaldehyde oxidation I	Bacteria	Proteobacteria	Gammaproteobacteria	Pseudomonadales	Moraxellaceae	Acinetobacter	ASV_59	0.0612883	0.685201	-0.753573	No Statistically Significant
oleate biosynthesis IV (anaerobic)	Bacteria	Actinobacteriota	Actinobacteria	Micrococcales	Dermatophilaceae	Austwickia	ASV_60	0.0614667	0.685206	-1.11414	No Statistically Significant
thiamin salvage II	Bacteria	Proteobacteria	Gammaproteobacteria	Enterobacterales	Vibrionaceae	Catenococcus	ASV_17	0.0615476	0.685614	0.676451	No Statistically Significant
TCA cycle IV (2-oxoglutarate decarboxylase)	Bacteria	Proteobacteria	Gammaproteobacteria	Enterobacterales	Vibrionaceae	Catenococcus	ASV_17	0.061763	0.686049	0.689594	No Statistically Significant
aerobic respiration I (cytochrome c)	Bacteria	Actinobacteriota	Actinobacteria	Micrococcales	Dermatophilaceae	Austwickia	ASV_60	0.0618082	0.686049	-1.3953	No Statistically Significant
pyrimidine deoxyribonucleosides salvage	Bacteria	Actinobacteriota	Actinobacteria	Micrococcales	Dermatophilaceae	Austwickia	ASV_60	0.0617359	0.686049	-1.08452	No Statistically Significant
superpathway of guanosine nucleotides de novo biosynthesis I	Bacteria	Actinobacteriota	Actinobacteria	Micrococcales	Dermatophilaceae	Austwickia	ASV_60	0.0616651	0.686049	-1.15812	No Statistically Significant
superpathway of L-alanine biosynthesis	Bacteria	Actinobacteriota	Actinobacteria	Micrococcales	Dermatophilaceae	Austwickia	ASV_60	0.0617894	0.686049	-1.19756	No Statistically Significant
D-galacturonate degradation I	Bacteria	Proteobacteria	Alphaproteobacteria	Sphingomonadales	Sphingomonadaceae	Sphingomonas	ASV_23	0.06208	0.686605	2.61061	No Statistically Significant
ectoine biosynthesis	Bacteria	Proteobacteria	Alphaproteobacteria	Sphingomonadales	Sphingomonadaceae	Sphingomonas	ASV_23	0.0620528	0.686605	1.47516	No Statistically Significant
polyisoprenoid biosynthesis (E. coli)	Bacteria	Actinobacteriota	Actinobacteria	Micrococcales	Dermatophilaceae	Austwickia	ASV_60	0.0619153	0.686605	-1.05337	No Statistically Significant
superpathway of menaquinol-7 biosynthesis	Bacteria	Actinobacteriota	Actinobacteria	Micrococcales	Dermatophilaceae	Austwickia	ASV_60	0.0620616	0.686605	-1.04732	No Statistically Significant
6-hydroxymethyl-dihydropterin diphosphate biosynthesis I	Bacteria	Proteobacteria	Gammaproteobacteria	Enterobacterales	Vibrionaceae	Catenococcus	ASV_17	0.062045	0.686605	0.658072	No Statistically Significant
Calvin-Benson-Bassham cycle	Bacteria	Proteobacteria	Gammaproteobacteria	Enterobacterales	Vibrionaceae	Catenococcus	ASV_17	0.0626878	0.687135	0.683098	No Statistically Significant
superpathway of aromatic amino acid biosynthesis	Bacteria	Proteobacteria	Gammaproteobacteria	Enterobacterales	Vibrionaceae	Catenococcus	ASV_17	0.0627253	0.687135	0.674374	No Statistically Significant
superpathway of fatty acid biosynthesis initiation (E. coli)	Bacteria	Proteobacteria	Gammaproteobacteria	Enterobacterales	Vibrionaceae	Catenococcus	ASV_17	0.0624073	0.687135	0.689999	No Statistically Significant
superpathway of S-adenosyl-L-methionine biosynthesis	Bacteria	Proteobacteria	Gammaproteobacteria	Enterobacterales	Vibrionaceae	Catenococcus	ASV_17	0.0626491	0.687135	0.678976	No Statistically Significant
O-antigen building blocks biosynthesis (E. coli)	Bacteria	Actinobacteriota	Actinobacteria	Micrococcales	Dermatophilaceae	Austwickia	ASV_60	0.0627221	0.687135	-0.976391	No Statistically Significant
protocatechuate degradation I (meta-cleavage pathway)	Bacteria	Proteobacteria	Gammaproteobacteria	Pseudomonadales	Marinomonadaceae	Marinomonas	ASV_15	0.062637	0.687135	-0.82463	No Statistically Significant
superpathway of geranylgeranyldiphosphate biosynthesis I (via mevalonate)	Bacteria	Proteobacteria	Gammaproteobacteria	Enterobacterales	Vibrionaceae	Vibrio	ASV_20	0.0627443	0.687135	-1.482	No Statistically Significant
TCA cycle VI (obligate autotrophs)	Bacteria	Actinobacteriota	Actinobacteria	Micrococcales	Dermatophilaceae	Austwickia	ASV_60	0.0623095	0.687135	-1.09592	No Statistically Significant
pyruvate fermentation to acetone	Bacteria	Proteobacteria	Gammaproteobacteria	Pseudomonadales	Marinomonadaceae	Marinomonas	ASV_15	0.0624182	0.687135	-0.719616	No Statistically Significant
fatty acid salvage	Bacteria	Proteobacteria	Gammaproteobacteria	Enterobacterales	Vibrionaceae	Aliivibrio	ASV_27	0.0627353	0.687135	0.99288	No Statistically Significant
TCA cycle VII (acetate-producers)	Bacteria	Proteobacteria	Gammaproteobacteria	Pseudomonadales	Marinomonadaceae	Marinomonas	ASV_53	0.0626304	0.687135	-0.888319	No Statistically Significant
isoprene biosynthesis II (engineered)	Bacteria	Proteobacteria	Gammaproteobacteria	Pseudomonadales	Marinomonadaceae	Marinomonas	ASV_53	0.0627493	0.687135	-0.491585	No Statistically Significant
mevalonate pathway I	Bacteria	Proteobacteria	Gammaproteobacteria	Pseudomonadales	Marinomonadaceae	Marinomonas	ASV_53	0.0627493	0.687135	-0.491585	No Statistically Significant
superpathway of thiamin diphosphate biosynthesis I	Bacteria	Actinobacteriota	Actinobacteria	Micrococcales	Dermatophilaceae	Austwickia	ASV_60	0.0624468	0.687135	-1.03102	No Statistically Significant
glycerol degradation to butanol	Bacteria	Proteobacteria	Gammaproteobacteria	Enterobacterales	Vibrionaceae	Catenococcus	ASV_17	0.0628096	0.68731	0.666367	No Statistically Significant
superpathway of L-isoleucine biosynthesis I	Bacteria	Proteobacteria	Gammaproteobacteria	Enterobacterales	Vibrionaceae	Catenococcus	ASV_17	0.0629571	0.687817	0.683829	No Statistically Significant
heme biosynthesis II (anaerobic)	Bacteria	Proteobacteria	Gammaproteobacteria	Enterobacterales	Vibrionaceae	Catenococcus	ASV_17	0.0631371	0.688394	0.677562	No Statistically Significant
phosphatidylglycerol biosynthesis I (plastidic)	Bacteria	Actinobacteriota	Actinobacteria	Micrococcales	Dermatophilaceae	Austwickia	ASV_60	0.0631851	0.688394	-1.10023	No Statistically Significant
phosphatidylglycerol biosynthesis II (non-plastidic)	Bacteria	Actinobacteriota	Actinobacteria	Micrococcales	Dermatophilaceae	Austwickia	ASV_60	0.0631851	0.688394	-1.10023	No Statistically Significant
TCA cycle VIII (helicobacter)	Bacteria	Proteobacteria	Gammaproteobacteria	Enterobacterales	Vibrionaceae	Vibrio	ASV_12	0.0632198	0.688394	-1.56316	No Statistically Significant
D-galacturonate degradation I	Bacteria	Proteobacteria	Gammaproteobacteria	Enterobacterales	Shewanellaceae	Shewanella	ASV_11	0.0634128	0.689428	0.726161	No Statistically Significant
pyruvate fermentation to acetone	Bacteria	Proteobacteria	Alphaproteobacteria	Sphingomonadales	Sphingomonadaceae	Sphingomonas	ASV_23	0.0633889	0.689428	2.25539	No Statistically Significant
superpathway of pyrimidine deoxyribonucleotides de novo biosynthesis	Bacteria	Actinobacteriota	Actinobacteria	Micrococcales	Dermatophilaceae	Austwickia	ASV_60	0.0634484	0.689428	-1.0417	No Statistically Significant
superpathway of L-lysine, L-threonine and L-methionine biosynthesis I	Bacteria	Proteobacteria	Gammaproteobacteria	Enterobacterales	Vibrionaceae	Catenococcus	ASV_17	0.0636862	0.690636	0.673827	No Statistically Significant
superpathway of pyrimidine deoxyribonucleotides de novo biosynthesis	Bacteria	Proteobacteria	Gammaproteobacteria	Enterobacterales	Vibrionaceae	Vibrio	ASV_9	0.0636129	0.690636	0.749874	No Statistically Significant
guanosine ribonucleotides de novo biosynthesis	Bacteria	Actinobacteriota	Actinobacteria	Micrococcales	Dermatophilaceae	Austwickia	ASV_60	0.0636934	0.690636	-1.16519	No Statistically Significant
pyrimidine deoxyribonucleotides de novo biosynthesis II	Bacteria	Proteobacteria	Gammaproteobacteria	Enterobacterales	Vibrionaceae	Vibrio	ASV_9	0.0637773	0.691062	0.718466	No Statistically Significant
L-ornithine biosynthesis	Bacteria	Proteobacteria	Gammaproteobacteria	Enterobacterales	Vibrionaceae	Catenococcus	ASV_17	0.0640881	0.693171	0.665157	No Statistically Significant
glyoxylate cycle	Bacteria	Proteobacteria	Gammaproteobacteria	Enterobacterales	Vibrionaceae	Catenococcus	ASV_17	0.0641679	0.693171	0.652254	No Statistically Significant
L-isoleucine biosynthesis III	Bacteria	Proteobacteria	Gammaproteobacteria	Enterobacterales	Vibrionaceae	Catenococcus	ASV_17	0.0640662	0.693171	0.686657	No Statistically Significant
L-glutamate and L-glutamine biosynthesis	Bacteria	Proteobacteria	Gammaproteobacteria	Pseudomonadales	Marinomonadaceae	Marinomonas	ASV_15	0.0641958	0.693171	-0.826001	No Statistically Significant
superpathway of heme biosynthesis from glycine	Bacteria	Proteobacteria	Gammaproteobacteria	Enterobacterales	Vibrionaceae	Vibrio	ASV_12	0.064116	0.693171	-1.45492	No Statistically Significant
lipid IVA biosynthesis	Bacteria	Proteobacteria	Gammaproteobacteria	Enterobacterales	Vibrionaceae	Catenococcus	ASV_17	0.0643201	0.693686	0.670005	No Statistically Significant
oleate biosynthesis IV (anaerobic)	Bacteria	Proteobacteria	Gammaproteobacteria	Enterobacterales	Vibrionaceae	Catenococcus	ASV_17	0.0643331	0.693686	0.689588	No Statistically Significant
L-lysine biosynthesis VI	Bacteria	Proteobacteria	Gammaproteobacteria	Enterobacterales	Vibrionaceae	Catenococcus	ASV_17	0.0644163	0.6941	0.687148	No Statistically Significant
6-hydroxymethyl-dihydropterin diphosphate biosynthesis III (Chlamydia)	Bacteria	Actinobacteriota	Actinobacteria	Micrococcales	Dermatophilaceae	Austwickia	ASV_60	0.0645661	0.695231	-1.09751	No Statistically Significant
superpathway of glycolysis and Entner-Doudoroff	Bacteria	Proteobacteria	Gammaproteobacteria	Enterobacterales	Vibrionaceae	Vibrio	ASV_468	0.064827	0.69663	-0.827148	No Statistically Significant
L-tryptophan degradation IX	Bacteria	Proteobacteria	Gammaproteobacteria	Enterobacterales	Vibrionaceae	Vibrio	ASV_18	0.0647472	0.69663	-0.616585	No Statistically Significant
adenosine ribonucleotides de novo biosynthesis	Bacteria	Proteobacteria	Gammaproteobacteria	Enterobacterales	Vibrionaceae	Catenococcus	ASV_17	0.064831	0.69663	0.694621	No Statistically Significant
superpathway of adenosine nucleotides de novo biosynthesis II	Bacteria	Proteobacteria	Gammaproteobacteria	Enterobacterales	Vibrionaceae	Catenococcus	ASV_17	0.0649146	0.697044	0.676051	No Statistically Significant
fatty acid elongation -- saturated	Bacteria	Proteobacteria	Gammaproteobacteria	Enterobacterales	Vibrionaceae	Catenococcus	ASV_17	0.0650146	0.697634	0.682138	No Statistically Significant
superpathway of hexuronide and hexuronate degradation	Bacteria	Proteobacteria	Gammaproteobacteria	Enterobacterales	Vibrionaceae	Vibrio	ASV_9	0.0652243	0.69789	0.852297	No Statistically Significant
Bifidobacterium shunt	Bacteria	Actinobacteriota	Actinobacteria	Micrococcales	Dermatophilaceae	Austwickia	ASV_60	0.0650972	0.69789	-0.822106	No Statistically Significant
catechol degradation to 2-oxopent-4-enoate II	Bacteria	Firmicutes	Bacilli	Lactobacillales	Streptococcaceae	Streptococcus	ASV_58	0.0652099	0.69789	-0.922934	No Statistically Significant
ethylmalonyl-CoA pathway	Bacteria	Firmicutes	Bacilli	Lactobacillales	Streptococcaceae	Streptococcus	ASV_3	0.0652668	0.69789	0.684558	No Statistically Significant
pyrimidine deoxyribonucleotides de novo biosynthesis III	Bacteria	Proteobacteria	Gammaproteobacteria	Enterobacterales	Vibrionaceae	Vibrio	ASV_18	0.065186	0.69789	-0.986217	No Statistically Significant
(5Z)-dodec-5-enoate biosynthesis	Bacteria	Proteobacteria	Gammaproteobacteria	Enterobacterales	Vibrionaceae	Catenococcus	ASV_17	0.0653089	0.69789	0.679975	No Statistically Significant
starch degradation V	Bacteria	Proteobacteria	Gammaproteobacteria	Enterobacterales	Vibrionaceae	Catenococcus	ASV_17	0.0653723	0.698086	0.6901	No Statistically Significant
phosphopantothenate biosynthesis I	Bacteria	Proteobacteria	Gammaproteobacteria	Enterobacterales	Vibrionaceae	Catenococcus	ASV_17	0.0654429	0.698358	0.661355	No Statistically Significant
superpathway of L-tyrosine biosynthesis	Bacteria	Proteobacteria	Gammaproteobacteria	Enterobacterales	Vibrionaceae	Catenococcus	ASV_17	0.0655256	0.698759	0.668468	No Statistically Significant
superpathway of guanosine nucleotides de novo biosynthesis II	Bacteria	Actinobacteriota	Actinobacteria	Micrococcales	Dermatophilaceae	Austwickia	ASV_60	0.0655809	0.698868	-1.10214	No Statistically Significant
L-leucine degradation I	Bacteria	Actinobacteriota	Actinobacteria	Micrococcales	Dermatophilaceae	Austwickia	ASV_60	0.0656763	0.699267	-0.91443	No Statistically Significant
superpathway of polyamine biosynthesis II	Bacteria	Proteobacteria	Gammaproteobacteria	Enterobacterales	Vibrionaceae	Aliivibrio	ASV_27	0.0657087	0.699267	0.559454	No Statistically Significant
superpathway of chorismate metabolism	Bacteria	Proteobacteria	Gammaproteobacteria	Enterobacterales	Vibrionaceae	Vibrio	ASV_9	0.0681527	0.701621	0.80528	No Statistically Significant
homolactic fermentation	Bacteria	Proteobacteria	Gammaproteobacteria	Enterobacterales	Vibrionaceae	Catenococcus	ASV_17	0.0680019	0.701621	0.676114	No Statistically Significant
chorismate biosynthesis I	Bacteria	Proteobacteria	Gammaproteobacteria	Enterobacterales	Vibrionaceae	Catenococcus	ASV_17	0.0662478	0.701621	0.659292	No Statistically Significant
chorismate biosynthesis I	Bacteria	Proteobacteria	Gammaproteobacteria	Enterobacterales	Vibrionaceae	Vibrio	ASV_468	0.0682862	0.701621	-0.799866	No Statistically Significant
superpathway of branched amino acid biosynthesis	Bacteria	Actinobacteriota	Actinobacteria	Micrococcales	Dermatophilaceae	Austwickia	ASV_60	0.0681555	0.701621	-1.10397	No Statistically Significant
coenzyme A biosynthesis I	Bacteria	Proteobacteria	Gammaproteobacteria	Enterobacterales	Vibrionaceae	Catenococcus	ASV_17	0.0676549	0.701621	0.657676	No Statistically Significant
superpathway of aromatic amino acid biosynthesis	Bacteria	Proteobacteria	Gammaproteobacteria	Enterobacterales	Vibrionaceae	Vibrio	ASV_468	0.0673309	0.701621	-0.814481	No Statistically Significant
L-lysine biosynthesis I	Bacteria	Proteobacteria	Gammaproteobacteria	Enterobacterales	Vibrionaceae	Vibrio	ASV_468	0.0666776	0.701621	-0.776732	No Statistically Significant
fatty acid &beta;-oxidation I	Bacteria	Proteobacteria	Gammaproteobacteria	Enterobacterales	Vibrionaceae	Catenococcus	ASV_17	0.0664707	0.701621	0.691299	No Statistically Significant
fatty acid elongation -- saturated	Bacteria	Actinobacteriota	Actinobacteria	Micrococcales	Dermatophilaceae	Austwickia	ASV_60	0.0679954	0.701621	-1.14044	No Statistically Significant
superpathway of tetrahydrofolate biosynthesis and salvage	Bacteria	Proteobacteria	Gammaproteobacteria	Enterobacterales	Vibrionaceae	Vibrio	ASV_468	0.0666776	0.701621	-0.776732	No Statistically Significant
glucose and glucose-1-phosphate degradation	Bacteria	Proteobacteria	Gammaproteobacteria	Pseudomonadales	Marinomonadaceae	Marinomonas	ASV_53	0.066547	0.701621	-0.907381	No Statistically Significant
glycolysis I (from glucose 6-phosphate)	Bacteria	Proteobacteria	Gammaproteobacteria	Enterobacterales	Vibrionaceae	Vibrio	ASV_468	0.0682862	0.701621	-0.799866	No Statistically Significant
L-isoleucine biosynthesis I (from threonine)	Bacteria	Proteobacteria	Gammaproteobacteria	Enterobacterales	Vibrionaceae	Vibrio	ASV_9	0.0678091	0.701621	0.829269	No Statistically Significant
superpathway of N-acetylneuraminate degradation	Bacteria	Proteobacteria	Gammaproteobacteria	Enterobacterales	Vibrionaceae	Vibrio	ASV_469	0.0663712	0.701621	-0.585946	No Statistically Significant
superpathway of phospholipid biosynthesis I (bacteria)	Bacteria	Proteobacteria	Gammaproteobacteria	Enterobacterales	Vibrionaceae	Catenococcus	ASV_17	0.0667895	0.701621	0.678003	No Statistically Significant
L-lysine biosynthesis VI	Bacteria	Proteobacteria	Gammaproteobacteria	Enterobacterales	Vibrionaceae	Vibrio	ASV_468	0.0682862	0.701621	-0.799866	No Statistically Significant
superpathway of aerobic toluene degradation	Bacteria	Proteobacteria	Alphaproteobacteria	Sphingomonadales	Sphingomonadaceae	Sphingomonas	ASV_23	0.0678179	0.701621	1.60711	No Statistically Significant
superpathway of L-methionine biosynthesis (by sulfhydrylation)	Bacteria	Proteobacteria	Gammaproteobacteria	Enterobacterales	Vibrionaceae	Vibrio	ASV_468	0.0682862	0.701621	-0.799866	No Statistically Significant
superpathway of L-methionine biosynthesis (transsulfuration)	Bacteria	Proteobacteria	Gammaproteobacteria	Enterobacterales	Vibrionaceae	Catenococcus	ASV_17	0.0678205	0.701621	0.660456	No Statistically Significant
glycolysis II (from fructose 6-phosphate)	Bacteria	Proteobacteria	Gammaproteobacteria	Enterobacterales	Vibrionaceae	Vibrio	ASV_468	0.0682862	0.701621	-0.799866	No Statistically Significant
CDP-diacylglycerol biosynthesis I	Bacteria	Proteobacteria	Gammaproteobacteria	Enterobacterales	Vibrionaceae	Catenococcus	ASV_17	0.066397	0.701621	0.680101	No Statistically Significant
palmitate biosynthesis II (bacteria and plants)	Bacteria	Proteobacteria	Gammaproteobacteria	Enterobacterales	Vibrionaceae	Vibrio	ASV_468	0.0682732	0.701621	-0.899435	No Statistically Significant
palmitate biosynthesis II (bacteria and plants)	Bacteria	Actinobacteriota	Actinobacteria	Micrococcales	Dermatophilaceae	Austwickia	ASV_60	0.0677593	0.701621	-1.14016	No Statistically Significant
cis-vaccenate biosynthesis	Bacteria	Actinobacteriota	Actinobacteria	Micrococcales	Dermatophilaceae	Austwickia	ASV_60	0.0660966	0.701621	-1.16186	No Statistically Significant
stearate biosynthesis II (bacteria and plants)	Bacteria	Actinobacteriota	Actinobacteria	Micrococcales	Dermatophilaceae	Austwickia	ASV_60	0.0669803	0.701621	-1.17644	No Statistically Significant
inosine-5'-phosphate biosynthesis I	Bacteria	Proteobacteria	Gammaproteobacteria	Enterobacterales	Vibrionaceae	Catenococcus	ASV_17	0.0666806	0.701621	0.659639	No Statistically Significant
S-adenosyl-L-methionine cycle I	Bacteria	Actinobacteriota	Actinobacteria	Micrococcales	Dermatophilaceae	Austwickia	ASV_60	0.0671359	0.701621	-0.90337	No Statistically Significant
Kdo transfer to lipid IVA III (Chlamydia)	Bacteria	Proteobacteria	Gammaproteobacteria	Enterobacterales	Vibrionaceae	Catenococcus	ASV_17	0.0676549	0.701621	0.657676	No Statistically Significant
guanosine nucleotides degradation III	Bacteria	Proteobacteria	Gammaproteobacteria	Enterobacterales	Vibrionaceae	Aliivibrio	ASV_27	0.067817	0.701621	1.08593	No Statistically Significant
guanosine nucleotides degradation III	Bacteria	Proteobacteria	Gammaproteobacteria	Enterobacterales	Vibrionaceae	Vibrio	ASV_468	0.0664772	0.701621	-0.71284	No Statistically Significant
adenine and adenosine salvage III	Bacteria	Proteobacteria	Gammaproteobacteria	Enterobacterales	Vibrionaceae	Catenococcus	ASV_17	0.0660695	0.701621	0.671963	No Statistically Significant
superpathway of L-phenylalanine biosynthesis	Bacteria	Proteobacteria	Gammaproteobacteria	Enterobacterales	Vibrionaceae	Vibrio	ASV_468	0.0682862	0.701621	-0.799866	No Statistically Significant
TCA cycle V (2-oxoglutarate:ferredoxin oxidoreductase)	Bacteria	Actinobacteriota	Actinobacteria	Micrococcales	Dermatophilaceae	Austwickia	ASV_60	0.0668744	0.701621	-1.12506	No Statistically Significant
glycerol degradation to butanol	Bacteria	Actinobacteriota	Actinobacteria	Micrococcales	Dermatophilaceae	Austwickia	ASV_60	0.0661968	0.701621	-0.776936	No Statistically Significant
pyruvate fermentation to isobutanol (engineered)	Bacteria	Proteobacteria	Gammaproteobacteria	Enterobacterales	Vibrionaceae	Vibrio	ASV_468	0.0681521	0.701621	-0.874555	No Statistically Significant
pyrimidine deoxyribonucleotide phosphorylation	Bacteria	Proteobacteria	Gammaproteobacteria	Enterobacterales	Vibrionaceae	Catenococcus	ASV_17	0.0676549	0.701621	0.657676	No Statistically Significant
superpathway of adenosine nucleotides de novo biosynthesis I	Bacteria	Proteobacteria	Gammaproteobacteria	Enterobacterales	Vibrionaceae	Vibrio	ASV_468	0.0682862	0.701621	-0.799866	No Statistically Significant
TCA cycle VII (acetate-producers)	Bacteria	Proteobacteria	Gammaproteobacteria	Enterobacterales	Pseudoalteromonadaceae	Pseudoalteromonas	ASV_33	0.0673216	0.701621	-1.77716	No Statistically Significant
sucrose biosynthesis III	Bacteria	Actinobacteriota	Actinobacteria	Micrococcales	Dermatophilaceae	Austwickia	ASV_60	0.0677728	0.701621	-0.745491	No Statistically Significant
cob(II)yrinate a,c-diamide biosynthesis II (late cobalt incorporation)	Bacteria	Proteobacteria	Alphaproteobacteria	Sphingomonadales	Sphingomonadaceae	Sphingomonas	ASV_23	0.066693	0.701621	2.45396	No Statistically Significant
ADP-L-glycero-&beta;-D-manno-heptose biosynthesis	Bacteria	Proteobacteria	Gammaproteobacteria	Enterobacterales	Vibrionaceae	Catenococcus	ASV_17	0.0676549	0.701621	0.657676	No Statistically Significant
superpathway of pyrimidine deoxyribonucleosides degradation	Bacteria	Proteobacteria	Gammaproteobacteria	Enterobacterales	Vibrionaceae	Vibrio	ASV_468	0.0682862	0.701621	-0.799866	No Statistically Significant
CDP-diacylglycerol biosynthesis II	Bacteria	Proteobacteria	Gammaproteobacteria	Enterobacterales	Vibrionaceae	Catenococcus	ASV_17	0.066397	0.701621	0.680101	No Statistically Significant
superpathway of pyridoxal 5'-phosphate biosynthesis and salvage	Bacteria	Proteobacteria	Gammaproteobacteria	Enterobacterales	Vibrionaceae	Vibrio	ASV_468	0.0682862	0.701621	-0.799866	No Statistically Significant
mycolate biosynthesis	Bacteria	Proteobacteria	Gammaproteobacteria	Enterobacterales	Vibrionaceae	Catenococcus	ASV_17	0.0662483	0.701621	0.687342	No Statistically Significant
flavin biosynthesis I (bacteria and plants)	Bacteria	Proteobacteria	Gammaproteobacteria	Enterobacterales	Vibrionaceae	Catenococcus	ASV_17	0.0660268	0.701621	0.672906	No Statistically Significant
superpathway of sulfate assimilation and cysteine biosynthesis	Bacteria	Proteobacteria	Gammaproteobacteria	Enterobacterales	Vibrionaceae	Vibrio	ASV_468	0.0682862	0.701621	-0.799866	No Statistically Significant
TCA cycle I (prokaryotic)	Bacteria	Proteobacteria	Gammaproteobacteria	Enterobacterales	Vibrionaceae	Catenococcus	ASV_17	0.0674381	0.701621	0.668646	No Statistically Significant
TCA cycle I (prokaryotic)	Bacteria	Actinobacteriota	Actinobacteria	Micrococcales	Dermatophilaceae	Austwickia	ASV_60	0.0672883	0.701621	-1.14969	No Statistically Significant
UDP-N-acetyl-D-glucosamine biosynthesis I	Bacteria	Proteobacteria	Gammaproteobacteria	Enterobacterales	Vibrionaceae	Catenococcus	ASV_17	0.0676549	0.701621	0.657676	No Statistically Significant
L-valine biosynthesis	Bacteria	Proteobacteria	Gammaproteobacteria	Enterobacterales	Vibrionaceae	Vibrio	ASV_9	0.0678091	0.701621	0.829269	No Statistically Significant
L-isoleucine biosynthesis I (from threonine)	Bacteria	Actinobacteriota	Actinobacteria	Micrococcales	Dermatophilaceae	Austwickia	ASV_60	0.0686482	0.702339	-1.08207	No Statistically Significant
L-isoleucine biosynthesis III	Bacteria	Actinobacteriota	Actinobacteria	Micrococcales	Dermatophilaceae	Austwickia	ASV_60	0.0685022	0.702339	-1.06671	No Statistically Significant
urate biosynthesis/inosine 5'-phosphate degradation	Bacteria	Proteobacteria	Gammaproteobacteria	Enterobacterales	Vibrionaceae	Catenococcus	ASV_17	0.0685863	0.702339	0.678051	No Statistically Significant
S-adenosyl-L-methionine cycle I	Bacteria	Proteobacteria	Gammaproteobacteria	Enterobacterales	Vibrionaceae	Catenococcus	ASV_17	0.0686593	0.702339	0.668054	No Statistically Significant
palmitoleate biosynthesis I (from (5Z)-dodec-5-enoate)	Bacteria	Actinobacteriota	Actinobacteria	Micrococcales	Dermatophilaceae	Austwickia	ASV_60	0.0687627	0.702339	-1.10171	No Statistically Significant
4-deoxy-L-threo-hex-4-enopyranuronate degradation	Bacteria	Proteobacteria	Gammaproteobacteria	Pseudomonadales	Marinomonadaceae	Marinomonas	ASV_15	0.0686931	0.702339	-0.651215	No Statistically Significant
inosine-5'-phosphate biosynthesis III	Bacteria	Proteobacteria	Gammaproteobacteria	Enterobacterales	Vibrionaceae	Catenococcus	ASV_17	0.0684529	0.702339	0.652538	No Statistically Significant
TCA cycle VIII (helicobacter)	Bacteria	Proteobacteria	Gammaproteobacteria	Enterobacterales	Vibrionaceae	Vibrio	ASV_20	0.0687643	0.702339	-1.68671	No Statistically Significant
L-valine biosynthesis	Bacteria	Actinobacteriota	Actinobacteria	Micrococcales	Dermatophilaceae	Austwickia	ASV_60	0.0686482	0.702339	-1.08207	No Statistically Significant
L-histidine biosynthesis	Bacteria	Proteobacteria	Gammaproteobacteria	Enterobacterales	Vibrionaceae	Catenococcus	ASV_17	0.069019	0.703387	0.651074	No Statistically Significant
superpathway of (R,R)-butanediol biosynthesis	Bacteria	Firmicutes	Bacilli	Lactobacillales	Streptococcaceae	Streptococcus	ASV_58	0.0689662	0.703387	-0.667786	No Statistically Significant
peptidoglycan biosynthesis III (mycobacteria)	Bacteria	Proteobacteria	Gammaproteobacteria	Enterobacterales	Vibrionaceae	Catenococcus	ASV_17	0.0691034	0.703387	0.65616	No Statistically Significant
adenosine deoxyribonucleotides de novo biosynthesis II	Bacteria	Proteobacteria	Gammaproteobacteria	Enterobacterales	Vibrionaceae	Catenococcus	ASV_17	0.0691394	0.703387	0.647567	No Statistically Significant
guanosine deoxyribonucleotides de novo biosynthesis II	Bacteria	Proteobacteria	Gammaproteobacteria	Enterobacterales	Vibrionaceae	Catenococcus	ASV_17	0.0691394	0.703387	0.647567	No Statistically Significant
NAD salvage pathway I	Bacteria	Actinobacteriota	Actinobacteria	Micrococcales	Dermatophilaceae	Austwickia	ASV_60	0.0691175	0.703387	-1.03539	No Statistically Significant
superpathway of methylglyoxal degradation	Bacteria	Proteobacteria	Gammaproteobacteria	Enterobacterales	Vibrionaceae	Vibrio	ASV_12	0.0692202	0.703747	-1.36104	No Statistically Significant
chorismate biosynthesis from 3-dehydroquinate	Bacteria	Proteobacteria	Gammaproteobacteria	Enterobacterales	Vibrionaceae	Catenococcus	ASV_17	0.0693704	0.704355	0.648392	No Statistically Significant
queuosine biosynthesis	Bacteria	Proteobacteria	Gammaproteobacteria	Enterobacterales	Vibrionaceae	Catenococcus	ASV_17	0.069371	0.704355	0.665539	No Statistically Significant
L-isoleucine biosynthesis II	Bacteria	Actinobacteriota	Actinobacteria	Micrococcales	Dermatophilaceae	Austwickia	ASV_60	0.0694323	0.704515	-1.09806	No Statistically Significant
formaldehyde oxidation I	Bacteria	Proteobacteria	Gammaproteobacteria	Enterobacterales	Vibrionaceae	Vibrio	ASV_10	0.069548	0.705227	-1.29534	No Statistically Significant
protocatechuate degradation II (ortho-cleavage pathway)	Bacteria	Proteobacteria	Gammaproteobacteria	Enterobacterales	Vibrionaceae	Vibrio	ASV_36	0.0697133	0.70644	1.56117	No Statistically Significant
superpathway of pyrimidine deoxyribonucleoside salvage	Bacteria	Proteobacteria	Gammaproteobacteria	Enterobacterales	Vibrionaceae	Catenococcus	ASV_17	0.0699153	0.70677	0.650387	No Statistically Significant
guanosine ribonucleotides de novo biosynthesis	Bacteria	Proteobacteria	Gammaproteobacteria	Enterobacterales	Vibrionaceae	Catenococcus	ASV_17	0.0698635	0.70677	0.653139	No Statistically Significant
oleate biosynthesis IV (anaerobic)	Bacteria	Proteobacteria	Gammaproteobacteria	Enterobacterales	Vibrionaceae	Vibrio	ASV_468	0.0698584	0.70677	-0.889812	No Statistically Significant
NAD salvage pathway I	Bacteria	Proteobacteria	Gammaproteobacteria	Enterobacterales	Vibrionaceae	Vibrio	ASV_9	0.0699285	0.70677	0.70106	No Statistically Significant
L-histidine degradation I	Bacteria	Proteobacteria	Gammaproteobacteria	Enterobacterales	Vibrionaceae	Catenococcus	ASV_17	0.0700447	0.707483	0.657866	No Statistically Significant
sucrose degradation III (sucrose invertase)	Bacteria	Proteobacteria	Gammaproteobacteria	Enterobacterales	Vibrionaceae	Vibrio	ASV_20	0.0703418	0.709097	-1.534	No Statistically Significant
superpathway of 2,3-butanediol biosynthesis	Bacteria	Proteobacteria	Alphaproteobacteria	Sphingomonadales	Sphingomonadaceae	Sphingomonas	ASV_23	0.0703361	0.709097	1.41452	No Statistically Significant
cob(II)yrinate a,c-diamide biosynthesis II (late cobalt incorporation)	Bacteria	Proteobacteria	Gammaproteobacteria	Enterobacterales	Vibrionaceae	Aliivibrio	ASV_27	0.070268	0.709097	0.82982	No Statistically Significant
formaldehyde assimilation I (serine pathway)	Bacteria	Proteobacteria	Gammaproteobacteria	Enterobacterales	Vibrionaceae	Vibrio	ASV_1	0.0704506	0.70927	2.43339	No Statistically Significant
superpathway of phylloquinol biosynthesis	Bacteria	Proteobacteria	Gammaproteobacteria	Enterobacterales	Vibrionaceae	Vibrio	ASV_9	0.070441	0.70927	0.707816	No Statistically Significant
O-antigen building blocks biosynthesis (E. coli)	Bacteria	Proteobacteria	Gammaproteobacteria	Enterobacterales	Vibrionaceae	Vibrio	ASV_9	0.0705066	0.709373	0.688959	No Statistically Significant
superpathway of arginine and polyamine biosynthesis	Bacteria	Proteobacteria	Gammaproteobacteria	Enterobacterales	Vibrionaceae	Vibrio	ASV_9	0.0707891	0.710241	0.681572	No Statistically Significant
L-methionine biosynthesis I	Bacteria	Proteobacteria	Gammaproteobacteria	Enterobacterales	Vibrionaceae	Catenococcus	ASV_17	0.0708222	0.710241	0.667306	No Statistically Significant
superpathway of glucose and xylose degradation	Bacteria	Actinobacteriota	Actinobacteria	Micrococcales	Dermatophilaceae	Austwickia	ASV_60	0.0708193	0.710241	-0.839099	No Statistically Significant
sucrose biosynthesis III	Bacteria	Proteobacteria	Gammaproteobacteria	Enterobacterales	Vibrionaceae	Vibrio	ASV_20	0.0706671	0.710241	-1.50901	No Statistically Significant
superpathway of pyrimidine ribonucleotides de novo biosynthesis	Bacteria	Proteobacteria	Gammaproteobacteria	Enterobacterales	Vibrionaceae	Catenococcus	ASV_17	0.0707563	0.710241	0.657295	No Statistically Significant
dTDP-L-rhamnose biosynthesis I	Bacteria	Proteobacteria	Gammaproteobacteria	Enterobacterales	Vibrionaceae	Vibrio	ASV_9	0.0711928	0.713034	0.636156	No Statistically Significant
formaldehyde assimilation II (RuMP Cycle)	Bacteria	Proteobacteria	Gammaproteobacteria	Enterobacterales	Shewanellaceae	Shewanella	ASV_13	0.0711889	0.713034	-1.70401	No Statistically Significant
superpathway of N-acetylglucosamine, N-acetylmannosamine and N-acetylneuraminate degradation	Bacteria	Proteobacteria	Gammaproteobacteria	Enterobacterales	Vibrionaceae	Vibrio	ASV_20	0.0712446	0.713091	-1.41239	No Statistically Significant
pyrimidine deoxyribonucleosides salvage	Bacteria	Proteobacteria	Gammaproteobacteria	Enterobacterales	Vibrionaceae	Catenococcus	ASV_17	0.0713043	0.713227	0.654196	No Statistically Significant
superpathway of chorismate metabolism	Bacteria	Proteobacteria	Gammaproteobacteria	Enterobacterales	Vibrionaceae	Catenococcus	ASV_17	0.0714903	0.714626	0.722427	No Statistically Significant
glycolysis III (from glucose)	Bacteria	Proteobacteria	Gammaproteobacteria	Enterobacterales	Vibrionaceae	Vibrio	ASV_9	0.0716041	0.715049	0.746375	No Statistically Significant
heme biosynthesis II (anaerobic)	Bacteria	Proteobacteria	Gammaproteobacteria	Enterobacterales	Vibrionaceae	Vibrio	ASV_468	0.0716614	0.715049	-0.779147	No Statistically Significant
polyisoprenoid biosynthesis (E. coli)	Bacteria	Proteobacteria	Gammaproteobacteria	Enterobacterales	Vibrionaceae	Catenococcus	ASV_17	0.0716842	0.715049	0.637222	No Statistically Significant
formaldehyde assimilation I (serine pathway)	Bacteria	Firmicutes	Bacilli	Lactobacillales	Streptococcaceae	Streptococcus	ASV_3	0.0717174	0.715049	2.09021	No Statistically Significant
Bifidobacterium shunt	Bacteria	Proteobacteria	Gammaproteobacteria	Enterobacterales	Vibrionaceae	Catenococcus	ASV_17	0.0719004	0.7154	0.621151	No Statistically Significant
thiamin salvage II	Bacteria	Actinobacteriota	Actinobacteria	Micrococcales	Dermatophilaceae	Austwickia	ASV_60	0.0719373	0.7154	-1.01883	No Statistically Significant
sucrose biosynthesis III	Bacteria	Proteobacteria	Gammaproteobacteria	Burkholderiales	Neisseriaceae	Uruburuella	ASV_31	0.0718321	0.7154	-1.32362	No Statistically Significant
superpathway of pyridoxal 5'-phosphate biosynthesis and salvage	Bacteria	Proteobacteria	Gammaproteobacteria	Enterobacterales	Vibrionaceae	Catenococcus	ASV_17	0.0718911	0.7154	0.65837	No Statistically Significant
N10-formyl-tetrahydrofolate biosynthesis	Bacteria	Proteobacteria	Gammaproteobacteria	Enterobacterales	Vibrionaceae	Catenococcus	ASV_17	0.0726462	0.716907	0.667314	No Statistically Significant
superpathway of chorismate metabolism	Bacteria	Actinobacteriota	Actinobacteria	Micrococcales	Dermatophilaceae	Austwickia	ASV_60	0.0726226	0.716907	-0.820851	No Statistically Significant
L-arginine biosynthesis I (via L-ornithine)	Bacteria	Proteobacteria	Gammaproteobacteria	Enterobacterales	Vibrionaceae	Vibrio	ASV_468	0.0731537	0.716907	-0.783813	No Statistically Significant
L-arginine biosynthesis II (acetyl cycle)	Bacteria	Proteobacteria	Gammaproteobacteria	Enterobacterales	Vibrionaceae	Vibrio	ASV_468	0.0731537	0.716907	-0.783813	No Statistically Significant
superpathway of branched amino acid biosynthesis	Bacteria	Proteobacteria	Gammaproteobacteria	Enterobacterales	Vibrionaceae	Vibrio	ASV_468	0.0731537	0.716907	-0.783813	No Statistically Significant
Calvin-Benson-Bassham cycle	Bacteria	Proteobacteria	Gammaproteobacteria	Enterobacterales	Vibrionaceae	Vibrio	ASV_468	0.0731537	0.716907	-0.783813	No Statistically Significant
superpathway of purine nucleotides de novo biosynthesis II	Bacteria	Proteobacteria	Gammaproteobacteria	Enterobacterales	Vibrionaceae	Catenococcus	ASV_17	0.0723208	0.716907	0.649209	No Statistically Significant
superpathway of tetrahydrofolate biosynthesis and salvage	Bacteria	Proteobacteria	Gammaproteobacteria	Enterobacterales	Vibrionaceae	Catenococcus	ASV_17	0.0728988	0.716907	0.649417	No Statistically Significant
D-galacturonate degradation I	Bacteria	Proteobacteria	Gammaproteobacteria	Enterobacterales	Vibrionaceae	Vibrio	ASV_28	0.0725751	0.716907	1.01312	No Statistically Significant
superpathway of glycolysis, pyruvate dehydrogenase, TCA, and glyoxylate bypass	Bacteria	Proteobacteria	Gammaproteobacteria	Enterobacterales	Vibrionaceae	Vibrio	ASV_468	0.0731537	0.716907	-0.783813	No Statistically Significant
methylgallate degradation	Bacteria	Proteobacteria	Gammaproteobacteria	Pseudomonadales	Marinomonadaceae	Marinomonas	ASV_15	0.0723079	0.716907	-0.697054	No Statistically Significant
peptidoglycan biosynthesis I (meso-diaminopimelate containing)	Bacteria	Proteobacteria	Gammaproteobacteria	Enterobacterales	Vibrionaceae	Catenococcus	ASV_17	0.0731142	0.716907	0.639435	No Statistically Significant
toluene degradation IV (aerobic) (via catechol)	Bacteria	Proteobacteria	Gammaproteobacteria	Enterobacterales	Shewanellaceae	Shewanella	ASV_11	0.072961	0.716907	0.59748	No Statistically Significant
peptidoglycan biosynthesis II (staphylococci)	Bacteria	Proteobacteria	Gammaproteobacteria	Pseudomonadales	Moraxellaceae	Acinetobacter	ASV_59	0.0726574	0.716907	-0.981095	No Statistically Significant
TCA cycle VI (obligate autotrophs)	Bacteria	Proteobacteria	Gammaproteobacteria	Enterobacterales	Vibrionaceae	Vibrio	ASV_9	0.073084	0.716907	0.767437	No Statistically Significant
superpathway of adenosine nucleotides de novo biosynthesis II	Bacteria	Proteobacteria	Gammaproteobacteria	Enterobacterales	Vibrionaceae	Vibrio	ASV_468	0.0731537	0.716907	-0.783813	No Statistically Significant
S-adenosyl-L-methionine cycle I	Bacteria	Proteobacteria	Gammaproteobacteria	Enterobacterales	Vibrionaceae	Vibrio	ASV_468	0.0731537	0.716907	-0.783813	No Statistically Significant
UDP-N-acetylmuramoyl-pentapeptide biosynthesis II (lysine-containing)	Bacteria	Proteobacteria	Gammaproteobacteria	Enterobacterales	Vibrionaceae	Catenococcus	ASV_17	0.0728584	0.716907	0.63424	No Statistically Significant
UDP-N-acetylmuramoyl-pentapeptide biosynthesis I (meso-diaminopimelate containing)	Bacteria	Proteobacteria	Gammaproteobacteria	Enterobacterales	Vibrionaceae	Catenococcus	ASV_17	0.0731142	0.716907	0.639435	No Statistically Significant
pyrimidine deoxyribonucleosides salvage	Bacteria	Proteobacteria	Gammaproteobacteria	Enterobacterales	Vibrionaceae	Vibrio	ASV_468	0.0731537	0.716907	-0.783813	No Statistically Significant
superpathway of adenosine nucleotides de novo biosynthesis I	Bacteria	Proteobacteria	Gammaproteobacteria	Enterobacterales	Vibrionaceae	Catenococcus	ASV_17	0.0724806	0.716907	0.666757	No Statistically Significant
formaldehyde oxidation I	Bacteria	Proteobacteria	Gammaproteobacteria	Enterobacterales	Shewanellaceae	Shewanella	ASV_13	0.0721812	0.716907	-1.71363	No Statistically Significant
superpathway of sulfate assimilation and cysteine biosynthesis	Bacteria	Proteobacteria	Gammaproteobacteria	Enterobacterales	Vibrionaceae	Catenococcus	ASV_17	0.0724862	0.716907	0.664558	No Statistically Significant
glycogen biosynthesis I (from ADP-D-Glucose)	Bacteria	Proteobacteria	Gammaproteobacteria	Enterobacterales	Vibrionaceae	Vibrio	ASV_9	0.0732386	0.717284	0.773018	No Statistically Significant
ectoine biosynthesis	Bacteria	Proteobacteria	Gammaproteobacteria	Enterobacterales	Vibrionaceae	Catenococcus	ASV_17	0.0734598	0.718519	0.603575	No Statistically Significant
L-isoleucine biosynthesis II	Bacteria	Proteobacteria	Gammaproteobacteria	Enterobacterales	Vibrionaceae	Vibrio	ASV_9	0.0734272	0.718519	0.821305	No Statistically Significant
6-hydroxymethyl-dihydropterin diphosphate biosynthesis I	Bacteria	Proteobacteria	Gammaproteobacteria	Enterobacterales	Vibrionaceae	Vibrio	ASV_9	0.0735293	0.718519	0.767162	No Statistically Significant
L-methionine salvage cycle III	Bacteria	Proteobacteria	Gammaproteobacteria	Enterobacterales	Pseudoalteromonadaceae	Pseudoalteromonas	ASV_33	0.0735503	0.718519	-1.43176	No Statistically Significant
L-leucine degradation I	Bacteria	Proteobacteria	Gammaproteobacteria	Enterobacterales	Vibrionaceae	Vibrio	ASV_9	0.0736165	0.718712	0.817696	No Statistically Significant
phosphatidylglycerol biosynthesis I (plastidic)	Bacteria	Proteobacteria	Gammaproteobacteria	Enterobacterales	Vibrionaceae	Catenococcus	ASV_17	0.073758	0.719187	0.667722	No Statistically Significant
phosphatidylglycerol biosynthesis II (non-plastidic)	Bacteria	Proteobacteria	Gammaproteobacteria	Enterobacterales	Vibrionaceae	Catenococcus	ASV_17	0.073758	0.719187	0.667722	No Statistically Significant
sucrose degradation IV (sucrose phosphorylase)	Bacteria	Proteobacteria	Gammaproteobacteria	Enterobacterales	Vibrionaceae	Vibrio	ASV_20	0.0743239	0.724248	-1.6043	No Statistically Significant
superpathway of Clostridium acetobutylicum acidogenic fermentation	Bacteria	Proteobacteria	Gammaproteobacteria	Enterobacterales	Pseudoalteromonadaceae	Pseudoalteromonas	ASV_34	0.0744722	0.725237	-1.13651	No Statistically Significant
UMP biosynthesis	Bacteria	Proteobacteria	Gammaproteobacteria	Enterobacterales	Vibrionaceae	Catenococcus	ASV_17	0.0745344	0.725387	0.642687	No Statistically Significant
superpathway of ubiquinol-8 biosynthesis (prokaryotic)	Bacteria	Proteobacteria	Gammaproteobacteria	Enterobacterales	Vibrionaceae	Vibrio	ASV_9	0.0745972	0.725542	0.75151	No Statistically Significant
superpathway of methylglyoxal degradation	Bacteria	Proteobacteria	Gammaproteobacteria	Enterobacterales	Pseudoalteromonadaceae	Pseudoalteromonas	ASV_33	0.0746732	0.725826	-0.910966	No Statistically Significant
ketogluconate metabolism	Bacteria	Proteobacteria	Gammaproteobacteria	Enterobacterales	Pasteurellaceae	Testudinibacter	ASV_40	0.0747629	0.726241	0.988338	No Statistically Significant
superpathway of (R,R)-butanediol biosynthesis	Bacteria	Proteobacteria	Gammaproteobacteria	Burkholderiales	Neisseriaceae	Uruburuella	ASV_31	0.0748758	0.726882	-1.34438	No Statistically Significant
superpathway of Clostridium acetobutylicum acidogenic fermentation	Bacteria	Proteobacteria	Gammaproteobacteria	Burkholderiales	Neisseriaceae	Uruburuella	ASV_31	0.0749715	0.727355	-0.909067	No Statistically Significant
6-hydroxymethyl-dihydropterin diphosphate biosynthesis III (Chlamydia)	Bacteria	Proteobacteria	Gammaproteobacteria	Enterobacterales	Vibrionaceae	Vibrio	ASV_9	0.0751651	0.728776	0.821831	No Statistically Significant
superpathway of pyrimidine deoxyribonucleotides de novo biosynthesis (E. coli)	Bacteria	Actinobacteriota	Actinobacteria	Micrococcales	Dermatophilaceae	Austwickia	ASV_60	0.0753317	0.729935	-0.967175	No Statistically Significant
L-leucine degradation I	Bacteria	Proteobacteria	Gammaproteobacteria	Enterobacterales	Vibrionaceae	Vibrio	ASV_20	0.0755227	0.730546	-1.28672	No Statistically Significant
photorespiration	Bacteria	Proteobacteria	Gammaproteobacteria	Pseudomonadales	Marinomonadaceae	Marinomonas	ASV_15	0.0754889	0.730546	-0.757598	No Statistically Significant
superpathway of geranylgeranyl diphosphate biosynthesis II (via MEP)	Bacteria	Proteobacteria	Gammaproteobacteria	Enterobacterales	Vibrionaceae	Catenococcus	ASV_17	0.0755363	0.730546	0.642857	No Statistically Significant
formaldehyde assimilation II (RuMP Cycle)	Bacteria	Proteobacteria	Gammaproteobacteria	Burkholderiales	Neisseriaceae	Uruburuella	ASV_22	0.0755867	0.730577	-1.30252	No Statistically Significant
superpathway of 2,3-butanediol biosynthesis	Bacteria	Proteobacteria	Gammaproteobacteria	Enterobacterales	Pseudoalteromonadaceae	Pseudoalteromonas	ASV_34	0.0757014	0.731229	-1.26551	No Statistically Significant
glyoxylate cycle	Bacteria	Proteobacteria	Gammaproteobacteria	Enterobacterales	Vibrionaceae	Vibrio	ASV_9	0.0758144	0.731864	0.76405	No Statistically Significant
gondoate biosynthesis (anaerobic)	Bacteria	Actinobacteriota	Actinobacteria	Micrococcales	Dermatophilaceae	Austwickia	ASV_60	0.0758894	0.732132	-1.10626	No Statistically Significant
8-amino-7-oxononanoate biosynthesis I	Bacteria	Proteobacteria	Gammaproteobacteria	Enterobacterales	Vibrionaceae	Vibrio	ASV_468	0.0760229	0.732155	-0.797401	No Statistically Significant
superpathway of L-phenylalanine biosynthesis	Bacteria	Proteobacteria	Gammaproteobacteria	Enterobacterales	Vibrionaceae	Catenococcus	ASV_17	0.0760337	0.732155	0.647616	No Statistically Significant
superpathway of pyrimidine nucleobases salvage	Bacteria	Proteobacteria	Gammaproteobacteria	Enterobacterales	Vibrionaceae	Catenococcus	ASV_17	0.0759422	0.732155	0.651144	No Statistically Significant
formaldehyde assimilation I (serine pathway)	Bacteria	Proteobacteria	Gammaproteobacteria	Enterobacterales	Shewanellaceae	Shewanella	ASV_11	0.0761482	0.732802	1.67696	No Statistically Significant
superpathay of heme biosynthesis from glutamate	Bacteria	Proteobacteria	Gammaproteobacteria	Enterobacterales	Vibrionaceae	Catenococcus	ASV_17	0.0762142	0.732981	0.637187	No Statistically Significant
pyruvate fermentation to butanoate	Bacteria	Firmicutes	Bacilli	Lactobacillales			ASV_19	0.0763689	0.733478	-0.604665	No Statistically Significant
glucose and glucose-1-phosphate degradation	Bacteria	Proteobacteria	Gammaproteobacteria	Enterobacterales	Vibrionaceae	Vibrio	ASV_20	0.0764054	0.733478	-1.72471	No Statistically Significant
pyruvate fermentation to isobutanol (engineered)	Bacteria	Actinobacteriota	Actinobacteria	Micrococcales	Dermatophilaceae	Austwickia	ASV_60	0.0764079	0.733478	-1.0185	No Statistically Significant
enterobactin biosynthesis	Bacteria	Proteobacteria	Gammaproteobacteria	Enterobacterales	Vibrionaceae	Catenococcus	ASV_17	0.0768091	0.733839	0.60456	No Statistically Significant
glycogen biosynthesis I (from ADP-D-Glucose)	Bacteria	Proteobacteria	Gammaproteobacteria	Enterobacterales	Vibrionaceae	Vibrio	ASV_468	0.0767125	0.733839	-0.742146	No Statistically Significant
meta cleavage pathway of aromatic compounds	Bacteria	Proteobacteria	Gammaproteobacteria	Enterobacterales	Vibrionaceae	Vibrio	ASV_20	0.0766242	0.733839	-0.812738	No Statistically Significant
superpathway of menaquinol-11 biosynthesis	Bacteria	Proteobacteria	Gammaproteobacteria	Enterobacterales	Vibrionaceae	Catenococcus	ASV_17	0.0769203	0.733839	0.649701	No Statistically Significant
superpathway of menaquinol-12 biosynthesis	Bacteria	Proteobacteria	Gammaproteobacteria	Enterobacterales	Vibrionaceae	Catenococcus	ASV_17	0.0769203	0.733839	0.649701	No Statistically Significant
superpathway of menaquinol-13 biosynthesis	Bacteria	Proteobacteria	Gammaproteobacteria	Enterobacterales	Vibrionaceae	Catenococcus	ASV_17	0.0769203	0.733839	0.649701	No Statistically Significant
superpathway of heme biosynthesis from glycine	Bacteria	Proteobacteria	Gammaproteobacteria	Enterobacterales	Vibrionaceae	Vibrio	ASV_20	0.0765572	0.733839	-1.51926	No Statistically Significant
superpathway of 2,3-butanediol biosynthesis	Bacteria	Proteobacteria	Gammaproteobacteria	Enterobacterales	Vibrionaceae	Vibrio	ASV_12	0.076908	0.733839	-1.2681	No Statistically Significant
sucrose biosynthesis III	Bacteria	Proteobacteria	Alphaproteobacteria	Sphingomonadales	Sphingomonadaceae	Sphingomonas	ASV_23	0.0768229	0.733839	1.99705	No Statistically Significant
superpathway of purine nucleotides de novo biosynthesis I	Bacteria	Proteobacteria	Gammaproteobacteria	Enterobacterales	Vibrionaceae	Catenococcus	ASV_17	0.0769669	0.733839	0.644871	No Statistically Significant
superpathway of purine deoxyribonucleosides degradation	Bacteria	Proteobacteria	Gammaproteobacteria	Enterobacterales	Vibrionaceae	Catenococcus	ASV_17	0.0765287	0.733839	0.649732	No Statistically Significant
biotin biosynthesis I	Bacteria	Proteobacteria	Gammaproteobacteria	Enterobacterales	Vibrionaceae	Catenococcus	ASV_17	0.0773691	0.73541	0.654326	No Statistically Significant
L-tryptophan degradation IX	Bacteria	Proteobacteria	Gammaproteobacteria	Enterobacterales	Vibrionaceae	Vibrio	ASV_20	0.0772617	0.73541	-0.836253	No Statistically Significant
superpathway of menaquinol-7 biosynthesis	Bacteria	Proteobacteria	Alphaproteobacteria	Sphingomonadales	Sphingomonadaceae	Sphingomonas	ASV_23	0.0773336	0.73541	1.72978	No Statistically Significant
5-aminoimidazole ribonucleotide biosynthesis I	Bacteria	Proteobacteria	Gammaproteobacteria	Enterobacterales	Vibrionaceae	Catenococcus	ASV_17	0.0772342	0.73541	0.65317	No Statistically Significant
superpathway of L-tryptophan biosynthesis	Bacteria	Proteobacteria	Gammaproteobacteria	Enterobacterales	Vibrionaceae	Vibrio	ASV_20	0.0773092	0.73541	-1.54721	No Statistically Significant
thiamin salvage II	Bacteria	Proteobacteria	Gammaproteobacteria	Enterobacterales	Vibrionaceae	Vibrio	ASV_9	0.0774187	0.73543	0.765397	No Statistically Significant
starch degradation V	Bacteria	Proteobacteria	Gammaproteobacteria	Enterobacterales	Vibrionaceae	Vibrio	ASV_9	0.0776769	0.737431	0.745405	No Statistically Significant
superpathway of ornithine degradation	Bacteria	Proteobacteria	Alphaproteobacteria	Sphingomonadales	Sphingomonadaceae	Sphingomonas	ASV_23	0.0778321	0.738193	1.47854	No Statistically Significant
pyrimidine deoxyribonucleotides de novo biosynthesis II	Bacteria	Proteobacteria	Gammaproteobacteria	Enterobacterales	Vibrionaceae	Catenococcus	ASV_17	0.0779003	0.738193	0.641453	No Statistically Significant
sucrose biosynthesis III	Bacteria	Proteobacteria	Gammaproteobacteria	Pseudomonadales	Marinomonadaceae	Marinomonas	ASV_53	0.0778999	0.738193	-0.556947	No Statistically Significant
homolactic fermentation	Bacteria	Proteobacteria	Gammaproteobacteria	Enterobacterales	Vibrionaceae	Vibrio	ASV_9	0.0780386	0.7386	0.734962	No Statistically Significant
teichoic acid (poly-glycerol) biosynthesis	Bacteria	Firmicutes	Bacilli	Lactobacillales			ASV_19	0.0780189	0.7386	-1.39769	No Statistically Significant
superpathway of L-serine and glycine biosynthesis I	Bacteria	Proteobacteria	Gammaproteobacteria	Enterobacterales	Vibrionaceae	Catenococcus	ASV_17	0.0782351	0.740008	0.663596	No Statistically Significant
peptidoglycan biosynthesis V (&beta;-lactam resistance)	Bacteria	Proteobacteria	Gammaproteobacteria	Burkholderiales	Neisseriaceae	Uruburuella	ASV_31	0.0783764	0.740892	-1.33207	No Statistically Significant
N10-formyl-tetrahydrofolate biosynthesis	Bacteria	Proteobacteria	Gammaproteobacteria	Enterobacterales	Vibrionaceae	Vibrio	ASV_9	0.0810782	0.741447	0.738107	No Statistically Significant
4-hydroxyphenylacetate degradation	Bacteria	Proteobacteria	Alphaproteobacteria	Sphingomonadales	Sphingomonadaceae	Sphingomonas	ASV_23	0.0812778	0.741447	0.761211	No Statistically Significant
superpathway of branched amino acid biosynthesis	Bacteria	Proteobacteria	Gammaproteobacteria	Enterobacterales	Vibrionaceae	Vibrio	ASV_9	0.0808001	0.741447	0.77847	No Statistically Significant
pyruvate fermentation to butanoate	Bacteria	Proteobacteria	Gammaproteobacteria	Enterobacterales	Vibrionaceae	Vibrio	ASV_12	0.0797358	0.741447	-1.38703	No Statistically Significant
L-lysine biosynthesis I	Bacteria	Proteobacteria	Gammaproteobacteria	Enterobacterales	Vibrionaceae	Vibrio	ASV_9	0.0801187	0.741447	0.791963	No Statistically Significant
mixed acid fermentation	Bacteria	Proteobacteria	Gammaproteobacteria	Enterobacterales	Vibrionaceae	Vibrio	ASV_468	0.0813554	0.741447	-0.772067	No Statistically Significant
superpathway of fucose and rhamnose degradation	Bacteria	Proteobacteria	Alphaproteobacteria	Sphingomonadales	Sphingomonadaceae	Sphingomonas	ASV_23	0.0786157	0.741447	1.50508	No Statistically Significant
superpathway of hexuronide and hexuronate degradation	Bacteria	Proteobacteria	Gammaproteobacteria	Enterobacterales	Vibrionaceae	Vibrio	ASV_7	0.0814378	0.741447	0.754139	No Statistically Significant
superpathway of N-acetylglucosamine, N-acetylmannosamine and N-acetylneuraminate degradation	Bacteria	Proteobacteria	Alphaproteobacteria	Sphingomonadales	Sphingomonadaceae	Sphingomonas	ASV_23	0.0815477	0.741447	1.69595	No Statistically Significant
gluconeogenesis I	Bacteria	Proteobacteria	Gammaproteobacteria	Enterobacterales	Vibrionaceae	Vibrio	ASV_468	0.0813554	0.741447	-0.772067	No Statistically Significant
heme biosynthesis II (anaerobic)	Bacteria	Proteobacteria	Gammaproteobacteria	Enterobacterales	Vibrionaceae	Vibrio	ASV_9	0.0797274	0.741447	0.77824	No Statistically Significant
L-histidine degradation I	Bacteria	Proteobacteria	Gammaproteobacteria	Enterobacterales	Vibrionaceae	Vibrio	ASV_9	0.0794956	0.741447	0.757125	No Statistically Significant
L-histidine biosynthesis	Bacteria	Proteobacteria	Gammaproteobacteria	Enterobacterales	Vibrionaceae	Vibrio	ASV_9	0.0796245	0.741447	0.719292	No Statistically Significant
L-isoleucine biosynthesis I (from threonine)	Bacteria	Proteobacteria	Gammaproteobacteria	Enterobacterales	Vibrionaceae	Vibrio	ASV_468	0.0813554	0.741447	-0.772067	No Statistically Significant
superpathway of S-adenosyl-L-methionine biosynthesis	Bacteria	Proteobacteria	Gammaproteobacteria	Enterobacterales	Vibrionaceae	Vibrio	ASV_9	0.0812069	0.741447	0.802482	No Statistically Significant
pentose phosphate pathway (non-oxidative branch)	Bacteria	Proteobacteria	Gammaproteobacteria	Enterobacterales	Vibrionaceae	Catenococcus	ASV_17	0.0799835	0.741447	0.655216	No Statistically Significant
pentose phosphate pathway (non-oxidative branch)	Bacteria	Proteobacteria	Gammaproteobacteria	Enterobacterales	Vibrionaceae	Vibrio	ASV_468	0.0813554	0.741447	-0.772067	No Statistically Significant
adenosylcobalamin biosynthesis II (late cobalt incorporation)	Bacteria	Proteobacteria	Gammaproteobacteria	Burkholderiales	Neisseriaceae	Uruburuella	ASV_22	0.0807774	0.741447	-0.956594	No Statistically Significant
incomplete reductive TCA cycle	Bacteria	Proteobacteria	Gammaproteobacteria	Enterobacterales	Vibrionaceae	Vibrio	ASV_20	0.0809255	0.741447	-1.53313	No Statistically Significant
superpathway of polyamine biosynthesis II	Bacteria	Proteobacteria	Gammaproteobacteria	Pseudomonadales	Marinomonadaceae	Marinomonas	ASV_15	0.080556	0.741447	-0.697109	No Statistically Significant
superpathway of polyamine biosynthesis II	Bacteria	Proteobacteria	Alphaproteobacteria	Sphingomonadales	Sphingomonadaceae	Sphingomonas	ASV_23	0.0800956	0.741447	2.29533	No Statistically Significant
superpathway of polyamine biosynthesis I	Bacteria	Proteobacteria	Gammaproteobacteria	Enterobacterales	Vibrionaceae	Vibrio	ASV_20	0.0791528	0.741447	-1.3349	No Statistically Significant
polyisoprenoid biosynthesis (E. coli)	Bacteria	Proteobacteria	Gammaproteobacteria	Enterobacterales	Vibrionaceae	Vibrio	ASV_9	0.0807654	0.741447	0.731491	No Statistically Significant
formaldehyde assimilation I (serine pathway)	Bacteria	Proteobacteria	Gammaproteobacteria	Enterobacterales	Pasteurellaceae	Testudinibacter	ASV_40	0.0812214	0.741447	1.10157	No Statistically Significant
formaldehyde assimilation II (RuMP Cycle)	Bacteria	Proteobacteria	Gammaproteobacteria	Enterobacterales	Vibrionaceae	Vibrio	ASV_10	0.0792701	0.741447	-1.29554	No Statistically Significant
L-lysine biosynthesis II	Bacteria	Proteobacteria	Gammaproteobacteria	Pseudomonadales	Marinomonadaceae	Marinomonas	ASV_53	0.0801466	0.741447	-0.869689	No Statistically Significant
aerobic respiration I (cytochrome c)	Bacteria	Proteobacteria	Gammaproteobacteria	Pseudomonadales	Marinomonadaceae	Marinomonas	ASV_53	0.0814903	0.741447	-0.713119	No Statistically Significant
S-methyl-5-thio-&alpha;-D-ribose 1-phosphate degradation	Bacteria	Proteobacteria	Gammaproteobacteria	Enterobacterales	Pseudoalteromonadaceae	Pseudoalteromonas	ASV_33	0.0798319	0.741447	-1.52407	No Statistically Significant
L-arginine biosynthesis III (via N-acetyl-L-citrulline)	Bacteria	Proteobacteria	Gammaproteobacteria	Enterobacterales	Vibrionaceae	Catenococcus	ASV_17	0.0803395	0.741447	0.629214	No Statistically Significant
tetrapyrrole biosynthesis I (from glutamate)	Bacteria	Proteobacteria	Gammaproteobacteria	Enterobacterales	Vibrionaceae	Catenococcus	ASV_17	0.0786623	0.741447	0.640472	No Statistically Significant
catechol degradation I (meta-cleavage pathway)	Bacteria	Proteobacteria	Gammaproteobacteria	Enterobacterales	Vibrionaceae	Vibrio	ASV_20	0.0795809	0.741447	-1.22351	No Statistically Significant
acetyl-CoA fermentation to butanoate II	Bacteria	Actinobacteriota	Actinobacteria	Micrococcales	Dermatophilaceae	Austwickia	ASV_60	0.0795514	0.741447	-0.820806	No Statistically Significant
superpathway of menaquinol-7 biosynthesis	Bacteria	Proteobacteria	Gammaproteobacteria	Enterobacterales	Vibrionaceae	Catenococcus	ASV_17	0.0815463	0.741447	0.636325	No Statistically Significant
ubiquinol-7 biosynthesis (prokaryotic)	Bacteria	Proteobacteria	Gammaproteobacteria	Enterobacterales	Vibrionaceae	Vibrio	ASV_9	0.079797	0.741447	0.740095	No Statistically Significant
ubiquinol-9 biosynthesis (prokaryotic)	Bacteria	Proteobacteria	Gammaproteobacteria	Enterobacterales	Vibrionaceae	Vibrio	ASV_9	0.079797	0.741447	0.740095	No Statistically Significant
ubiquinol-10 biosynthesis (prokaryotic)	Bacteria	Proteobacteria	Gammaproteobacteria	Enterobacterales	Vibrionaceae	Vibrio	ASV_9	0.079797	0.741447	0.740095	No Statistically Significant
superpathway of demethylmenaquinol-8 biosynthesis	Bacteria	Proteobacteria	Gammaproteobacteria	Burkholderiales	Neisseriaceae	Uruburuella	ASV_31	0.0795776	0.741447	-1.1864	No Statistically Significant
superpathway of demethylmenaquinol-8 biosynthesis	Bacteria	Proteobacteria	Gammaproteobacteria	Pseudomonadales	Marinomonadaceae	Marinomonas	ASV_53	0.0794887	0.741447	-0.525493	No Statistically Significant
S-adenosyl-L-methionine cycle I	Bacteria	Proteobacteria	Gammaproteobacteria	Enterobacterales	Vibrionaceae	Vibrio	ASV_9	0.0806056	0.741447	0.765639	No Statistically Significant
superpathway of 2,3-butanediol biosynthesis	Bacteria	Proteobacteria	Gammaproteobacteria	Enterobacterales	Vibrionaceae	Vibrio	ASV_26	0.0789475	0.741447	-1.15885	No Statistically Significant
4-deoxy-L-threo-hex-4-enopyranuronate degradation	Bacteria	Proteobacteria	Gammaproteobacteria	Enterobacterales	Shewanellaceae	Shewanella	ASV_11	0.0813776	0.741447	0.607187	No Statistically Significant
8-amino-7-oxononanoate biosynthesis I	Bacteria	Proteobacteria	Gammaproteobacteria	Enterobacterales	Vibrionaceae	Catenococcus	ASV_17	0.0790385	0.741447	0.651049	No Statistically Significant
pyrimidine deoxyribonucleotides de novo biosynthesis III	Bacteria	Proteobacteria	Gammaproteobacteria	Enterobacterales	Vibrionaceae	Vibrio	ASV_26	0.0799915	0.741447	-1.17622	No Statistically Significant
norspermidine biosynthesis	Bacteria	Proteobacteria	Gammaproteobacteria	Enterobacterales	Vibrionaceae	Catenococcus	ASV_17	0.0811638	0.741447	0.621883	No Statistically Significant
norspermidine biosynthesis	Bacteria	Proteobacteria	Alphaproteobacteria	Sphingomonadales	Sphingomonadaceae	Sphingomonas	ASV_23	0.0800236	0.741447	1.82193	No Statistically Significant
superpathway of tetrahydrofolate biosynthesis	Bacteria	Proteobacteria	Gammaproteobacteria	Enterobacterales	Vibrionaceae	Catenococcus	ASV_17	0.0814284	0.741447	0.642151	No Statistically Significant
superpathway of L-tryptophan biosynthesis	Bacteria	Proteobacteria	Gammaproteobacteria	Pseudomonadales	Marinomonadaceae	Marinomonas	ASV_15	0.0806278	0.741447	-0.968394	No Statistically Significant
preQ0 biosynthesis	Bacteria	Proteobacteria	Gammaproteobacteria	Pseudomonadales	Marinomonadaceae	Marinomonas	ASV_53	0.0792822	0.741447	-0.711907	No Statistically Significant
ubiquinol-8 biosynthesis (prokaryotic)	Bacteria	Proteobacteria	Gammaproteobacteria	Enterobacterales	Vibrionaceae	Vibrio	ASV_9	0.079797	0.741447	0.740095	No Statistically Significant
thiazole biosynthesis II (Bacillus)	Bacteria	Proteobacteria	Gammaproteobacteria	Enterobacterales	Vibrionaceae	Vibrio	ASV_20	0.0804055	0.741447	-1.60581	No Statistically Significant
glycerol degradation to butanol	Bacteria	Proteobacteria	Alphaproteobacteria	Sphingomonadales	Sphingomonadaceae	Sphingomonas	ASV_23	0.0814073	0.741447	2.1546	No Statistically Significant
vanillin and vanillate degradation II	Bacteria	Proteobacteria	Gammaproteobacteria	Pseudomonadales	Marinomonadaceae	Marinomonas	ASV_15	0.0804922	0.741447	-0.707144	No Statistically Significant
adenosine ribonucleotides de novo biosynthesis	Bacteria	Proteobacteria	Gammaproteobacteria	Enterobacterales	Vibrionaceae	Vibrio	ASV_468	0.0813554	0.741447	-0.772067	No Statistically Significant
ergothioneine biosynthesis I (bacteria)	Bacteria	Proteobacteria	Gammaproteobacteria	Enterobacterales	Vibrionaceae	Vibrio	ASV_7	0.0785424	0.741447	1.62893	No Statistically Significant
isoprene biosynthesis II (engineered)	Bacteria	Proteobacteria	Gammaproteobacteria	Enterobacterales	Pseudoalteromonadaceae	Pseudoalteromonas	ASV_33	0.0795209	0.741447	-0.987716	No Statistically Significant
purine ribonucleosides degradation	Bacteria	Proteobacteria	Gammaproteobacteria	Enterobacterales	Vibrionaceae	Catenococcus	ASV_17	0.0793099	0.741447	0.649804	No Statistically Significant
superpathway of pyrimidine deoxyribonucleosides degradation	Bacteria	Proteobacteria	Gammaproteobacteria	Enterobacterales	Vibrionaceae	Catenococcus	ASV_17	0.0807169	0.741447	0.639923	No Statistically Significant
pyridoxal 5'-phosphate biosynthesis I	Bacteria	Proteobacteria	Gammaproteobacteria	Enterobacterales	Vibrionaceae	Vibrio	ASV_9	0.0812084	0.741447	0.724682	No Statistically Significant
flavin biosynthesis I (bacteria and plants)	Bacteria	Proteobacteria	Gammaproteobacteria	Enterobacterales	Vibrionaceae	Vibrio	ASV_468	0.0813554	0.741447	-0.772067	No Statistically Significant
formaldehyde oxidation I	Bacteria	Proteobacteria	Gammaproteobacteria	Burkholderiales	Neisseriaceae	Uruburuella	ASV_22	0.0798357	0.741447	-1.30728	No Statistically Significant
sulfate reduction I (assimilatory)	Bacteria	Proteobacteria	Gammaproteobacteria	Enterobacterales	Vibrionaceae	Vibrio	ASV_468	0.0813554	0.741447	-0.772067	No Statistically Significant
sucrose biosynthesis I (from photosynthesis)	Bacteria	Proteobacteria	Gammaproteobacteria	Enterobacterales	Vibrionaceae	Vibrio	ASV_469	0.079988	0.741447	-0.537199	No Statistically Significant
superpathway of thiamin diphosphate biosynthesis I	Bacteria	Proteobacteria	Gammaproteobacteria	Enterobacterales	Vibrionaceae	Vibrio	ASV_9	0.0796989	0.741447	0.728169	No Statistically Significant
tRNA charging	Bacteria	Proteobacteria	Gammaproteobacteria	Enterobacterales	Vibrionaceae	Catenococcus	ASV_17	0.0797223	0.741447	0.633938	No Statistically Significant
L-valine biosynthesis	Bacteria	Proteobacteria	Gammaproteobacteria	Enterobacterales	Vibrionaceae	Vibrio	ASV_468	0.0813554	0.741447	-0.772067	No Statistically Significant
L-ornithine biosynthesis	Bacteria	Proteobacteria	Gammaproteobacteria	Enterobacterales	Vibrionaceae	Vibrio	ASV_9	0.0817654	0.742606	0.745949	No Statistically Significant
superpathway of polyamine biosynthesis II	Bacteria	Proteobacteria	Gammaproteobacteria	Enterobacterales	Vibrionaceae	Vibrio	ASV_1	0.0817711	0.742606	0.493174	No Statistically Significant
acetylene degradation	Bacteria	Proteobacteria	Gammaproteobacteria	Enterobacterales	Vibrionaceae	Catenococcus	ASV_17	0.0819316	0.743628	0.670369	No Statistically Significant
superpathway of L-alanine biosynthesis	Bacteria	Proteobacteria	Gammaproteobacteria	Enterobacterales	Vibrionaceae	Catenococcus	ASV_17	0.0820705	0.744452	0.63217	No Statistically Significant
methylerythritol phosphate pathway I	Bacteria	Proteobacteria	Gammaproteobacteria	Enterobacterales	Vibrionaceae	Catenococcus	ASV_17	0.0824282	0.745435	0.642468	No Statistically Significant
superpathway of geranylgeranyl diphosphate biosynthesis II (via MEP)	Bacteria	Proteobacteria	Gammaproteobacteria	Enterobacterales	Vibrionaceae	Vibrio	ASV_9	0.0822351	0.745435	0.705714	No Statistically Significant
superpathway of menaquinol-7 biosynthesis	Bacteria	Proteobacteria	Gammaproteobacteria	Enterobacterales	Vibrionaceae	Vibrio	ASV_9	0.0823867	0.745435	0.70441	No Statistically Significant
superpathway of phenylethylamine degradation	Bacteria	Proteobacteria	Gammaproteobacteria	Enterobacterales	Vibrionaceae	Vibrio	ASV_1	0.0824677	0.745435	0.510108	No Statistically Significant
superpathway of guanosine nucleotides de novo biosynthesis I	Bacteria	Proteobacteria	Gammaproteobacteria	Enterobacterales	Vibrionaceae	Catenococcus	ASV_17	0.0824506	0.745435	0.644577	No Statistically Significant
methylerythritol phosphate pathway II	Bacteria	Proteobacteria	Gammaproteobacteria	Enterobacterales	Vibrionaceae	Catenococcus	ASV_17	0.0824282	0.745435	0.642468	No Statistically Significant
superpathway of L-arginine, putrescine, and 4-aminobutanoate degradation	Bacteria	Proteobacteria	Alphaproteobacteria	Sphingomonadales	Sphingomonadaceae	Sphingomonas	ASV_23	0.0841439	0.746281	1.10558	No Statistically Significant
arginine, ornithine and proline interconversion	Bacteria	Proteobacteria	Gammaproteobacteria	Enterobacterales	Vibrionaceae	Vibrio	ASV_12	0.0828066	0.746281	-1.42148	No Statistically Significant
chorismate biosynthesis I	Bacteria	Proteobacteria	Gammaproteobacteria	Enterobacterales	Vibrionaceae	Vibrio	ASV_9	0.084511	0.746281	0.743892	No Statistically Significant
superpathway of aromatic amino acid biosynthesis	Bacteria	Proteobacteria	Gammaproteobacteria	Enterobacterales	Vibrionaceae	Vibrio	ASV_9	0.0841796	0.746281	0.763813	No Statistically Significant
mixed acid fermentation	Bacteria	Proteobacteria	Gammaproteobacteria	Enterobacterales	Vibrionaceae	Vibrio	ASV_9	0.0831191	0.746281	0.779983	No Statistically Significant
superpathway of tetrahydrofolate biosynthesis and salvage	Bacteria	Proteobacteria	Gammaproteobacteria	Enterobacterales	Vibrionaceae	Vibrio	ASV_9	0.0843152	0.746281	0.749988	No Statistically Significant
glycogen degradation I (bacterial)	Bacteria	Proteobacteria	Gammaproteobacteria	Enterobacterales	Vibrionaceae	Catenococcus	ASV_17	0.083229	0.746281	0.63548	No Statistically Significant
glycolysis I (from glucose 6-phosphate)	Bacteria	Proteobacteria	Gammaproteobacteria	Enterobacterales	Vibrionaceae	Catenococcus	ASV_17	0.0828869	0.746281	0.641061	No Statistically Significant
superpathway of (Kdo)2-lipid A biosynthesis	Bacteria	Proteobacteria	Gammaproteobacteria	Enterobacterales	Vibrionaceae	Catenococcus	ASV_17	0.0832616	0.746281	0.630133	No Statistically Significant
superpathway of methylglyoxal degradation	Bacteria	Proteobacteria	Gammaproteobacteria	Enterobacterales	Pseudoalteromonadaceae	Pseudoalteromonas	ASV_55	0.08405	0.746281	-0.86193	No Statistically Significant
lipid IVA biosynthesis	Bacteria	Proteobacteria	Gammaproteobacteria	Enterobacterales	Vibrionaceae	Vibrio	ASV_9	0.0828223	0.746281	0.720345	No Statistically Significant
superpathway of L-arginine and L-ornithine degradation	Bacteria	Proteobacteria	Alphaproteobacteria	Sphingomonadales	Sphingomonadaceae	Sphingomonas	ASV_23	0.0841439	0.746281	1.10558	No Statistically Significant
heterolactic fermentation	Bacteria	Actinobacteriota	Actinobacteria	Micrococcales	Dermatophilaceae	Austwickia	ASV_60	0.0836038	0.746281	-0.751621	No Statistically Significant
superpathway of (R,R)-butanediol biosynthesis	Bacteria	Proteobacteria	Gammaproteobacteria	Enterobacterales	Vibrionaceae	Vibrio	ASV_18	0.0835796	0.746281	-0.960391	No Statistically Significant
superpathway of polyamine biosynthesis I	Bacteria	Proteobacteria	Gammaproteobacteria	Enterobacterales	Vibrionaceae	Catenococcus	ASV_17	0.0845491	0.746281	0.603704	No Statistically Significant
superpathway of histidine, purine, and pyrimidine biosynthesis	Bacteria	Proteobacteria	Gammaproteobacteria	Enterobacterales	Vibrionaceae	Catenococcus	ASV_17	0.0838219	0.746281	0.629649	No Statistically Significant
superpathway of L-isoleucine biosynthesis I	Bacteria	Proteobacteria	Gammaproteobacteria	Enterobacterales	Vibrionaceae	Vibrio	ASV_9	0.0834765	0.746281	0.798414	No Statistically Significant
L-lysine biosynthesis VI	Bacteria	Proteobacteria	Gammaproteobacteria	Enterobacterales	Vibrionaceae	Vibrio	ASV_9	0.0842161	0.746281	0.803386	No Statistically Significant
L-isoleucine biosynthesis II	Bacteria	Proteobacteria	Gammaproteobacteria	Enterobacterales	Vibrionaceae	Vibrio	ASV_468	0.0832018	0.746281	-0.792561	No Statistically Significant
L-isoleucine biosynthesis III	Bacteria	Proteobacteria	Gammaproteobacteria	Enterobacterales	Vibrionaceae	Vibrio	ASV_468	0.0839085	0.746281	-0.749226	No Statistically Significant
L-isoleucine biosynthesis III	Bacteria	Proteobacteria	Gammaproteobacteria	Enterobacterales	Vibrionaceae	Vibrio	ASV_9	0.08429	0.746281	0.769889	No Statistically Significant
L-glutamate and L-glutamine biosynthesis	Bacteria	Proteobacteria	Gammaproteobacteria	Enterobacterales	Pseudoalteromonadaceae	Pseudoalteromonas	ASV_33	0.0826724	0.746281	-0.937285	No Statistically Significant
CDP-diacylglycerol biosynthesis I	Bacteria	Proteobacteria	Gammaproteobacteria	Enterobacterales	Vibrionaceae	Vibrio	ASV_9	0.0845165	0.746281	0.770442	No Statistically Significant
urate biosynthesis/inosine 5'-phosphate degradation	Bacteria	Proteobacteria	Gammaproteobacteria	Enterobacterales	Vibrionaceae	Vibrio	ASV_468	0.0844332	0.746281	-0.802774	No Statistically Significant
superpathway of demethylmenaquinol-8 biosynthesis	Bacteria	Proteobacteria	Gammaproteobacteria	Enterobacterales	Vibrionaceae	Catenococcus	ASV_17	0.0839925	0.746281	0.634575	No Statistically Significant
superpathway of phylloquinol biosynthesis	Bacteria	Proteobacteria	Gammaproteobacteria	Enterobacterales	Vibrionaceae	Catenococcus	ASV_17	0.0832143	0.746281	0.609599	No Statistically Significant
superpathway of menaquinol-11 biosynthesis	Bacteria	Proteobacteria	Gammaproteobacteria	Enterobacterales	Vibrionaceae	Vibrio	ASV_9	0.0841143	0.746281	0.714747	No Statistically Significant
superpathway of menaquinol-12 biosynthesis	Bacteria	Proteobacteria	Gammaproteobacteria	Enterobacterales	Vibrionaceae	Vibrio	ASV_9	0.0841143	0.746281	0.714747	No Statistically Significant
superpathway of menaquinol-13 biosynthesis	Bacteria	Proteobacteria	Gammaproteobacteria	Enterobacterales	Vibrionaceae	Vibrio	ASV_9	0.0841143	0.746281	0.714747	No Statistically Significant
superpathway of vanillin and vanillate degradation	Bacteria	Firmicutes	Bacilli	Lactobacillales	Streptococcaceae	Lactococcus	ASV_25	0.0841529	0.746281	-0.530119	No Statistically Significant
mono-trans, poly-cis decaprenyl phosphate biosynthesis	Bacteria	Firmicutes	Bacilli	Lactobacillales	Streptococcaceae	Streptococcus	ASV_58	0.0840762	0.746281	-0.530119	No Statistically Significant
peptidoglycan biosynthesis III (mycobacteria)	Bacteria	Proteobacteria	Gammaproteobacteria	Enterobacterales	Vibrionaceae	Vibrio	ASV_9	0.0845856	0.746281	0.715745	No Statistically Significant
pyrimidine deoxyribonucleotides de novo biosynthesis III	Bacteria	Proteobacteria	Gammaproteobacteria	Enterobacterales	Vibrionaceae	Vibrio	ASV_12	0.0829497	0.746281	-1.64262	No Statistically Significant
chitin derivatives degradation	Bacteria	Proteobacteria	Alphaproteobacteria	Sphingomonadales	Sphingomonadaceae	Sphingomonas	ASV_23	0.0839269	0.746281	1.77672	No Statistically Significant
TCA cycle V (2-oxoglutarate:ferredoxin oxidoreductase)	Bacteria	Proteobacteria	Gammaproteobacteria	Enterobacterales	Vibrionaceae	Vibrio	ASV_9	0.0831543	0.746281	0.782244	No Statistically Significant
vanillin and vanillate degradation I	Bacteria	Firmicutes	Bacilli	Lactobacillales	Streptococcaceae	Lactococcus	ASV_25	0.0841529	0.746281	-0.530119	No Statistically Significant
dTDP-N-acetylthomosamine biosynthesis	Bacteria	Actinobacteriota	Actinobacteria	Micrococcales	Dermatophilaceae	Austwickia	ASV_60	0.0828648	0.746281	-0.776919	No Statistically Significant
gondoate biosynthesis (anaerobic)	Bacteria	Proteobacteria	Gammaproteobacteria	Enterobacterales	Vibrionaceae	Vibrio	ASV_9	0.0836216	0.746281	0.874345	No Statistically Significant
CDP-diacylglycerol biosynthesis II	Bacteria	Proteobacteria	Gammaproteobacteria	Enterobacterales	Vibrionaceae	Vibrio	ASV_9	0.0845165	0.746281	0.770442	No Statistically Significant
methylphosphonate degradation I	Bacteria	Proteobacteria	Alphaproteobacteria	Sphingomonadales	Sphingomonadaceae	Sphingomonas	ASV_23	0.0843703	0.746281	1.87759	No Statistically Significant
aspartate superpathway	Bacteria	Proteobacteria	Gammaproteobacteria	Enterobacterales	Vibrionaceae	Catenococcus	ASV_17	0.0833441	0.746281	0.632976	No Statistically Significant
sulfate reduction I (assimilatory)	Bacteria	Proteobacteria	Gammaproteobacteria	Enterobacterales	Vibrionaceae	Catenococcus	ASV_17	0.0838328	0.746281	0.647687	No Statistically Significant
superpathway of chorismate metabolism	Bacteria	Proteobacteria	Alphaproteobacteria	Sphingomonadales	Sphingomonadaceae	Sphingomonas	ASV_23	0.0847874	0.747636	2.18912	No Statistically Significant
superpathway of pyridoxal 5'-phosphate biosynthesis and salvage	Bacteria	Proteobacteria	Gammaproteobacteria	Enterobacterales	Vibrionaceae	Vibrio	ASV_9	0.0849247	0.74842	0.714391	No Statistically Significant
TCA cycle VII (acetate-producers)	Bacteria	Proteobacteria	Gammaproteobacteria	Burkholderiales	Neisseriaceae	Uruburuella	ASV_31	0.0852	0.750419	-1.58061	No Statistically Significant
L-arginine biosynthesis I (via L-ornithine)	Bacteria	Proteobacteria	Gammaproteobacteria	Enterobacterales	Vibrionaceae	Catenococcus	ASV_17	0.085496	0.750481	0.625234	No Statistically Significant
adenosylcobalamin biosynthesis I (early cobalt insertion)	Bacteria	Proteobacteria	Gammaproteobacteria	Enterobacterales	Vibrionaceae	Vibrio	ASV_26	0.0854361	0.750481	-1.0012	No Statistically Significant
superpathway of demethylmenaquinol-8 biosynthesis	Bacteria	Proteobacteria	Alphaproteobacteria	Sphingomonadales	Sphingomonadaceae	Sphingomonas	ASV_23	0.0855215	0.750481	1.70183	No Statistically Significant
superpathway of menaquinol-11 biosynthesis	Bacteria	Proteobacteria	Alphaproteobacteria	Sphingomonadales	Sphingomonadaceae	Sphingomonas	ASV_23	0.0855948	0.750481	1.73368	No Statistically Significant
superpathway of menaquinol-12 biosynthesis	Bacteria	Proteobacteria	Alphaproteobacteria	Sphingomonadales	Sphingomonadaceae	Sphingomonas	ASV_23	0.0855948	0.750481	1.73368	No Statistically Significant
superpathway of menaquinol-13 biosynthesis	Bacteria	Proteobacteria	Alphaproteobacteria	Sphingomonadales	Sphingomonadaceae	Sphingomonas	ASV_23	0.0855948	0.750481	1.73368	No Statistically Significant
superpathway of tetrahydrofolate biosynthesis	Bacteria	Proteobacteria	Gammaproteobacteria	Enterobacterales	Vibrionaceae	Vibrio	ASV_9	0.0853672	0.750481	0.738585	No Statistically Significant
L-tryptophan biosynthesis	Bacteria	Proteobacteria	Gammaproteobacteria	Enterobacterales	Vibrionaceae	Catenococcus	ASV_17	0.0852711	0.750481	0.61654	No Statistically Significant
superpathway of methylglyoxal degradation	Bacteria	Proteobacteria	Gammaproteobacteria	Enterobacterales	Vibrionaceae	Vibrio	ASV_18	0.0856698	0.750714	-0.642945	No Statistically Significant
heterolactic fermentation	Bacteria	Proteobacteria	Alphaproteobacteria	Sphingomonadales	Sphingomonadaceae	Sphingomonas	ASV_23	0.0858475	0.75097	2.08732	No Statistically Significant
L-lysine biosynthesis III	Bacteria	Proteobacteria	Gammaproteobacteria	Enterobacterales	Vibrionaceae	Vibrio	ASV_9	0.0859415	0.75097	0.825203	No Statistically Significant
superpathway of L-isoleucine biosynthesis I	Bacteria	Proteobacteria	Gammaproteobacteria	Enterobacterales	Vibrionaceae	Vibrio	ASV_468	0.0858427	0.75097	-0.765734	No Statistically Significant
urea cycle	Bacteria	Proteobacteria	Gammaproteobacteria	Enterobacterales	Vibrionaceae	Vibrio	ASV_20	0.0857625	0.75097	-1.54828	No Statistically Significant
aromatic biogenic amine degradation (bacteria)	Bacteria	Proteobacteria	Gammaproteobacteria	Enterobacterales	Vibrionaceae	Vibrio	ASV_20	0.0859355	0.75097	-0.93577	No Statistically Significant
ppGpp biosynthesis	Bacteria	Proteobacteria	Gammaproteobacteria	Enterobacterales	Vibrionaceae	Catenococcus	ASV_17	0.0860531	0.75152	0.620554	No Statistically Significant
glucose and glucose-1-phosphate degradation	Bacteria	Proteobacteria	Gammaproteobacteria	Burkholderiales	Neisseriaceae	Uruburuella	ASV_31	0.0861818	0.751796	-1.56548	No Statistically Significant
Bifidobacterium shunt	Bacteria	Proteobacteria	Alphaproteobacteria	Sphingomonadales	Sphingomonadaceae	Sphingomonas	ASV_23	0.0861385	0.751796	2.08051	No Statistically Significant
4-hydroxyphenylacetate degradation	Bacteria	Proteobacteria	Gammaproteobacteria	Enterobacterales	Pseudoalteromonadaceae	Pseudoalteromonas	ASV_34	0.0870075	0.752739	-0.833863	No Statistically Significant
superpathway of chorismate metabolism	Bacteria	Proteobacteria	Gammaproteobacteria	Enterobacterales	Vibrionaceae	Aliivibrio	ASV_27	0.08712	0.752739	0.895102	No Statistically Significant
superpathway of L-arginine, putrescine, and 4-aminobutanoate degradation	Bacteria	Proteobacteria	Gammaproteobacteria	Pseudomonadales	Marinomonadaceae	Marinomonas	ASV_15	0.0873792	0.752739	-0.791691	No Statistically Significant
Calvin-Benson-Bassham cycle	Bacteria	Proteobacteria	Gammaproteobacteria	Enterobacterales	Vibrionaceae	Vibrio	ASV_9	0.0879102	0.752739	0.747413	No Statistically Significant
L-methionine biosynthesis I	Bacteria	Proteobacteria	Gammaproteobacteria	Enterobacterales	Vibrionaceae	Vibrio	ASV_9	0.0871972	0.752739	0.744047	No Statistically Significant
methylerythritol phosphate pathway I	Bacteria	Proteobacteria	Gammaproteobacteria	Enterobacterales	Vibrionaceae	Vibrio	ASV_9	0.0879401	0.752739	0.714637	No Statistically Significant
superpathway of L-arginine and L-ornithine degradation	Bacteria	Proteobacteria	Gammaproteobacteria	Pseudomonadales	Marinomonadaceae	Marinomonas	ASV_15	0.0873792	0.752739	-0.791691	No Statistically Significant
purine nucleobases degradation I (anaerobic)	Bacteria	Firmicutes	Bacilli	Lactobacillales			ASV_19	0.0876548	0.752739	-0.918073	No Statistically Significant
3-phenylpropanoate degradation	Bacteria	Proteobacteria	Gammaproteobacteria	Enterobacterales	Idiomarinaceae	Aliidiomarina	ASV_21	0.0881543	0.752739	-1.29402	No Statistically Significant
adenosylcobalamin biosynthesis II (late cobalt incorporation)	Bacteria	Proteobacteria	Gammaproteobacteria	Enterobacterales	Pasteurellaceae	Testudinibacter	ASV_40	0.0865353	0.752739	-0.738453	No Statistically Significant
superpathway of L-lysine, L-threonine and L-methionine biosynthesis I	Bacteria	Proteobacteria	Gammaproteobacteria	Enterobacterales	Vibrionaceae	Vibrio	ASV_9	0.0880987	0.752739	0.754819	No Statistically Significant
phosphopantothenate biosynthesis I	Bacteria	Proteobacteria	Gammaproteobacteria	Enterobacterales	Vibrionaceae	Vibrio	ASV_9	0.0870369	0.752739	0.705556	No Statistically Significant
peptidoglycan biosynthesis I (meso-diaminopimelate containing)	Bacteria	Proteobacteria	Gammaproteobacteria	Enterobacterales	Vibrionaceae	Vibrio	ASV_9	0.0882332	0.752739	0.705557	No Statistically Significant
CMP-3-deoxy-D-manno-octulosonate biosynthesis I	Bacteria	Proteobacteria	Gammaproteobacteria	Enterobacterales	Vibrionaceae	Catenococcus	ASV_17	0.086798	0.752739	0.593521	No Statistically Significant
CMP-3-deoxy-D-manno-octulosonate biosynthesis I	Bacteria	Proteobacteria	Gammaproteobacteria	Enterobacterales	Vibrionaceae	Vibrio	ASV_9	0.0866097	0.752739	0.773237	No Statistically Significant
photorespiration	Bacteria	Proteobacteria	Gammaproteobacteria	Enterobacterales	Vibrionaceae	Aliivibrio	ASV_27	0.0870593	0.752739	0.956001	No Statistically Significant
superpathway of L-methionine biosynthesis (by sulfhydrylation)	Bacteria	Proteobacteria	Gammaproteobacteria	Enterobacterales	Vibrionaceae	Catenococcus	ASV_17	0.088162	0.752739	0.639432	No Statistically Significant
superpathway of L-methionine biosynthesis (transsulfuration)	Bacteria	Proteobacteria	Gammaproteobacteria	Enterobacterales	Vibrionaceae	Vibrio	ASV_9	0.0875127	0.752739	0.781282	No Statistically Significant
catechol degradation III (ortho-cleavage pathway)	Bacteria	Proteobacteria	Gammaproteobacteria	Pseudomonadales	Marinomonadaceae	Marinomonas	ASV_15	0.0869712	0.752739	-0.985888	No Statistically Significant
aromatic compounds degradation via &beta;-ketoadipate	Bacteria	Proteobacteria	Gammaproteobacteria	Pseudomonadales	Marinomonadaceae	Marinomonas	ASV_15	0.0869712	0.752739	-0.985888	No Statistically Significant
L-glutamate and L-glutamine biosynthesis	Bacteria	Proteobacteria	Gammaproteobacteria	Pseudomonadales	Moraxellaceae	Acinetobacter	ASV_59	0.0882344	0.752739	-0.707067	No Statistically Significant
superpathway of menaquinol-8 biosynthesis I	Bacteria	Proteobacteria	Gammaproteobacteria	Enterobacterales	Vibrionaceae	Catenococcus	ASV_17	0.0869811	0.752739	0.630034	No Statistically Significant
superpathway of menaquinol-7 biosynthesis	Bacteria	Proteobacteria	Gammaproteobacteria	Burkholderiales	Neisseriaceae	Uruburuella	ASV_31	0.0865911	0.752739	-1.14746	No Statistically Significant
5-aminoimidazole ribonucleotide biosynthesis II	Bacteria	Proteobacteria	Gammaproteobacteria	Enterobacterales	Vibrionaceae	Catenococcus	ASV_17	0.0879981	0.752739	0.629053	No Statistically Significant
superpathway of guanosine nucleotides de novo biosynthesis II	Bacteria	Proteobacteria	Gammaproteobacteria	Enterobacterales	Vibrionaceae	Vibrio	ASV_9	0.0867956	0.752739	0.715837	No Statistically Significant
adenosylcobalamin salvage from cobinamide II	Bacteria	Proteobacteria	Gammaproteobacteria	Enterobacterales	Vibrionaceae	Catenococcus	ASV_17	0.0875133	0.752739	0.621193	No Statistically Significant
superpathway of 5-aminoimidazole ribonucleotide biosynthesis	Bacteria	Proteobacteria	Gammaproteobacteria	Enterobacterales	Vibrionaceae	Catenococcus	ASV_17	0.0879981	0.752739	0.629053	No Statistically Significant
UDP-N-acetylmuramoyl-pentapeptide biosynthesis II (lysine-containing)	Bacteria	Proteobacteria	Gammaproteobacteria	Enterobacterales	Vibrionaceae	Vibrio	ASV_9	0.0870402	0.752739	0.703339	No Statistically Significant
UDP-N-acetylmuramoyl-pentapeptide biosynthesis I (meso-diaminopimelate containing)	Bacteria	Proteobacteria	Gammaproteobacteria	Enterobacterales	Vibrionaceae	Vibrio	ASV_9	0.0882332	0.752739	0.705557	No Statistically Significant
superpathway of 2,3-butanediol biosynthesis	Bacteria	Proteobacteria	Gammaproteobacteria	Enterobacterales	Pseudoalteromonadaceae	Pseudoalteromonas	ASV_33	0.0871524	0.752739	-0.968253	No Statistically Significant
superpathway of polyamine biosynthesis III	Bacteria	Proteobacteria	Gammaproteobacteria	Burkholderiales	Neisseriaceae	Uruburuella	ASV_31	0.0874271	0.752739	-1.24686	No Statistically Significant
pyrimidine deoxyribonucleosides salvage	Bacteria	Proteobacteria	Gammaproteobacteria	Enterobacterales	Vibrionaceae	Vibrio	ASV_9	0.0873266	0.752739	0.707261	No Statistically Significant
superpathway of pyrimidine deoxyribonucleoside salvage	Bacteria	Proteobacteria	Gammaproteobacteria	Enterobacterales	Vibrionaceae	Vibrio	ASV_9	0.0864402	0.752739	0.706758	No Statistically Significant
adenosine deoxyribonucleotides de novo biosynthesis II	Bacteria	Proteobacteria	Gammaproteobacteria	Enterobacterales	Vibrionaceae	Vibrio	ASV_9	0.0880147	0.752739	0.722605	No Statistically Significant
guanosine deoxyribonucleotides de novo biosynthesis II	Bacteria	Proteobacteria	Gammaproteobacteria	Enterobacterales	Vibrionaceae	Vibrio	ASV_9	0.0880147	0.752739	0.722605	No Statistically Significant
methylerythritol phosphate pathway II	Bacteria	Proteobacteria	Gammaproteobacteria	Enterobacterales	Vibrionaceae	Vibrio	ASV_9	0.0879401	0.752739	0.714637	No Statistically Significant
methanol oxidation to carbon dioxide	Bacteria	Proteobacteria	Alphaproteobacteria	Sphingomonadales	Sphingomonadaceae	Sphingomonas	ASV_23	0.0876375	0.752739	1.18542	No Statistically Significant
purine ribonucleosides degradation	Bacteria	Proteobacteria	Gammaproteobacteria	Enterobacterales	Vibrionaceae	Vibrio	ASV_468	0.087833	0.752739	-0.778401	No Statistically Significant
TCA cycle I (prokaryotic)	Bacteria	Proteobacteria	Gammaproteobacteria	Enterobacterales	Vibrionaceae	Vibrio	ASV_9	0.0863575	0.752739	0.7524	No Statistically Significant
superpathway of L-threonine biosynthesis	Bacteria	Proteobacteria	Gammaproteobacteria	Enterobacterales	Vibrionaceae	Vibrio	ASV_9	0.0866112	0.752739	0.803402	No Statistically Significant
glucose and glucose-1-phosphate degradation	Bacteria	Proteobacteria	Gammaproteobacteria	Enterobacterales	Vibrionaceae	Vibrio	ASV_10	0.0883111	0.752785	-0.626877	No Statistically Significant
superpathway of geranylgeranyldiphosphate biosynthesis I (via mevalonate)	Bacteria	Proteobacteria	Gammaproteobacteria	Burkholderiales	Neisseriaceae	Uruburuella	ASV_31	0.0883852	0.752785	-1.19542	No Statistically Significant
mono-trans, poly-cis decaprenyl phosphate biosynthesis	Bacteria	Proteobacteria	Gammaproteobacteria	Enterobacterales	Vibrionaceae	Vibrio	ASV_36	0.0883857	0.752785	1.19681	No Statistically Significant
enterobactin biosynthesis	Bacteria	Proteobacteria	Gammaproteobacteria	Enterobacterales	Vibrionaceae	Vibrio	ASV_9	0.0886899	0.754016	0.604771	No Statistically Significant
superpathway of menaquinol-8 biosynthesis I	Bacteria	Proteobacteria	Gammaproteobacteria	Enterobacterales	Vibrionaceae	Vibrio	ASV_9	0.0887134	0.754016	0.708854	No Statistically Significant
superpathway of polyamine biosynthesis III	Bacteria	Proteobacteria	Gammaproteobacteria	Pseudomonadales	Marinomonadaceae	Marinomonas	ASV_53	0.0888267	0.754016	-0.685079	No Statistically Significant
chitin derivatives degradation	Bacteria	Proteobacteria	Gammaproteobacteria	Pseudomonadales	Marinomonadaceae	Marinomonas	ASV_53	0.0888267	0.754016	-0.685079	No Statistically Significant
pyrimidine deoxyribonucleotide phosphorylation	Bacteria	Proteobacteria	Gammaproteobacteria	Enterobacterales	Vibrionaceae	Vibrio	ASV_9	0.0889198	0.754016	0.70764	No Statistically Significant
superpathway of guanosine nucleotides de novo biosynthesis I	Bacteria	Proteobacteria	Gammaproteobacteria	Enterobacterales	Vibrionaceae	Vibrio	ASV_9	0.0885887	0.754016	0.71501	No Statistically Significant
phosphatidylglycerol biosynthesis I (plastidic)	Bacteria	Proteobacteria	Gammaproteobacteria	Enterobacterales	Vibrionaceae	Vibrio	ASV_9	0.0888915	0.754016	0.755728	No Statistically Significant
phosphatidylglycerol biosynthesis II (non-plastidic)	Bacteria	Proteobacteria	Gammaproteobacteria	Enterobacterales	Vibrionaceae	Vibrio	ASV_9	0.0888915	0.754016	0.755728	No Statistically Significant
inosine-5'-phosphate biosynthesis I	Bacteria	Proteobacteria	Gammaproteobacteria	Enterobacterales	Vibrionaceae	Vibrio	ASV_9	0.0890345	0.754163	0.707073	No Statistically Significant
peptidoglycan biosynthesis V (&beta;-lactam resistance)	Bacteria	Proteobacteria	Gammaproteobacteria	Enterobacterales	Vibrionaceae	Vibrio	ASV_18	0.0889995	0.754163	-0.85222	No Statistically Significant
glycogen degradation I (bacterial)	Bacteria	Proteobacteria	Gammaproteobacteria	Enterobacterales	Vibrionaceae	Vibrio	ASV_9	0.0892645	0.754981	0.702313	No Statistically Significant
superpathway of L-tryptophan biosynthesis	Bacteria	Proteobacteria	Gammaproteobacteria	Burkholderiales	Neisseriaceae	Uruburuella	ASV_31	0.0892773	0.754981	-1.50404	No Statistically Significant
phenylacetate degradation I (aerobic)	Bacteria	Proteobacteria	Gammaproteobacteria	Enterobacterales	Vibrionaceae	Vibrio	ASV_20	0.0892333	0.754981	-0.781441	No Statistically Significant
superpathway of phospholipid biosynthesis I (bacteria)	Bacteria	Proteobacteria	Gammaproteobacteria	Enterobacterales	Vibrionaceae	Vibrio	ASV_9	0.0897814	0.756352	0.767508	No Statistically Significant
peptidoglycan biosynthesis II (staphylococci)	Bacteria	Firmicutes	Bacilli	Lactobacillales	Streptococcaceae	Streptococcus	ASV_24	0.0895485	0.756352	-1.26444	No Statistically Significant
pyruvate fermentation to acetone	Bacteria	Proteobacteria	Gammaproteobacteria	Pseudomonadales	Marinomonadaceae	Marinomonas	ASV_53	0.0897524	0.756352	-0.474292	No Statistically Significant
superpathway of L-tyrosine biosynthesis	Bacteria	Proteobacteria	Gammaproteobacteria	Enterobacterales	Vibrionaceae	Vibrio	ASV_9	0.0897144	0.756352	0.727852	No Statistically Significant
pyrimidine deoxyribonucleotides de novo biosynthesis I	Bacteria	Actinobacteriota	Actinobacteria	Micrococcales	Dermatophilaceae	Austwickia	ASV_60	0.0897446	0.756352	-0.95561	No Statistically Significant
superpathway of UDP-glucose-derived O-antigen building blocks biosynthesis	Bacteria	Proteobacteria	Gammaproteobacteria	Enterobacterales	Vibrionaceae	Catenococcus	ASV_17	0.0896995	0.756352	0.615605	No Statistically Significant
superpathway of pyrimidine deoxyribonucleosides degradation	Bacteria	Proteobacteria	Alphaproteobacteria	Sphingomonadales	Sphingomonadaceae	Sphingomonas	ASV_23	0.0896464	0.756352	1.8035	No Statistically Significant
superpathway of polyamine biosynthesis III	Bacteria	Proteobacteria	Alphaproteobacteria	Sphingomonadales	Sphingomonadaceae	Sphingomonas	ASV_23	0.0899311	0.757202	1.80181	No Statistically Significant
inosine-5'-phosphate biosynthesis III	Bacteria	Proteobacteria	Gammaproteobacteria	Enterobacterales	Vibrionaceae	Vibrio	ASV_9	0.0900647	0.757502	0.701715	No Statistically Significant
aspartate superpathway	Bacteria	Proteobacteria	Gammaproteobacteria	Enterobacterales	Vibrionaceae	Vibrio	ASV_469	0.0900359	0.757502	-0.616585	No Statistically Significant
arginine, ornithine and proline interconversion	Bacteria	Proteobacteria	Gammaproteobacteria	Enterobacterales	Vibrionaceae	Vibrio	ASV_20	0.0903867	0.757608	-1.55096	No Statistically Significant
coenzyme A biosynthesis I	Bacteria	Proteobacteria	Gammaproteobacteria	Enterobacterales	Vibrionaceae	Vibrio	ASV_9	0.0902808	0.757608	0.704294	No Statistically Significant
cis-vaccenate biosynthesis	Bacteria	Proteobacteria	Gammaproteobacteria	Enterobacterales	Vibrionaceae	Vibrio	ASV_9	0.0902499	0.757608	0.841803	No Statistically Significant
5-aminoimidazole ribonucleotide biosynthesis I	Bacteria	Proteobacteria	Gammaproteobacteria	Enterobacterales	Vibrionaceae	Vibrio	ASV_9	0.0904147	0.757608	0.724152	No Statistically Significant
superpathway of adenosine nucleotides de novo biosynthesis II	Bacteria	Proteobacteria	Gammaproteobacteria	Enterobacterales	Vibrionaceae	Vibrio	ASV_9	0.0905666	0.757608	0.75907	No Statistically Significant
purine nucleotides degradation II (aerobic)	Bacteria	Proteobacteria	Gammaproteobacteria	Enterobacterales	Vibrionaceae	Vibrio	ASV_468	0.0901282	0.757608	-0.714347	No Statistically Significant
superpathway of pyrimidine ribonucleosides salvage	Bacteria	Proteobacteria	Gammaproteobacteria	Enterobacterales	Vibrionaceae	Vibrio	ASV_9	0.0905286	0.757608	0.706579	No Statistically Significant
guanosine ribonucleotides de novo biosynthesis	Bacteria	Proteobacteria	Gammaproteobacteria	Enterobacterales	Vibrionaceae	Vibrio	ASV_9	0.0904059	0.757608	0.706625	No Statistically Significant
aspartate superpathway	Bacteria	Proteobacteria	Gammaproteobacteria	Enterobacterales	Vibrionaceae	Vibrio	ASV_9	0.0904501	0.757608	0.742997	No Statistically Significant
flavin biosynthesis I (bacteria and plants)	Bacteria	Proteobacteria	Gammaproteobacteria	Enterobacterales	Vibrionaceae	Vibrio	ASV_9	0.0904837	0.757608	0.756055	No Statistically Significant
Kdo transfer to lipid IVA III (Chlamydia)	Bacteria	Proteobacteria	Gammaproteobacteria	Enterobacterales	Vibrionaceae	Vibrio	ASV_9	0.0907091	0.758391	0.702365	No Statistically Significant
D-galactarate degradation I	Bacteria	Proteobacteria	Gammaproteobacteria	Enterobacterales	Shewanellaceae	Shewanella	ASV_11	0.0909618	0.759586	0.894469	No Statistically Significant
superpathway of D-glucarate and D-galactarate degradation	Bacteria	Proteobacteria	Gammaproteobacteria	Enterobacterales	Shewanellaceae	Shewanella	ASV_11	0.0909618	0.759586	0.894469	No Statistically Significant
adenosine nucleotides degradation II	Bacteria	Proteobacteria	Gammaproteobacteria	Enterobacterales	Vibrionaceae	Aliivibrio	ASV_27	0.0909992	0.759586	1.02369	No Statistically Significant
allantoin degradation IV (anaerobic)	Bacteria	Firmicutes	Bacilli	Lactobacillales	Streptococcaceae	Streptococcus	ASV_3	0.09106	0.759684	1.72609	No Statistically Significant
gluconeogenesis I	Bacteria	Proteobacteria	Gammaproteobacteria	Enterobacterales	Vibrionaceae	Catenococcus	ASV_17	0.0912126	0.759729	0.623106	No Statistically Significant
mono-trans, poly-cis decaprenyl phosphate biosynthesis	Bacteria	Firmicutes	Bacilli	Lactobacillales	Streptococcaceae	Streptococcus	ASV_3	0.0911639	0.759729	0.596276	No Statistically Significant
superpathway of pyrimidine nucleobases salvage	Bacteria	Proteobacteria	Gammaproteobacteria	Enterobacterales	Vibrionaceae	Vibrio	ASV_9	0.0911417	0.759729	0.722843	No Statistically Significant
heme biosynthesis I (aerobic)	Bacteria	Proteobacteria	Gammaproteobacteria	Enterobacterales	Vibrionaceae	Vibrio	ASV_9	0.0916262	0.760311	0.667078	No Statistically Significant
reductive TCA cycle I	Bacteria	Proteobacteria	Gammaproteobacteria	Enterobacterales	Vibrionaceae	Vibrio	ASV_20	0.0913554	0.760311	-1.53048	No Statistically Significant
urea cycle	Bacteria	Proteobacteria	Gammaproteobacteria	Enterobacterales	Vibrionaceae	Vibrio	ASV_469	0.0915125	0.760311	-0.554493	No Statistically Significant
tetrapyrrole biosynthesis I (from glutamate)	Bacteria	Proteobacteria	Gammaproteobacteria	Enterobacterales	Vibrionaceae	Vibrio	ASV_9	0.0914339	0.760311	0.698921	No Statistically Significant
meta cleavage pathway of aromatic compounds	Bacteria	Firmicutes	Bacilli	Lactobacillales	Streptococcaceae	Streptococcus	ASV_67	0.0915097	0.760311	-0.820292	No Statistically Significant
superpathway of menaquinol-7 biosynthesis	Bacteria	Proteobacteria	Gammaproteobacteria	Pseudomonadales	Marinomonadaceae	Marinomonas	ASV_53	0.0916185	0.760311	-0.498666	No Statistically Significant
superpathway of pyrimidine ribonucleosides salvage	Bacteria	Proteobacteria	Gammaproteobacteria	Enterobacterales	Vibrionaceae	Catenococcus	ASV_17	0.0915786	0.760311	0.621901	No Statistically Significant
pyruvate fermentation to butanoate	Bacteria	Proteobacteria	Alphaproteobacteria	Sphingomonadales	Sphingomonadaceae	Sphingomonas	ASV_23	0.0917405	0.760852	1.52163	No Statistically Significant
nitrate reduction VI (assimilatory)	Bacteria	Proteobacteria	Gammaproteobacteria	Enterobacterales	Vibrionaceae	Vibrio	ASV_9	0.0919018	0.761673	0.910921	No Statistically Significant
tRNA charging	Bacteria	Proteobacteria	Gammaproteobacteria	Enterobacterales	Vibrionaceae	Vibrio	ASV_9	0.091938	0.761673	0.730907	No Statistically Significant
photorespiration	Bacteria	Proteobacteria	Gammaproteobacteria	Enterobacterales	Vibrionaceae	Catenococcus	ASV_17	0.0921449	0.762276	0.766046	No Statistically Significant
4-methylcatechol degradation (ortho cleavage)	Bacteria	Proteobacteria	Alphaproteobacteria	Sphingomonadales	Sphingomonadaceae	Sphingomonas	ASV_23	0.0921584	0.762276	1.97154	No Statistically Significant
L-arginine biosynthesis IV (archaebacteria)	Bacteria	Proteobacteria	Gammaproteobacteria	Enterobacterales	Vibrionaceae	Catenococcus	ASV_17	0.0921131	0.762276	0.61446	No Statistically Significant
pantothenate and coenzyme A biosynthesis I	Bacteria	Proteobacteria	Gammaproteobacteria	Enterobacterales	Vibrionaceae	Catenococcus	ASV_17	0.0922625	0.762621	0.605784	No Statistically Significant
urate biosynthesis/inosine 5'-phosphate degradation	Bacteria	Proteobacteria	Gammaproteobacteria	Enterobacterales	Vibrionaceae	Vibrio	ASV_9	0.0922986	0.762621	0.783782	No Statistically Significant
superpathway of L-phenylalanine biosynthesis	Bacteria	Proteobacteria	Gammaproteobacteria	Enterobacterales	Vibrionaceae	Vibrio	ASV_9	0.0923778	0.762868	0.734129	No Statistically Significant
superpathway of Clostridium acetobutylicum acidogenic fermentation	Bacteria	Proteobacteria	Gammaproteobacteria	Enterobacterales	Vibrionaceae	Vibrio	ASV_12	0.0924981	0.763454	-1.41977	No Statistically Significant
heme biosynthesis I (aerobic)	Bacteria	Proteobacteria	Gammaproteobacteria	Enterobacterales	Vibrionaceae	Catenococcus	ASV_17	0.0930653	0.765687	0.599296	No Statistically Significant
superpathway of N-acetylneuraminate degradation	Bacteria	Proteobacteria	Gammaproteobacteria	Pseudomonadales	Marinomonadaceae	Marinomonas	ASV_53	0.0930277	0.765687	-0.713854	No Statistically Significant
superpathway of adenosine nucleotides de novo biosynthesis I	Bacteria	Proteobacteria	Gammaproteobacteria	Enterobacterales	Vibrionaceae	Vibrio	ASV_9	0.0928682	0.765687	0.762859	No Statistically Significant
superpathway of purine nucleotides de novo biosynthesis I	Bacteria	Proteobacteria	Gammaproteobacteria	Enterobacterales	Vibrionaceae	Vibrio	ASV_9	0.0930422	0.765687	0.726657	No Statistically Significant
peptidoglycan maturation (meso-diaminopimelate containing)	Bacteria	Proteobacteria	Gammaproteobacteria	Pseudomonadales	Marinomonadaceae	Marinomonas	ASV_53	0.0930277	0.765687	-0.713854	No Statistically Significant
sulfate reduction I (assimilatory)	Bacteria	Proteobacteria	Gammaproteobacteria	Enterobacterales	Vibrionaceae	Vibrio	ASV_9	0.0929565	0.765687	0.743736	No Statistically Significant
2-methylcitrate cycle II	Bacteria	Proteobacteria	Gammaproteobacteria	Enterobacterales	Vibrionaceae	Vibrio	ASV_9	0.0931915	0.765911	0.701821	No Statistically Significant
superpathway of Clostridium acetobutylicum acidogenic fermentation	Bacteria	Proteobacteria	Gammaproteobacteria	Enterobacterales	Pseudoalteromonadaceae	Pseudoalteromonas	ASV_33	0.0931889	0.765911	-0.810848	No Statistically Significant
TCA cycle IV (2-oxoglutarate decarboxylase)	Bacteria	Proteobacteria	Gammaproteobacteria	Enterobacterales	Vibrionaceae	Vibrio	ASV_9	0.0934983	0.765928	0.738314	No Statistically Significant
biotin biosynthesis II	Bacteria	Proteobacteria	Gammaproteobacteria	Enterobacterales	Vibrionaceae	Vibrio	ASV_10	0.0933442	0.765928	-1.04694	No Statistically Significant
pyruvate fermentation to acetate and lactate II	Bacteria	Proteobacteria	Gammaproteobacteria	Enterobacterales	Vibrionaceae	Catenococcus	ASV_17	0.0935398	0.765928	0.634245	No Statistically Significant
toluene degradation IV (aerobic) (via catechol)	Bacteria	Proteobacteria	Gammaproteobacteria	Enterobacterales	Vibrionaceae	Vibrio	ASV_36	0.0934097	0.765928	1.11458	No Statistically Significant
mono-trans, poly-cis decaprenyl phosphate biosynthesis	Bacteria	Proteobacteria	Gammaproteobacteria	Enterobacterales	Vibrionaceae	Vibrio	ASV_7	0.0932972	0.765928	0.60056	No Statistically Significant
superpathway of pyrimidine deoxyribonucleosides degradation	Bacteria	Proteobacteria	Gammaproteobacteria	Enterobacterales	Vibrionaceae	Vibrio	ASV_9	0.0934623	0.765928	0.71679	No Statistically Significant
teichoic acid (poly-glycerol) biosynthesis	Bacteria	Proteobacteria	Gammaproteobacteria	Enterobacterales	Idiomarinaceae	Aliidiomarina	ASV_21	0.0933405	0.765928	-1.31643	No Statistically Significant
N10-formyl-tetrahydrofolate biosynthesis	Bacteria	Proteobacteria	Gammaproteobacteria	Enterobacterales	Vibrionaceae	Vibrio	ASV_12	0.137107	0.766559	-1.43479	No Statistically Significant
N10-formyl-tetrahydrofolate biosynthesis	Bacteria	Proteobacteria	Gammaproteobacteria	Enterobacterales	Vibrionaceae	Vibrio	ASV_20	0.155468	0.766559	-1.4856	No Statistically Significant
N10-formyl-tetrahydrofolate biosynthesis	Bacteria	Proteobacteria	Alphaproteobacteria	Sphingomonadales	Sphingomonadaceae	Sphingomonas	ASV_23	0.144896	0.766559	2.15916	No Statistically Significant
N10-formyl-tetrahydrofolate biosynthesis	Bacteria	Proteobacteria	Gammaproteobacteria	Enterobacterales	Vibrionaceae	Aliivibrio	ASV_27	0.165318	0.766559	0.821066	No Statistically Significant
N10-formyl-tetrahydrofolate biosynthesis	Bacteria	Proteobacteria	Gammaproteobacteria	Enterobacterales	Vibrionaceae	Vibrio	ASV_469	0.15032	0.766559	-0.512826	No Statistically Significant
4-hydroxyphenylacetate degradation	Bacteria	Proteobacteria	Gammaproteobacteria	Enterobacterales	Vibrionaceae	Vibrio	ASV_26	0.13991	0.766559	-0.556211	No Statistically Significant
4-hydroxyphenylacetate degradation	Bacteria	Proteobacteria	Gammaproteobacteria	Burkholderiales	Neisseriaceae	Uruburuella	ASV_31	0.135817	0.766559	-0.724292	No Statistically Significant
superpathway of chorismate metabolism	Bacteria	Proteobacteria	Gammaproteobacteria	Enterobacterales	Vibrionaceae	Vibrio	ASV_20	0.138613	0.766559	-1.36224	No Statistically Significant
homolactic fermentation	Bacteria	Proteobacteria	Gammaproteobacteria	Enterobacterales	Vibrionaceae	Vibrio	ASV_12	0.138224	0.766559	-1.44365	No Statistically Significant
homolactic fermentation	Bacteria	Proteobacteria	Gammaproteobacteria	Enterobacterales	Vibrionaceae	Vibrio	ASV_20	0.145871	0.766559	-1.47546	No Statistically Significant
homolactic fermentation	Bacteria	Proteobacteria	Alphaproteobacteria	Sphingomonadales	Sphingomonadaceae	Sphingomonas	ASV_23	0.147355	0.766559	2.15026	No Statistically Significant
homolactic fermentation	Bacteria	Proteobacteria	Gammaproteobacteria	Enterobacterales	Vibrionaceae	Aliivibrio	ASV_27	0.142884	0.766559	0.84363	No Statistically Significant
homolactic fermentation	Bacteria	Proteobacteria	Gammaproteobacteria	Enterobacterales	Vibrionaceae	Vibrio	ASV_469	0.15032	0.766559	-0.512826	No Statistically Significant
homolactic fermentation	Bacteria	Proteobacteria	Gammaproteobacteria	Pseudomonadales	Marinomonadaceae	Marinomonas	ASV_53	0.153719	0.766559	-0.791597	No Statistically Significant
glycolysis III (from glucose)	Bacteria	Proteobacteria	Gammaproteobacteria	Enterobacterales	Vibrionaceae	Vibrio	ASV_12	0.143559	0.766559	-1.41108	No Statistically Significant
glycolysis III (from glucose)	Bacteria	Proteobacteria	Gammaproteobacteria	Enterobacterales	Vibrionaceae	Vibrio	ASV_20	0.152437	0.766559	-1.4683	No Statistically Significant
glycolysis III (from glucose)	Bacteria	Proteobacteria	Alphaproteobacteria	Sphingomonadales	Sphingomonadaceae	Sphingomonas	ASV_23	0.151084	0.766559	2.19078	No Statistically Significant
glycolysis III (from glucose)	Bacteria	Proteobacteria	Gammaproteobacteria	Enterobacterales	Vibrionaceae	Aliivibrio	ASV_27	0.143671	0.766559	0.8476	No Statistically Significant
glycolysis III (from glucose)	Bacteria	Proteobacteria	Gammaproteobacteria	Enterobacterales	Vibrionaceae	Vibrio	ASV_469	0.15032	0.766559	-0.512826	No Statistically Significant
glycolysis III (from glucose)	Bacteria	Proteobacteria	Gammaproteobacteria	Pseudomonadales	Marinomonadaceae	Marinomonas	ASV_53	0.162217	0.766559	-0.78865	No Statistically Significant
superpathway of arginine and polyamine biosynthesis	Bacteria	Proteobacteria	Gammaproteobacteria	Enterobacterales	Vibrionaceae	Vibrio	ASV_12	0.131055	0.766559	-1.39653	No Statistically Significant
superpathway of arginine and polyamine biosynthesis	Bacteria	Proteobacteria	Gammaproteobacteria	Enterobacterales	Vibrionaceae	Catenococcus	ASV_17	0.109945	0.766559	0.61236	No Statistically Significant
superpathway of arginine and polyamine biosynthesis	Bacteria	Proteobacteria	Gammaproteobacteria	Enterobacterales	Vibrionaceae	Vibrio	ASV_20	0.111148	0.766559	-1.46816	No Statistically Significant
superpathway of arginine and polyamine biosynthesis	Bacteria	Proteobacteria	Alphaproteobacteria	Sphingomonadales	Sphingomonadaceae	Sphingomonas	ASV_23	0.149135	0.766559	2.00932	No Statistically Significant
superpathway of arginine and polyamine biosynthesis	Bacteria	Proteobacteria	Gammaproteobacteria	Burkholderiales	Neisseriaceae	Uruburuella	ASV_31	0.160168	0.766559	-1.31771	No Statistically Significant
superpathway of arginine and polyamine biosynthesis	Bacteria	Proteobacteria	Gammaproteobacteria	Enterobacterales	Vibrionaceae	Vibrio	ASV_469	0.130891	0.766559	-0.464079	No Statistically Significant
superpathway of arginine and polyamine biosynthesis	Bacteria	Proteobacteria	Gammaproteobacteria	Pseudomonadales	Marinomonadaceae	Marinomonas	ASV_53	0.10567	0.766559	-0.694613	No Statistically Significant
superpathway of L-arginine, putrescine, and 4-aminobutanoate degradation	Bacteria	Proteobacteria	Gammaproteobacteria	Enterobacterales	Vibrionaceae	Vibrio	ASV_20	0.0994668	0.766559	-1.0418	No Statistically Significant
superpathway of L-arginine, putrescine, and 4-aminobutanoate degradation	Bacteria	Proteobacteria	Gammaproteobacteria	Burkholderiales	Neisseriaceae	Uruburuella	ASV_31	0.131195	0.766559	-1.05328	No Statistically Significant
superpathway of L-arginine, putrescine, and 4-aminobutanoate degradation	Bacteria	Firmicutes	Bacilli	Staphylococcales	Staphylococcaceae	Staphylococcus	ASV_42	0.0946591	0.766559	-0.884439	No Statistically Significant
arginine, ornithine and proline interconversion	Bacteria	Proteobacteria	Alphaproteobacteria	Sphingomonadales	Sphingomonadaceae	Sphingomonas	ASV_23	0.113114	0.766559	1.8221	No Statistically Significant
arginine, ornithine and proline interconversion	Bacteria	Proteobacteria	Gammaproteobacteria	Enterobacterales	Vibrionaceae	Aliivibrio	ASV_27	0.156336	0.766559	0.700997	No Statistically Significant
arginine, ornithine and proline interconversion	Bacteria	Proteobacteria	Gammaproteobacteria	Burkholderiales	Neisseriaceae	Uruburuella	ASV_31	0.125618	0.766559	-1.09783	No Statistically Significant
arginine, ornithine and proline interconversion	Bacteria	Proteobacteria	Gammaproteobacteria	Enterobacterales	Pseudoalteromonadaceae	Pseudoalteromonas	ASV_33	0.156899	0.766559	-1.08172	No Statistically Significant
arginine, ornithine and proline interconversion	Bacteria	Proteobacteria	Gammaproteobacteria	Enterobacterales	Pseudoalteromonadaceae	Pseudoalteromonas	ASV_34	0.162802	0.766559	-1.23516	No Statistically Significant
arginine, ornithine and proline interconversion	Bacteria	Proteobacteria	Gammaproteobacteria	Pseudomonadales	Marinomonadaceae	Marinomonas	ASV_53	0.100899	0.766559	-0.501119	No Statistically Significant
L-arginine biosynthesis I (via L-ornithine)	Bacteria	Proteobacteria	Gammaproteobacteria	Enterobacterales	Vibrionaceae	Vibrio	ASV_12	0.134889	0.766559	-1.4716	No Statistically Significant
L-arginine biosynthesis I (via L-ornithine)	Bacteria	Proteobacteria	Gammaproteobacteria	Enterobacterales	Vibrionaceae	Vibrio	ASV_20	0.14313	0.766559	-1.53279	No Statistically Significant
L-arginine biosynthesis I (via L-ornithine)	Bacteria	Proteobacteria	Alphaproteobacteria	Sphingomonadales	Sphingomonadaceae	Sphingomonas	ASV_23	0.151966	0.766559	2.22992	No Statistically Significant
L-arginine biosynthesis I (via L-ornithine)	Bacteria	Proteobacteria	Gammaproteobacteria	Enterobacterales	Vibrionaceae	Vibrio	ASV_469	0.115316	0.766559	-0.599292	No Statistically Significant
L-arginine biosynthesis I (via L-ornithine)	Bacteria	Proteobacteria	Gammaproteobacteria	Pseudomonadales	Marinomonadaceae	Marinomonas	ASV_53	0.166233	0.766559	-0.860327	No Statistically Significant
L-arginine biosynthesis I (via L-ornithine)	Bacteria	Proteobacteria	Gammaproteobacteria	Enterobacterales	Vibrionaceae	Vibrio	ASV_9	0.101616	0.766559	0.700207	No Statistically Significant
L-arginine biosynthesis II (acetyl cycle)	Bacteria	Proteobacteria	Gammaproteobacteria	Enterobacterales	Vibrionaceae	Vibrio	ASV_12	0.131731	0.766559	-1.4911	No Statistically Significant
L-arginine biosynthesis II (acetyl cycle)	Bacteria	Proteobacteria	Gammaproteobacteria	Enterobacterales	Vibrionaceae	Catenococcus	ASV_17	0.0972854	0.766559	0.602686	No Statistically Significant
L-arginine biosynthesis II (acetyl cycle)	Bacteria	Proteobacteria	Gammaproteobacteria	Enterobacterales	Vibrionaceae	Vibrio	ASV_20	0.140811	0.766559	-1.55149	No Statistically Significant
L-arginine biosynthesis II (acetyl cycle)	Bacteria	Proteobacteria	Alphaproteobacteria	Sphingomonadales	Sphingomonadaceae	Sphingomonas	ASV_23	0.156818	0.766559	2.24558	No Statistically Significant
L-arginine biosynthesis II (acetyl cycle)	Bacteria	Proteobacteria	Gammaproteobacteria	Pseudomonadales	Marinomonadaceae	Marinomonas	ASV_53	0.153111	0.766559	-0.887169	No Statistically Significant
L-arginine biosynthesis II (acetyl cycle)	Bacteria	Proteobacteria	Gammaproteobacteria	Enterobacterales	Vibrionaceae	Vibrio	ASV_9	0.105588	0.766559	0.69595	No Statistically Significant
chorismate biosynthesis I	Bacteria	Proteobacteria	Gammaproteobacteria	Enterobacterales	Vibrionaceae	Vibrio	ASV_12	0.136529	0.766559	-1.46991	No Statistically Significant
chorismate biosynthesis I	Bacteria	Proteobacteria	Gammaproteobacteria	Enterobacterales	Vibrionaceae	Vibrio	ASV_20	0.145131	0.766559	-1.50261	No Statistically Significant
chorismate biosynthesis I	Bacteria	Proteobacteria	Alphaproteobacteria	Sphingomonadales	Sphingomonadaceae	Sphingomonas	ASV_23	0.150799	0.766559	2.21139	No Statistically Significant
chorismate biosynthesis I	Bacteria	Proteobacteria	Gammaproteobacteria	Enterobacterales	Vibrionaceae	Aliivibrio	ASV_27	0.164003	0.766559	0.817652	No Statistically Significant
chorismate biosynthesis I	Bacteria	Proteobacteria	Gammaproteobacteria	Enterobacterales	Vibrionaceae	Vibrio	ASV_469	0.15032	0.766559	-0.512826	No Statistically Significant
superpathway of L-aspartate and L-asparagine biosynthesis	Bacteria	Proteobacteria	Gammaproteobacteria	Enterobacterales	Vibrionaceae	Vibrio	ASV_12	0.120418	0.766559	-1.42487	No Statistically Significant
superpathway of L-aspartate and L-asparagine biosynthesis	Bacteria	Proteobacteria	Gammaproteobacteria	Enterobacterales	Vibrionaceae	Catenococcus	ASV_17	0.0952649	0.766559	0.604147	No Statistically Significant
superpathway of L-aspartate and L-asparagine biosynthesis	Bacteria	Proteobacteria	Gammaproteobacteria	Enterobacterales	Vibrionaceae	Vibrio	ASV_20	0.11716	0.766559	-1.52802	No Statistically Significant
superpathway of L-aspartate and L-asparagine biosynthesis	Bacteria	Proteobacteria	Alphaproteobacteria	Sphingomonadales	Sphingomonadaceae	Sphingomonas	ASV_23	0.105042	0.766559	1.90997	No Statistically Significant
superpathway of L-aspartate and L-asparagine biosynthesis	Bacteria	Proteobacteria	Gammaproteobacteria	Burkholderiales	Neisseriaceae	Uruburuella	ASV_31	0.136348	0.766559	-1.32794	No Statistically Significant
superpathway of L-aspartate and L-asparagine biosynthesis	Bacteria	Proteobacteria	Gammaproteobacteria	Pseudomonadales	Marinomonadaceae	Marinomonas	ASV_53	0.157014	0.766559	-0.908832	No Statistically Significant
superpathway of L-aspartate and L-asparagine biosynthesis	Bacteria	Proteobacteria	Gammaproteobacteria	Enterobacterales	Vibrionaceae	Vibrio	ASV_9	0.103584	0.766559	0.68151	No Statistically Significant
L-arginine degradation II (AST pathway)	Bacteria	Proteobacteria	Gammaproteobacteria	Enterobacterales	Vibrionaceae	Vibrio	ASV_12	0.124163	0.766559	-1.31311	No Statistically Significant
L-arginine degradation II (AST pathway)	Bacteria	Proteobacteria	Gammaproteobacteria	Enterobacterales	Vibrionaceae	Catenococcus	ASV_17	0.117283	0.766559	0.555443	No Statistically Significant
L-arginine degradation II (AST pathway)	Bacteria	Proteobacteria	Gammaproteobacteria	Enterobacterales	Vibrionaceae	Vibrio	ASV_20	0.0972507	0.766559	-1.45374	No Statistically Significant
L-arginine degradation II (AST pathway)	Bacteria	Proteobacteria	Alphaproteobacteria	Sphingomonadales	Sphingomonadaceae	Sphingomonas	ASV_23	0.132188	0.766559	2.0031	No Statistically Significant
L-arginine degradation II (AST pathway)	Bacteria	Proteobacteria	Gammaproteobacteria	Enterobacterales	Vibrionaceae	Vibrio	ASV_468	0.108839	0.766559	-0.530119	No Statistically Significant
L-arginine degradation II (AST pathway)	Bacteria	Proteobacteria	Gammaproteobacteria	Pseudomonadales	Marinomonadaceae	Marinomonas	ASV_53	0.157076	0.766559	-0.757012	No Statistically Significant
L-arginine degradation II (AST pathway)	Bacteria	Proteobacteria	Gammaproteobacteria	Enterobacterales	Vibrionaceae	Vibrio	ASV_9	0.0958651	0.766559	0.597072	No Statistically Significant
biotin biosynthesis I	Bacteria	Proteobacteria	Gammaproteobacteria	Enterobacterales	Vibrionaceae	Vibrio	ASV_12	0.136047	0.766559	-1.46736	No Statistically Significant
biotin biosynthesis I	Bacteria	Proteobacteria	Gammaproteobacteria	Enterobacterales	Vibrionaceae	Vibrio	ASV_20	0.159177	0.766559	-1.51977	No Statistically Significant
biotin biosynthesis I	Bacteria	Proteobacteria	Alphaproteobacteria	Sphingomonadales	Sphingomonadaceae	Sphingomonas	ASV_23	0.140101	0.766559	2.11949	No Statistically Significant
biotin biosynthesis I	Bacteria	Proteobacteria	Gammaproteobacteria	Enterobacterales	Vibrionaceae	Aliivibrio	ASV_27	0.156933	0.766559	0.857517	No Statistically Significant
biotin biosynthesis I	Bacteria	Proteobacteria	Gammaproteobacteria	Burkholderiales	Neisseriaceae	Uruburuella	ASV_31	0.154987	0.766559	-1.37089	No Statistically Significant
biotin biosynthesis I	Bacteria	Proteobacteria	Gammaproteobacteria	Pseudomonadales	Marinomonadaceae	Marinomonas	ASV_53	0.167189	0.766559	-0.84597	No Statistically Significant
biotin biosynthesis I	Bacteria	Proteobacteria	Gammaproteobacteria	Enterobacterales	Vibrionaceae	Vibrio	ASV_9	0.0975398	0.766559	0.74585	No Statistically Significant
superpathway of branched amino acid biosynthesis	Bacteria	Proteobacteria	Gammaproteobacteria	Enterobacterales	Vibrionaceae	Vibrio	ASV_12	0.146071	0.766559	-1.43094	No Statistically Significant
superpathway of branched amino acid biosynthesis	Bacteria	Proteobacteria	Gammaproteobacteria	Enterobacterales	Vibrionaceae	Vibrio	ASV_20	0.153497	0.766559	-1.49695	No Statistically Significant
superpathway of branched amino acid biosynthesis	Bacteria	Proteobacteria	Alphaproteobacteria	Sphingomonadales	Sphingomonadaceae	Sphingomonas	ASV_23	0.147727	0.766559	2.24694	No Statistically Significant
superpathway of branched amino acid biosynthesis	Bacteria	Proteobacteria	Gammaproteobacteria	Enterobacterales	Vibrionaceae	Aliivibrio	ASV_27	0.149471	0.766559	0.864248	No Statistically Significant
Calvin-Benson-Bassham cycle	Bacteria	Proteobacteria	Gammaproteobacteria	Enterobacterales	Vibrionaceae	Vibrio	ASV_12	0.134053	0.766559	-1.47237	No Statistically Significant
Calvin-Benson-Bassham cycle	Bacteria	Proteobacteria	Gammaproteobacteria	Enterobacterales	Vibrionaceae	Vibrio	ASV_20	0.154974	0.766559	-1.51386	No Statistically Significant
Calvin-Benson-Bassham cycle	Bacteria	Proteobacteria	Alphaproteobacteria	Sphingomonadales	Sphingomonadaceae	Sphingomonas	ASV_23	0.156046	0.766559	2.25789	No Statistically Significant
Calvin-Benson-Bassham cycle	Bacteria	Proteobacteria	Gammaproteobacteria	Enterobacterales	Vibrionaceae	Aliivibrio	ASV_27	0.153095	0.766559	0.887357	No Statistically Significant
catechol degradation to &beta;-ketoadipate	Bacteria	Proteobacteria	Alphaproteobacteria	Sphingomonadales	Sphingomonadaceae	Sphingomonas	ASV_23	0.133088	0.766559	2.26539	No Statistically Significant
pyruvate fermentation to butanoate	Bacteria	Proteobacteria	Gammaproteobacteria	Enterobacterales	Vibrionaceae	Vibrio	ASV_26	0.167109	0.766559	-0.798164	No Statistically Significant
pyruvate fermentation to butanoate	Bacteria	Proteobacteria	Gammaproteobacteria	Enterobacterales	Pseudoalteromonadaceae	Pseudoalteromonas	ASV_55	0.124769	0.766559	-0.796697	No Statistically Significant
chlorophyllide a biosynthesis I (aerobic, light-dependent)	Bacteria	Proteobacteria	Gammaproteobacteria	Pseudomonadales	Marinomonadaceae	Marinomonas	ASV_15	0.0978999	0.766559	-0.580292	No Statistically Significant
coenzyme A biosynthesis I	Bacteria	Proteobacteria	Gammaproteobacteria	Enterobacterales	Vibrionaceae	Vibrio	ASV_12	0.131987	0.766559	-1.43538	No Statistically Significant
coenzyme A biosynthesis I	Bacteria	Proteobacteria	Gammaproteobacteria	Enterobacterales	Vibrionaceae	Vibrio	ASV_20	0.133327	0.766559	-1.51279	No Statistically Significant
coenzyme A biosynthesis I	Bacteria	Proteobacteria	Alphaproteobacteria	Sphingomonadales	Sphingomonadaceae	Sphingomonas	ASV_23	0.150704	0.766559	2.18465	No Statistically Significant
coenzyme A biosynthesis I	Bacteria	Proteobacteria	Gammaproteobacteria	Enterobacterales	Vibrionaceae	Aliivibrio	ASV_27	0.166835	0.766559	0.802248	No Statistically Significant
coenzyme A biosynthesis I	Bacteria	Proteobacteria	Gammaproteobacteria	Enterobacterales	Vibrionaceae	Vibrio	ASV_469	0.15032	0.766559	-0.512826	No Statistically Significant
coenzyme A biosynthesis I	Bacteria	Proteobacteria	Gammaproteobacteria	Pseudomonadales	Marinomonadaceae	Marinomonas	ASV_53	0.12752	0.766559	-0.884506	No Statistically Significant
adenosylcobalamin salvage from cobinamide I	Bacteria	Proteobacteria	Gammaproteobacteria	Enterobacterales	Vibrionaceae	Vibrio	ASV_12	0.128956	0.766559	-1.4432	No Statistically Significant
adenosylcobalamin salvage from cobinamide I	Bacteria	Proteobacteria	Gammaproteobacteria	Enterobacterales	Vibrionaceae	Catenococcus	ASV_17	0.0956064	0.766559	0.6118	No Statistically Significant
adenosylcobalamin salvage from cobinamide I	Bacteria	Proteobacteria	Gammaproteobacteria	Enterobacterales	Vibrionaceae	Vibrio	ASV_20	0.128188	0.766559	-1.52517	No Statistically Significant
adenosylcobalamin salvage from cobinamide I	Bacteria	Proteobacteria	Alphaproteobacteria	Sphingomonadales	Sphingomonadaceae	Sphingomonas	ASV_23	0.154172	0.766559	2.20779	No Statistically Significant
adenosylcobalamin salvage from cobinamide I	Bacteria	Proteobacteria	Gammaproteobacteria	Enterobacterales	Vibrionaceae	Vibrio	ASV_469	0.15032	0.766559	-0.512826	No Statistically Significant
adenosylcobalamin salvage from cobinamide I	Bacteria	Proteobacteria	Gammaproteobacteria	Enterobacterales	Vibrionaceae	Vibrio	ASV_9	0.105282	0.766559	0.664818	No Statistically Significant
colanic acid building blocks biosynthesis	Bacteria	Proteobacteria	Gammaproteobacteria	Enterobacterales	Vibrionaceae	Vibrio	ASV_36	0.0981192	0.766559	1.76828	No Statistically Significant
colanic acid building blocks biosynthesis	Bacteria	Proteobacteria	Gammaproteobacteria	Enterobacterales	Pasteurellaceae	Testudinibacter	ASV_40	0.10919	0.766559	0.926148	No Statistically Significant
superpathway of aromatic amino acid biosynthesis	Bacteria	Proteobacteria	Gammaproteobacteria	Enterobacterales	Vibrionaceae	Vibrio	ASV_12	0.138343	0.766559	-1.48427	No Statistically Significant
superpathway of aromatic amino acid biosynthesis	Bacteria	Proteobacteria	Gammaproteobacteria	Enterobacterales	Vibrionaceae	Vibrio	ASV_20	0.15501	0.766559	-1.51565	No Statistically Significant
superpathway of aromatic amino acid biosynthesis	Bacteria	Proteobacteria	Alphaproteobacteria	Sphingomonadales	Sphingomonadaceae	Sphingomonas	ASV_23	0.153595	0.766559	2.20848	No Statistically Significant
superpathway of aromatic amino acid biosynthesis	Bacteria	Proteobacteria	Gammaproteobacteria	Enterobacterales	Vibrionaceae	Aliivibrio	ASV_27	0.146122	0.766559	0.877945	No Statistically Significant
superpathway of aromatic amino acid biosynthesis	Bacteria	Proteobacteria	Gammaproteobacteria	Pseudomonadales	Marinomonadaceae	Marinomonas	ASV_53	0.158452	0.766559	-1.0017	No Statistically Significant
L-lysine biosynthesis I	Bacteria	Proteobacteria	Gammaproteobacteria	Enterobacterales	Vibrionaceae	Vibrio	ASV_12	0.142648	0.766559	-1.43911	No Statistically Significant
L-lysine biosynthesis I	Bacteria	Proteobacteria	Gammaproteobacteria	Enterobacterales	Vibrionaceae	Vibrio	ASV_20	0.157177	0.766559	-1.498	No Statistically Significant
L-lysine biosynthesis I	Bacteria	Proteobacteria	Alphaproteobacteria	Sphingomonadales	Sphingomonadaceae	Sphingomonas	ASV_23	0.151749	0.766559	2.27378	No Statistically Significant
L-lysine biosynthesis I	Bacteria	Proteobacteria	Gammaproteobacteria	Enterobacterales	Vibrionaceae	Aliivibrio	ASV_27	0.138891	0.766559	0.900115	No Statistically Significant
superpathway of purine nucleotides de novo biosynthesis II	Bacteria	Proteobacteria	Gammaproteobacteria	Enterobacterales	Vibrionaceae	Vibrio	ASV_12	0.134959	0.766559	-1.44067	No Statistically Significant
superpathway of purine nucleotides de novo biosynthesis II	Bacteria	Proteobacteria	Gammaproteobacteria	Enterobacterales	Vibrionaceae	Vibrio	ASV_20	0.145058	0.766559	-1.50281	No Statistically Significant
superpathway of purine nucleotides de novo biosynthesis II	Bacteria	Proteobacteria	Alphaproteobacteria	Sphingomonadales	Sphingomonadaceae	Sphingomonas	ASV_23	0.148605	0.766559	2.1905	No Statistically Significant
superpathway of purine nucleotides de novo biosynthesis II	Bacteria	Proteobacteria	Gammaproteobacteria	Enterobacterales	Vibrionaceae	Vibrio	ASV_469	0.15032	0.766559	-0.512826	No Statistically Significant
superpathway of purine nucleotides de novo biosynthesis II	Bacteria	Proteobacteria	Gammaproteobacteria	Pseudomonadales	Marinomonadaceae	Marinomonas	ASV_53	0.132539	0.766559	-0.863626	No Statistically Significant
superpathway of purine nucleotides de novo biosynthesis II	Bacteria	Proteobacteria	Gammaproteobacteria	Enterobacterales	Vibrionaceae	Vibrio	ASV_9	0.0992224	0.766559	0.704753	No Statistically Significant
dTDP-L-rhamnose biosynthesis I	Bacteria	Proteobacteria	Gammaproteobacteria	Enterobacterales	Vibrionaceae	Catenococcus	ASV_17	0.095719	0.766559	0.578976	No Statistically Significant
dTDP-L-rhamnose biosynthesis I	Bacteria	Proteobacteria	Gammaproteobacteria	Enterobacterales	Vibrionaceae	Vibrio	ASV_20	0.113103	0.766559	-1.40891	No Statistically Significant
dTDP-L-rhamnose biosynthesis I	Bacteria	Proteobacteria	Gammaproteobacteria	Enterobacterales	Vibrionaceae	Aliivibrio	ASV_27	0.15103	0.766559	0.823726	No Statistically Significant
enterobacterial common antigen biosynthesis	Bacteria	Proteobacteria	Gammaproteobacteria	Enterobacterales	Vibrionaceae	Vibrio	ASV_12	0.150879	0.766559	-0.993567	No Statistically Significant
enterobacterial common antigen biosynthesis	Bacteria	Proteobacteria	Gammaproteobacteria	Enterobacterales	Vibrionaceae	Vibrio	ASV_18	0.167757	0.766559	-0.552599	No Statistically Significant
enterobacterial common antigen biosynthesis	Bacteria	Proteobacteria	Gammaproteobacteria	Enterobacterales	Vibrionaceae	Vibrio	ASV_26	0.156721	0.766559	-0.77276	No Statistically Significant
enterobacterial common antigen biosynthesis	Bacteria	Proteobacteria	Gammaproteobacteria	Burkholderiales	Neisseriaceae	Uruburuella	ASV_31	0.120344	0.766559	-0.897566	No Statistically Significant
enterobacterial common antigen biosynthesis	Bacteria	Actinobacteriota	Actinobacteria	Micrococcales	Dermatophilaceae	Austwickia	ASV_60	0.14296	0.766559	-0.591357	No Statistically Significant
[truncated: 13,462 more rows]

## Sheet: t1 (R+ vs R-)
Pathways	Kingdom	Phylum	Class	Order	Family	Genus	ASVs	P.Value	FDR	log2FC	Significance
N10-formyl-tetrahydrofolate biosynthesis	Bacteria	Proteobacteria	Gammaproteobacteria	Enterobacterales	Vibrionaceae	Vibrio	ASV_1	2.54399e-06	0.000300043	0.671502	No Statistically Significant
superpathway of arginine and polyamine biosynthesis	Bacteria	Proteobacteria	Gammaproteobacteria	Enterobacterales	Vibrionaceae	Vibrio	ASV_1	1.39969e-06	0.000300043	0.760857	No Statistically Significant
L-arginine biosynthesis I (via L-ornithine)	Bacteria	Proteobacteria	Gammaproteobacteria	Enterobacterales	Vibrionaceae	Vibrio	ASV_1	2.24523e-06	0.000300043	0.684775	No Statistically Significant
L-arginine biosynthesis II (acetyl cycle)	Bacteria	Proteobacteria	Gammaproteobacteria	Enterobacterales	Vibrionaceae	Vibrio	ASV_1	1.6054e-06	0.000300043	0.685294	No Statistically Significant
superpathway of L-aspartate and L-asparagine biosynthesis	Bacteria	Actinobacteriota	Actinobacteria	Micrococcales	Microbacteriaceae	Microbacterium	ASV_152	1.95896e-06	0.000300043	1.79277	No Statistically Significant
biotin biosynthesis I	Bacteria	Proteobacteria	Gammaproteobacteria	Enterobacterales	Vibrionaceae	Vibrio	ASV_1	1.4594e-06	0.000300043	0.704581	No Statistically Significant
superpathway of branched amino acid biosynthesis	Bacteria	Proteobacteria	Gammaproteobacteria	Enterobacterales	Vibrionaceae	Vibrio	ASV_1	2.04966e-06	0.000300043	0.67731	No Statistically Significant
coenzyme A biosynthesis I	Bacteria	Proteobacteria	Gammaproteobacteria	Enterobacterales	Vibrionaceae	Vibrio	ASV_1	2.03527e-06	0.000300043	0.67904	No Statistically Significant
adenosylcobalamin salvage from cobinamide I	Bacteria	Proteobacteria	Gammaproteobacteria	Enterobacterales	Vibrionaceae	Vibrio	ASV_1	1.56445e-06	0.000300043	0.705861	No Statistically Significant
L-lysine biosynthesis I	Bacteria	Proteobacteria	Gammaproteobacteria	Enterobacterales	Vibrionaceae	Vibrio	ASV_1	2.14998e-06	0.000300043	0.681158	No Statistically Significant
superpathway of purine nucleotides de novo biosynthesis II	Bacteria	Proteobacteria	Gammaproteobacteria	Enterobacterales	Vibrionaceae	Vibrio	ASV_1	1.50105e-06	0.000300043	0.686667	No Statistically Significant
dTDP-L-rhamnose biosynthesis I	Bacteria	Proteobacteria	Gammaproteobacteria	Enterobacterales	Vibrionaceae	Vibrio	ASV_1	1.06679e-06	0.000300043	0.685267	No Statistically Significant
enterobactin biosynthesis	Bacteria	Proteobacteria	Gammaproteobacteria	Enterobacterales	Vibrionaceae	Vibrio	ASV_1	1.60223e-06	0.000300043	0.743504	No Statistically Significant
fatty acid &beta;-oxidation I	Bacteria	Proteobacteria	Gammaproteobacteria	Enterobacterales	Vibrionaceae	Vibrio	ASV_1	2.18323e-06	0.000300043	0.678636	No Statistically Significant
superpathway of fatty acid biosynthesis initiation (E. coli)	Bacteria	Proteobacteria	Gammaproteobacteria	Enterobacterales	Vibrionaceae	Vibrio	ASV_1	2.22314e-07	0.000300043	0.713672	No Statistically Significant
mixed acid fermentation	Bacteria	Proteobacteria	Gammaproteobacteria	Enterobacterales	Vibrionaceae	Vibrio	ASV_1	9.33323e-07	0.000300043	0.700474	No Statistically Significant
superpathway of tetrahydrofolate biosynthesis and salvage	Bacteria	Proteobacteria	Gammaproteobacteria	Enterobacterales	Vibrionaceae	Vibrio	ASV_1	1.74228e-06	0.000300043	0.688856	No Statistically Significant
gluconeogenesis I	Bacteria	Proteobacteria	Gammaproteobacteria	Enterobacterales	Vibrionaceae	Vibrio	ASV_1	2.36435e-06	0.000300043	0.656459	No Statistically Significant
superpathway of &beta;-D-glucuronide and D-glucuronate degradation	Bacteria	Proteobacteria	Gammaproteobacteria	Enterobacterales	Vibrionaceae	Vibrio	ASV_1	2.59245e-06	0.000300043	0.718942	No Statistically Significant
glycogen biosynthesis I (from ADP-D-Glucose)	Bacteria	Proteobacteria	Gammaproteobacteria	Enterobacterales	Vibrionaceae	Vibrio	ASV_1	2.44855e-06	0.000300043	0.677733	No Statistically Significant
glycolysis I (from glucose 6-phosphate)	Bacteria	Proteobacteria	Gammaproteobacteria	Enterobacterales	Vibrionaceae	Vibrio	ASV_1	2.26813e-06	0.000300043	0.678603	No Statistically Significant
superpathway of glycolysis, pyruvate dehydrogenase, TCA, and glyoxylate bypass	Bacteria	Proteobacteria	Gammaproteobacteria	Enterobacterales	Vibrionaceae	Vibrio	ASV_1	1.00906e-06	0.000300043	0.671004	No Statistically Significant
heme biosynthesis II (anaerobic)	Bacteria	Actinobacteriota	Actinobacteria	Micrococcales	Microbacteriaceae	Microbacterium	ASV_152	2.31217e-06	0.000300043	1.89446	No Statistically Significant
L-histidine degradation I	Bacteria	Proteobacteria	Gammaproteobacteria	Enterobacterales	Vibrionaceae	Vibrio	ASV_1	1.17706e-06	0.000300043	0.672201	No Statistically Significant
L-histidine biosynthesis	Bacteria	Proteobacteria	Gammaproteobacteria	Enterobacterales	Vibrionaceae	Vibrio	ASV_1	2.48811e-06	0.000300043	0.676728	No Statistically Significant
L-methionine biosynthesis I	Bacteria	Proteobacteria	Gammaproteobacteria	Enterobacterales	Vibrionaceae	Vibrio	ASV_1	2.13759e-06	0.000300043	0.685721	No Statistically Significant
L-methionine biosynthesis III	Bacteria	Proteobacteria	Gammaproteobacteria	Enterobacterales	Vibrionaceae	Vibrio	ASV_1	2.90101e-07	0.000300043	0.714848	No Statistically Significant
L-isoleucine biosynthesis I (from threonine)	Bacteria	Proteobacteria	Gammaproteobacteria	Enterobacterales	Vibrionaceae	Vibrio	ASV_1	2.01809e-06	0.000300043	0.674711	No Statistically Significant
superpathway of (Kdo)2-lipid A biosynthesis	Bacteria	Proteobacteria	Gammaproteobacteria	Enterobacterales	Vibrionaceae	Vibrio	ASV_1	8.87705e-07	0.000300043	0.700295	No Statistically Significant
superpathway of S-adenosyl-L-methionine biosynthesis	Bacteria	Proteobacteria	Gammaproteobacteria	Enterobacterales	Vibrionaceae	Vibrio	ASV_1	2.41916e-06	0.000300043	0.689461	No Statistically Significant
lipid IVA biosynthesis	Bacteria	Proteobacteria	Gammaproteobacteria	Enterobacterales	Vibrionaceae	Vibrio	ASV_1	1.26192e-06	0.000300043	0.696544	No Statistically Significant
methylerythritol phosphate pathway I	Bacteria	Proteobacteria	Gammaproteobacteria	Enterobacterales	Vibrionaceae	Vibrio	ASV_1	2.01349e-06	0.000300043	0.667144	No Statistically Significant
O-antigen building blocks biosynthesis (E. coli)	Bacteria	Proteobacteria	Gammaproteobacteria	Enterobacterales	Vibrionaceae	Vibrio	ASV_1	8.12396e-07	0.000300043	0.709519	No Statistically Significant
TCA cycle IV (2-oxoglutarate decarboxylase)	Bacteria	Proteobacteria	Gammaproteobacteria	Enterobacterales	Vibrionaceae	Vibrio	ASV_1	2.5658e-06	0.000300043	0.664778	No Statistically Significant
acetylene degradation	Bacteria	Proteobacteria	Gammaproteobacteria	Enterobacterales	Vibrionaceae	Vibrio	ASV_1	7.31204e-07	0.000300043	0.736174	No Statistically Significant
superpathway of L-lysine, L-threonine and L-methionine biosynthesis I	Bacteria	Proteobacteria	Gammaproteobacteria	Enterobacterales	Vibrionaceae	Vibrio	ASV_1	1.59196e-06	0.000300043	0.684483	No Statistically Significant
superpathway of N-acetylneuraminate degradation	Bacteria	Actinobacteriota	Actinobacteria	Micrococcales	Microbacteriaceae	Microbacterium	ASV_152	7.67101e-07	0.000300043	1.8693	No Statistically Significant
myo-inositol degradation I	Bacteria	Proteobacteria	Gammaproteobacteria	Enterobacterales	Vibrionaceae	Vibrio	ASV_1	1.55881e-06	0.000300043	0.675908	No Statistically Significant
phosphopantothenate biosynthesis I	Bacteria	Proteobacteria	Gammaproteobacteria	Enterobacterales	Vibrionaceae	Vibrio	ASV_1	2.31489e-06	0.000300043	0.66306	No Statistically Significant
pantothenate and coenzyme A biosynthesis I	Bacteria	Proteobacteria	Gammaproteobacteria	Enterobacterales	Vibrionaceae	Vibrio	ASV_1	1.87452e-06	0.000300043	0.662497	No Statistically Significant
pantothenate and coenzyme A biosynthesis I	Bacteria	Actinobacteriota	Actinobacteria	Micrococcales	Microbacteriaceae	Microbacterium	ASV_152	1.68048e-06	0.000300043	1.89045	No Statistically Significant
pentose phosphate pathway	Bacteria	Proteobacteria	Gammaproteobacteria	Enterobacterales	Vibrionaceae	Vibrio	ASV_1	2.34415e-06	0.000300043	0.642905	No Statistically Significant
peptidoglycan biosynthesis I (meso-diaminopimelate containing)	Bacteria	Proteobacteria	Gammaproteobacteria	Enterobacterales	Vibrionaceae	Vibrio	ASV_1	2.10479e-06	0.000300043	0.676406	No Statistically Significant
polyisoprenoid biosynthesis (E. coli)	Bacteria	Proteobacteria	Gammaproteobacteria	Enterobacterales	Vibrionaceae	Vibrio	ASV_1	1.31276e-06	0.000300043	0.698185	No Statistically Significant
ppGpp biosynthesis	Bacteria	Proteobacteria	Gammaproteobacteria	Enterobacterales	Vibrionaceae	Vibrio	ASV_1	1.95083e-06	0.000300043	0.720344	No Statistically Significant
superpathway of histidine, purine, and pyrimidine biosynthesis	Bacteria	Proteobacteria	Gammaproteobacteria	Enterobacterales	Vibrionaceae	Vibrio	ASV_1	1.59609e-06	0.000300043	0.679113	No Statistically Significant
CMP-3-deoxy-D-manno-octulosonate biosynthesis I	Bacteria	Proteobacteria	Gammaproteobacteria	Enterobacterales	Vibrionaceae	Vibrio	ASV_1	2.0995e-06	0.000300043	0.670548	No Statistically Significant
L-isoleucine biosynthesis II	Bacteria	Proteobacteria	Gammaproteobacteria	Enterobacterales	Vibrionaceae	Vibrio	ASV_1	1.84177e-06	0.000300043	0.675764	No Statistically Significant
L-isoleucine biosynthesis III	Bacteria	Proteobacteria	Gammaproteobacteria	Enterobacterales	Vibrionaceae	Vibrio	ASV_1	2.02155e-06	0.000300043	0.66861	No Statistically Significant
tetrapyrrole biosynthesis II (from glycine)	Bacteria	Proteobacteria	Gammaproteobacteria	Enterobacterales	Vibrionaceae	Vibrio	ASV_1	2.46786e-06	0.000300043	0.682514	No Statistically Significant
superpathway of L-methionine biosynthesis (transsulfuration)	Bacteria	Proteobacteria	Gammaproteobacteria	Enterobacterales	Vibrionaceae	Vibrio	ASV_1	1.52138e-06	0.000300043	0.691515	No Statistically Significant
adenosylcobalamin biosynthesis from cobyrinate a,c-diamide I	Bacteria	Proteobacteria	Gammaproteobacteria	Enterobacterales	Vibrionaceae	Vibrio	ASV_1	1.39706e-06	0.000300043	0.722454	No Statistically Significant
GDP-mannose biosynthesis	Bacteria	Proteobacteria	Gammaproteobacteria	Enterobacterales	Vibrionaceae	Vibrio	ASV_1	8.72978e-07	0.000300043	0.666688	No Statistically Significant
CDP-diacylglycerol biosynthesis I	Bacteria	Proteobacteria	Gammaproteobacteria	Enterobacterales	Vibrionaceae	Vibrio	ASV_1	1.32897e-06	0.000300043	0.693984	No Statistically Significant
UMP biosynthesis	Bacteria	Proteobacteria	Gammaproteobacteria	Enterobacterales	Vibrionaceae	Vibrio	ASV_1	1.87871e-06	0.000300043	0.688802	No Statistically Significant
2-methylcitrate cycle II	Bacteria	Proteobacteria	Gammaproteobacteria	Enterobacterales	Vibrionaceae	Vibrio	ASV_1	1.98688e-06	0.000300043	0.686364	No Statistically Significant
1,4-dihydroxy-2-naphthoate biosynthesis I	Bacteria	Proteobacteria	Gammaproteobacteria	Enterobacterales	Vibrionaceae	Vibrio	ASV_1	1.0717e-06	0.000300043	0.689517	No Statistically Significant
superpathway of menaquinol-7 biosynthesis	Bacteria	Proteobacteria	Gammaproteobacteria	Enterobacterales	Vibrionaceae	Vibrio	ASV_1	2.61767e-06	0.000300043	0.641307	No Statistically Significant
superpathway of menaquinol-9 biosynthesis	Bacteria	Actinobacteriota	Actinobacteria	Micrococcales	Microbacteriaceae	Microbacterium	ASV_152	1.71643e-06	0.000300043	1.53138	No Statistically Significant
superpathway of menaquinol-6 biosynthesis I	Bacteria	Actinobacteriota	Actinobacteria	Micrococcales	Microbacteriaceae	Microbacterium	ASV_152	1.71643e-06	0.000300043	1.53138	No Statistically Significant
ubiquinol-7 biosynthesis (prokaryotic)	Bacteria	Proteobacteria	Gammaproteobacteria	Enterobacterales	Vibrionaceae	Vibrio	ASV_1	1.39727e-06	0.000300043	0.701525	No Statistically Significant
ubiquinol-9 biosynthesis (prokaryotic)	Bacteria	Proteobacteria	Gammaproteobacteria	Enterobacterales	Vibrionaceae	Vibrio	ASV_1	1.39727e-06	0.000300043	0.701525	No Statistically Significant
ubiquinol-10 biosynthesis (prokaryotic)	Bacteria	Proteobacteria	Gammaproteobacteria	Enterobacterales	Vibrionaceae	Vibrio	ASV_1	1.39727e-06	0.000300043	0.701525	No Statistically Significant
superpathway of demethylmenaquinol-8 biosynthesis	Bacteria	Proteobacteria	Gammaproteobacteria	Enterobacterales	Vibrionaceae	Vibrio	ASV_1	1.62745e-06	0.000300043	0.666986	No Statistically Significant
superpathway of menaquinol-10 biosynthesis	Bacteria	Actinobacteriota	Actinobacteria	Micrococcales	Microbacteriaceae	Microbacterium	ASV_152	1.71643e-06	0.000300043	1.53138	No Statistically Significant
superpathway of menaquinol-11 biosynthesis	Bacteria	Proteobacteria	Gammaproteobacteria	Enterobacterales	Vibrionaceae	Vibrio	ASV_1	2.59505e-06	0.000300043	0.649539	No Statistically Significant
superpathway of menaquinol-12 biosynthesis	Bacteria	Proteobacteria	Gammaproteobacteria	Enterobacterales	Vibrionaceae	Vibrio	ASV_1	2.59505e-06	0.000300043	0.649539	No Statistically Significant
superpathway of menaquinol-13 biosynthesis	Bacteria	Proteobacteria	Gammaproteobacteria	Enterobacterales	Vibrionaceae	Vibrio	ASV_1	2.59505e-06	0.000300043	0.649539	No Statistically Significant
superpathay of heme biosynthesis from glutamate	Bacteria	Proteobacteria	Gammaproteobacteria	Enterobacterales	Vibrionaceae	Vibrio	ASV_1	1.52988e-06	0.000300043	0.689789	No Statistically Significant
palmitate biosynthesis II (bacteria and plants)	Bacteria	Proteobacteria	Gammaproteobacteria	Enterobacterales	Vibrionaceae	Vibrio	ASV_1	2.57118e-06	0.000300043	0.724715	No Statistically Significant
5-aminoimidazole ribonucleotide biosynthesis I	Bacteria	Proteobacteria	Gammaproteobacteria	Enterobacterales	Vibrionaceae	Vibrio	ASV_1	1.57581e-06	0.000300043	0.682099	No Statistically Significant
5-aminoimidazole ribonucleotide biosynthesis II	Bacteria	Proteobacteria	Gammaproteobacteria	Enterobacterales	Vibrionaceae	Vibrio	ASV_1	1.18204e-06	0.000300043	0.687157	No Statistically Significant
inosine-5'-phosphate biosynthesis I	Bacteria	Proteobacteria	Gammaproteobacteria	Enterobacterales	Vibrionaceae	Vibrio	ASV_1	1.77916e-06	0.000300043	0.680967	No Statistically Significant
superpathway of guanosine nucleotides de novo biosynthesis II	Bacteria	Proteobacteria	Gammaproteobacteria	Enterobacterales	Vibrionaceae	Vibrio	ASV_1	2.61949e-06	0.000300043	0.660032	No Statistically Significant
S-adenosyl-L-methionine cycle I	Bacteria	Proteobacteria	Gammaproteobacteria	Enterobacterales	Vibrionaceae	Vibrio	ASV_1	2.25783e-06	0.000300043	0.667312	No Statistically Significant
chorismate biosynthesis from 3-dehydroquinate	Bacteria	Proteobacteria	Gammaproteobacteria	Enterobacterales	Vibrionaceae	Vibrio	ASV_1	1.93736e-06	0.000300043	0.673092	No Statistically Significant
adenosylcobalamin salvage from cobinamide II	Bacteria	Proteobacteria	Gammaproteobacteria	Enterobacterales	Vibrionaceae	Vibrio	ASV_1	1.46436e-06	0.000300043	0.715259	No Statistically Significant
superpathway of 5-aminoimidazole ribonucleotide biosynthesis	Bacteria	Proteobacteria	Gammaproteobacteria	Enterobacterales	Vibrionaceae	Vibrio	ASV_1	1.18204e-06	0.000300043	0.687157	No Statistically Significant
galactose degradation I (Leloir pathway)	Bacteria	Proteobacteria	Gammaproteobacteria	Enterobacterales	Vibrionaceae	Vibrio	ASV_1	1.02602e-06	0.000300043	0.709172	No Statistically Significant
UDP-N-acetylmuramoyl-pentapeptide biosynthesis II (lysine-containing)	Bacteria	Proteobacteria	Gammaproteobacteria	Enterobacterales	Vibrionaceae	Vibrio	ASV_1	1.79719e-06	0.000300043	0.670528	No Statistically Significant
UDP-N-acetylmuramoyl-pentapeptide biosynthesis I (meso-diaminopimelate containing)	Bacteria	Proteobacteria	Gammaproteobacteria	Enterobacterales	Vibrionaceae	Vibrio	ASV_1	2.12549e-06	0.000300043	0.676194	No Statistically Significant
Kdo transfer to lipid IVA III (Chlamydia)	Bacteria	Proteobacteria	Gammaproteobacteria	Enterobacterales	Vibrionaceae	Vibrio	ASV_1	2.07219e-06	0.000300043	0.678139	No Statistically Significant
8-amino-7-oxononanoate biosynthesis I	Bacteria	Proteobacteria	Gammaproteobacteria	Enterobacterales	Vibrionaceae	Vibrio	ASV_1	1.47822e-06	0.000300043	0.707268	No Statistically Significant
norspermidine biosynthesis	Bacteria	Proteobacteria	Gammaproteobacteria	Enterobacterales	Vibrionaceae	Vibrio	ASV_1	1.41038e-06	0.000300043	0.716374	No Statistically Significant
superpathway of polyamine biosynthesis III	Bacteria	Proteobacteria	Gammaproteobacteria	Enterobacterales	Vibrionaceae	Vibrio	ASV_1	2.27108e-06	0.000300043	0.717253	No Statistically Significant
superpathway of tetrahydrofolate biosynthesis	Bacteria	Proteobacteria	Gammaproteobacteria	Enterobacterales	Vibrionaceae	Vibrio	ASV_1	1.45926e-06	0.000300043	0.692874	No Statistically Significant
superpathway of L-phenylalanine biosynthesis	Bacteria	Proteobacteria	Gammaproteobacteria	Enterobacterales	Vibrionaceae	Vibrio	ASV_1	9.80156e-07	0.000300043	0.69589	No Statistically Significant
superpathway of L-tyrosine biosynthesis	Bacteria	Proteobacteria	Gammaproteobacteria	Enterobacterales	Vibrionaceae	Vibrio	ASV_1	9.9664e-07	0.000300043	0.695923	No Statistically Significant
preQ0 biosynthesis	Bacteria	Proteobacteria	Gammaproteobacteria	Enterobacterales	Vibrionaceae	Vibrio	ASV_1	7.71016e-07	0.000300043	0.683574	No Statistically Significant
ubiquinol-8 biosynthesis (prokaryotic)	Bacteria	Proteobacteria	Gammaproteobacteria	Enterobacterales	Vibrionaceae	Vibrio	ASV_1	1.39727e-06	0.000300043	0.701525	No Statistically Significant
starch degradation V	Bacteria	Proteobacteria	Gammaproteobacteria	Enterobacterales	Vibrionaceae	Vibrio	ASV_1	1.70293e-06	0.000300043	0.674256	No Statistically Significant
thiazole biosynthesis I (E. coli)	Bacteria	Proteobacteria	Gammaproteobacteria	Enterobacterales	Vibrionaceae	Vibrio	ASV_1	1.15251e-06	0.000300043	0.725661	No Statistically Significant
superpathway of thiamin diphosphate biosynthesis II	Bacteria	Proteobacteria	Gammaproteobacteria	Enterobacterales	Vibrionaceae	Vibrio	ASV_1	1.29368e-06	0.000300043	0.723379	No Statistically Significant
[truncated: 14,883 more rows]
